# Supplementary material for: A tale of SARS-CoV-2 genomic surveillance in Mali: Variants introductions and transmission dynamics
Source: PLoS One. 2026 Jun 25;21(6):e0352020. doi: 10.1371/journal.pone.0352020 (PMC13298768; doi:10.1371/journal.pone.0352020)
Supplement: S2 Table — (XLSX) [file pone.0352020.s002.xlsx]

## Sheet: S2  copy
S2 Metadata of the sequences used for transmission dynamic
Original_identifier	strain	date	country	Download_Status	clade_display	Nextclade_pango
NC_045512.2_ref	NC_045512.2_ref	2019-12-15	China	Metadata-Processed	19A	B
OP537443.1	BEN/624282/2021	2021-10-25	Benin	Metadata-Processed	21J (Delta)	B.1.617.2
OM845164.1	BHR/22120146651_S42_L001/2022	2022-02-18	Bahrain	Metadata-Processed	21K (BA.1)	BA.1
OR240454.1	CHN/SH-P21-2-Wuhan/2020	2020-02-07	China	Metadata-Processed	19B	A
OW339442.1	Denmark/DCGC-159846/2021	2021-08-20	Denmark	Metadata-Processed	21I (Delta)	B.1.617.2
OW627203.1	Denmark/DCGC-266850/2021	2021-12-05	Denmark	Metadata-Processed	21I (Delta)	B.1.617.2
OX200110.1	Denmark/DCGC-513827/2022	2022-05-09	Denmark	Metadata-Processed	21L (BA.2)	BA.2
OY774778.1	Denmark/DCGC-579713/2022	2022-09-07	Denmark	Metadata-Processed	22E (BQ.1)	BQ.1.1.1
OY851389.1	Denmark/DCGC-587753/2022	2022-09-22	Denmark	Metadata-Processed	22B (BA.5)	BA.5.2.25
OY813205.1	Denmark/DCGC-619985/2022	2022-12-05	Denmark	Metadata-Processed	22E (BQ.1)	BQ.1.1
OZ058772.1	Denmark/DCGC-684733/2022	2022-10-24	Denmark	Metadata-Processed	22E (BQ.1)	BQ.1.1
OW326815.1	England/ALDP-3B86077/2022	2022-03-19	United Kingdom	Metadata-Processed	21L (BA.2)	BA.2
OY988121.1	England/CLIMB-CM7YR989/2022	2022-10-16	United Kingdom	Metadata-Processed	22E (BQ.1)	BQ.1
OY679767.1	England/DHSC-CYBNGG7/2022	2022-02-10	United Kingdom	Metadata-Processed	21L (BA.2)	BA.2
OY630814.1	England/DHSC-CYBUNI9/2022	2022-01-20	United Kingdom	Metadata-Processed	21K (BA.1)	BA.1.15
OW184338.1	England/LSPA-3971EE0/2022	2022-03-06	United Kingdom	Metadata-Processed	21L (BA.2)	BA.2
OU787360.1	England/MILK-1F6FAD2/2021	2021-09-24	United Kingdom	Metadata-Processed	21I (Delta)	B.1.617.2
OV551115.1	England/MILK-2E487C7/2021	2021-12-11	United Kingdom	Metadata-Processed	21K (BA.1)	BA.1.1
OX624325.1	England/PHEC-306DA6/2021	2021-04-13	United Kingdom	Metadata-Processed	21D (Eta)	B.1.525
OX702503.1	England/PHEC-3U0A6U01/2021	2021-12-03	United Kingdom	Metadata-Processed	21I (Delta)	AY.133
OX728479.1	England/PHEC-4G06BZBB/2021	2021-12-26	United Kingdom	Metadata-Processed	21K (BA.1)	BA.1
OY313924.1	England/PHEC-4R032Z13/2022	2022-01-02	United Kingdom	Metadata-Processed	21K (BA.1)	BA.1.1
OX968793.1	England/PHEC-5N0A6ZC5/2021	2021-12-21	United Kingdom	Metadata-Processed	21K (BA.1)	BA.1.1
OX999423.1	England/PHEC-5U075ZDA/2022	2022-02-11	United Kingdom	Metadata-Processed	21K (BA.1)	BA.1.1
OX828920.1	England/PHEC-U308U6D6/2021	2021-08-24	United Kingdom	Metadata-Processed	21D (Eta)	B.1.525
OY327525.1	England/PHEC-U30AU1B5/2021	2021-04-15	United Kingdom	Metadata-Processed	21D (Eta)	B.1.525
OY316086.1	England/PHEC-YY878JF/2023	2023-01-10	United Kingdom	Metadata-Processed	22E (BQ.1)	BQ.1.1
OX623417.1	England/PHEC-YY8EZH3/2022	2022-10-17	United Kingdom	Metadata-Processed	22E (BQ.1)	BQ.1.1
OY301046.1	England/PHEC-YYN4XSP/2022	2022-02-18	United Kingdom	Metadata-Processed	21L (BA.2)	BA.2.3
OX779993.1	England/PHEC-YYRCSMA/2022	2022-03-31	United Kingdom	Metadata-Processed	21L (BA.2)	BA.2
OY318566.1	England/PHEP-YYFCAG9/2022	2022-07-08	United Kingdom	Metadata-Processed	21L (BA.2)	B.1.1.529
OY290963.1	England/PHEP-YYGI1KJ/2023	2023-05-25	United Kingdom	Metadata-Processed	22F (XBB)	GA.5
OX454730.1	England/PLYM-326F8181/2023	2023-03-06	United Kingdom	Metadata-Processed	22F (XBB)	XBB.1.17.1
OY668065.1	England/QEUH-2E9F3B37/2022	2022-03-28	United Kingdom	Metadata-Processed	21L (BA.2)	BA.2.23
OX454454.1	England/QEUH-326FCF83/2023	2023-03-04	United Kingdom	Metadata-Processed	22F (XBB)	GA.2
OW976794.1	England/QEUH-3CFE0F1/2022	2022-03-30	United Kingdom	Metadata-Processed	21L (BA.2)	BA.2
PQ968451.1	FRA/21022050264/2021	2021-02-05	France	Metadata-Processed	20A	B.1
PQ970053.1	FRA/21032170745/2021	2021-03-15	France	Metadata-Processed	21D (Eta)	B.1.525
PQ971300.1	FRA/21042010800/2021	2021-03-30	France	Metadata-Processed	21D (Eta)	B.1.525
PQ972670.1	FRA/21042190616/2021	2021-04-15	France	Metadata-Processed	21D (Eta)	B.1.525
PQ972749.1	FRA/21042210273/2021	2021-04-18	France	Metadata-Processed	21D (Eta)	B.1.525
PQ973242.1	FRA/21052040443/2021	2021-04-26	France	Metadata-Processed	21D (Eta)	B.1.525
PQ985830.1	FRA/21102250426/2021	2021-10-19	France	Metadata-Processed	21J (Delta)	AY.34.1
PQ989599.1	FRA/21112220790/2021	2021-11-15	France	Metadata-Processed	21J (Delta)	AY.34.1
PQ991879.1	FRA/21122040204/2021	2021-11-29	France	Metadata-Processed	21I (Delta)	AY.133
PQ992959.1	FRA/21122100608/2021	2021-12-06	France	Metadata-Processed	21I (Delta)	AY.133
PQ994991.1	FRA/21122310605/2021	2021-12-26	France	Metadata-Processed	21I (Delta)	AY.133
OP160051.1	FRA/2201V200703/2022	2022-01-12	France	Metadata-Processed	21K (BA.1)	BA.1.13
ON285563.1	FRA/IHUCOVID-011314_Illu1/2020	2020-12-26	France	Metadata-Processed	19B	A.21
OR281669.1	FRA/IHUCOVID-032706/2020	2020-03-15	France	Metadata-Processed	20A	B.1
ON432979.1	FRA/IHUCOVID-043639_Nova1/2021	2021-11-08	France	Metadata-Processed	21I (Delta)	B.1.617.2
ON265159.1	FRA/IHUCOVID-060599-N1M/2022	2022-01-05	France	Metadata-Processed	21J (Delta)	B.1.617.2
OX448725.1	Germany/20220302010/2022	2022-01-20	Germany	Metadata-Processed	21K (BA.1)	BA.1
OY185177.1	Germany/IMS-10001-CVDP-059F579C-581A-474D-B862-E144B7D2B958/2023	2023-01-03	Germany	Metadata-Processed	22E (BQ.1)	BQ.1.1
OY097480.1	Germany/IMS-10001-CVDP-C47E8B2B-73FF-4499-80AE-E0B1CA965FCE/2022	2022-03-12	Germany	Metadata-Processed	21K (BA.1)	BA.1
OY276637.1	Germany/IMS-10013-CVDP-29B03190-029D-4594-AA71-A83E9C9B4586/2023	2023-03-15	Germany	Metadata-Processed	22F (XBB)	XBB.1.17.1
OW308259.1	Germany/IMS-10013-CVDP-3051FD6A-792E-4790-9581-F8AB3775B270/2021	2021-12-29	Germany	Metadata-Processed	20A	B.1
OW874251.1	Germany/IMS-10013-CVDP-52AD573E-342E-4685-AC5A-43A23BB0B56E/2022	2022-02-11	Germany	Metadata-Processed	21L (BA.2)	BA.2
OY244637.1	Germany/IMS-10013-CVDP-C0DF2709-4D2D-414A-B1B0-DBE029EF6736/2022	2022-02-22	Germany	Metadata-Processed	21L (BA.2)	BA.2
OY189894.1	Germany/IMS-10023-CVDP-F3438AEF-581F-4F09-A018-F6BF350CE112/2022	2022-04-11	Germany	Metadata-Processed	21L (BA.2)	BA.2.23
OW317478.1	Germany/IMS-10061-CVDP-6B2B43FC-2A04-4B4B-AD7E-8C28AFE6A418/2022	2022-01-14	Germany	Metadata-Processed	21K (BA.1)	BA.1.1
OW296495.1	Germany/IMS-10116-CVDP-180EE871-E271-4B55-9D14-15E48D33C601/2021	2021-09-30	Germany	Metadata-Processed	21I (Delta)	B.1.617.2
OX988123.1	Germany/IMS-10116-CVDP-1F8F00D3-B529-4FAD-9EA0-69CEF33CFE73/2022	2022-06-03	Germany	Metadata-Processed	22A (BA.4)	BA.4.1
OW612341.1	Germany/IMS-10116-CVDP-388FF58E-7822-4F47-AD6B-0D7371EF66B1/2022	2022-03-14	Germany	Metadata-Processed	21L (BA.2)	BA.2
OU187577.1	Germany/IMS-10116-CVDP-89320B5A-F655-4F2F-BB27-ED715DBE6370/2021	2021-05-15	Germany	Metadata-Processed	21D (Eta)	B.1.525
OY239624.1	Germany/IMS-10122-CVDP-1F23E5DB-8541-4BBC-A0A5-43C736357983/2022	2022-04-26	Germany	Metadata-Processed	21L (BA.2)	BA.2
OY103718.1	Germany/IMS-10122-CVDP-4E2BEAFE-B399-452A-90E6-6774F86447B4/2022	2022-11-30	Germany	Metadata-Processed	22E (BQ.1)	BQ.1.1
OY229899.1	Germany/IMS-10146-CVDP-086BC725-4BD3-4CF9-B5BB-B720B0A86120/2022	2022-05-12	Germany	Metadata-Processed	21L (BA.2)	BA.2
OY075501.1	Germany/IMS-10150-CVDP-08C1EA7E-4E49-48D4-940F-48318863D5AF/2022	2022-04-22	Germany	Metadata-Processed	21L (BA.2)	BA.2
OY280276.1	Germany/IMS-10150-CVDP-6D557FF5-58B8-4165-8EB4-390B01E01D98/2022	2022-02-15	Germany	Metadata-Processed	21K (BA.1)	BA.1.1
OY042675.1	Germany/IMS-10186-CVDP-167AC2A6-035E-44D6-913D-29C7935441CB/2022	2022-12-05	Germany	Metadata-Processed	22E (BQ.1)	BQ.1.1
OY185834.1	Germany/IMS-10202-CVDP-A31324F9-4A85-44DF-AD43-94D9AA4607AA/2023	2023-02-07	Germany	Metadata-Processed	22E (BQ.1)	BQ.1.1
OY282008.1	Germany/IMS-10203-CVDP-CF930E88-058E-451F-ADF6-237C2955B8D1/2023	2023-04-08	Germany	Metadata-Processed	22F (XBB)	XBB.1.17.1
OW856055.1	Germany/IMS-10227-CVDP-002A4182-DBB0-4CD2-BD22-A31176B6AB49/2022	2022-02-16	Germany	Metadata-Processed	21K (BA.1)	BA.1.14
OW869080.1	Germany/IMS-10267-CVDP-6CB20265-3B6D-4ECF-AAE8-8C234DA86CBE/2022	2022-02-18	Germany	Metadata-Processed	21K (BA.1)	BA.1
OY247638.1	Germany/IMS-10280-CVDP-BFB23E8B-9A6E-4888-9E59-139B823DBE6A/2022	2022-03-15	Germany	Metadata-Processed	21L (BA.2)	BA.2
OY044422.1	Germany/IMS-10594-CVDP-9BB9F6F0-D065-4101-A4C3-353C7999D9F9/2022	2022-12-27	Germany	Metadata-Processed	22E (BQ.1)	BQ.1
MW523409.1	GHA/WACCBIP_nCoV_GS28/2020	2020-07-21	Ghana	Metadata-Processed	19B	A
MW739941.1	GHA/WACCBIP_nCoV_GS282/2021	2021-01-22	Ghana	Metadata-Processed	19B	A.27
OP581537.1	GMB/7166/2021	2021-01-27	Gambia	Metadata-Processed	19B	A.27
OP928832.1	H.sapiens/USA/TB-90007055/2021	2021-12-27	USA	Metadata-Processed	21K (BA.1)	BA.1.15
OU164701.1	Iceland/3766/2020	2020-12-23	Iceland	Metadata-Processed	19B	A.27
OX311566.1	Iceland/SARS-CoV-2_Iceland/2021	2021-12-21	Iceland	Metadata-Processed	21J (Delta)	AY.43
OU600483.1	Lebanon/QIB-64/2021	2021-01-12	Lebanon	Metadata-Processed	20B	L.3
OQ087222.1	MEX/NLE-4_4600/2021	2021-12-25	Mexico	Metadata-Processed	21K (BA.1)	BA.1
OQ050878.1	NGA/CV1964/2021	2021-08-02	Nigeria	Metadata-Processed	19B	A
OQ050845.1	NGA/CV913/2021	2021-01-13	Nigeria	Metadata-Processed	21D (Eta)	B.1.525
OX531840.1	Northern_Ireland/NIRE-01a781/2022	2022-02-22	United Kingdom	Metadata-Processed	21L (BA.2)	BA.2
MT730117.1	PAK/AKU_s11/2020	2020-03-19	Pakistan	Metadata-Processed	19B	A
OU990167.1	SaudiArabia/534/2020	2020-04-23	Saudi Arabia	Metadata-Processed	19B	A
OY395869.1	Scotland/EDB17124/2021	2021-03-11	United Kingdom	Metadata-Processed	21D (Eta)	B.1.525
OW161087.1	Scotland/QEUH-38D7669/2022	2022-03-01	United Kingdom	Metadata-Processed	21L (BA.2)	BA.2
OW274095.1	Scotland/QEUH-3A7A718/2022	2022-03-13	United Kingdom	Metadata-Processed	21L (BA.2)	BA.2.23
OU819301.1	Slovakia/RNA/2021	2021-07-29	Slovakia	Metadata-Processed	21J (Delta)	AY.34
OX101414.2	Switzerland/BE-ETHZ-675078/2022	2022-05-12	Switzerland	Metadata-Processed	21L (BA.2)	BA.2
OX388957.1	Switzerland/NE-Risch-1209R15171/2022	2022-12-09	Switzerland	Metadata-Processed	22E (BQ.1)	BQ.1.1
OX460957.1	Switzerland/TI-EOC-22_27843712/2023	2023-03-21	Switzerland	Metadata-Processed	22F (XBB)	FY.1
OX393442.1	Switzerland/VD-CHUV-GEN14350/2022	2022-11-22	Switzerland	Metadata-Processed	22E (BQ.1)	BQ.1.1.18
OX384578.1	Switzerland/VD-Risch-1128R14981/2022	2022-11-28	Switzerland	Metadata-Processed	22E (BQ.1)	BQ.1.1
OQ509693.1	USA/2023-01-18_6a29-99700/2023	2023-01-18	USA	Metadata-Processed	22E (BQ.1)	BQ.1.1
OM893390.1	USA/B013805/2022	2022-01-03	USA	Metadata-Processed	21J (Delta)	B.1.617.2
MT106052.1	USA/CA-CDC-03046181-001/2020	2020-02-06	USA	Metadata-Processed	19B	A
OQ050157.1	USA/CA-CDC-LC0950066/2022	2022-12-03	USA	Metadata-Processed	22E (BQ.1)	BQ.1.1
OQ244657.1	USA/CA-CDC-STM-VWJ8C938A/2022	2022-12-26	USA	Metadata-Processed	22F (XBB)	XBB.2
OL705776.1	USA/CA-CDPH-2000054857/2021	2021-10-26	USA	Metadata-Processed	21A (Delta)	B.1.617.2
OK655551.1	USA/CA-CDPH-7000000607/2021	2021-08-24	USA	Metadata-Processed	21A (Delta)	B.1.617.2
OQ112678.1	USA/CA-CDPH-FS48082542/2022	2022-11-24	USA	Metadata-Processed	22E (BQ.1)	BQ.1.1
ON811047.1	USA/CA-LACPHL-AF10302/2022	2022-05-02	USA	Metadata-Processed	21L (BA.2)	BA.2
ON590897.1	USA/FL-CDC-LC0625537/2022	2022-05-10	USA	Metadata-Processed	21L (BA.2)	BA.2
OQ206047.1	USA/FL-CDC-LC0976191/2022	2022-12-28	USA	Metadata-Processed	22E (BQ.1)	BQ.1.1
OP969947.1	USA/FL-CDC-QDX43916581/2022	2022-11-21	USA	Metadata-Processed	22E (BQ.1)	BQ.1.1
OM272051.1	USA/GA-CDC-LC0455760/2022	2022-01-04	USA	Metadata-Processed	21K (BA.1)	BA.1
ON297212.1	USA/IN-CDC-LC0574070/2022	2022-04-10	USA	Metadata-Processed	21L (BA.2)	BA.2
OK405886.1	USA/KY-CDC-ASC210192980/2021	2021-08-20	USA	Metadata-Processed	20A	B.1
OP847592.1	USA/MA-CDCBI-CRSP_K5QL3D6UF3Y32AQN/2022	2022-11-06	USA	Metadata-Processed	22B (BA.5)	BA.5.1.30
MT873361.1	USA/MA-MGH-01338/2020	2020-05-05	USA	Metadata-Processed	20C	B.1
OP707075.1	USA/MO-CDC-LC0912479/2022	2022-10-06	USA	Metadata-Processed	22E (BQ.1)	BQ.1.1
OQ734175.1	USA/NC-CDC-LC1032043/2023	2023-03-23	USA	Metadata-Processed	23A (XBB.1.5)	XBB.1.5
OK421146.1	USA/NJ-CDC-IBX398984387047/2021	2021-09-24	USA	Metadata-Processed	21I (Delta)	B.1.617.2
OP694084.1	USA/NJ-CDC-QDX42256536/2022	2022-10-08	USA	Metadata-Processed	22E (BQ.1)	BQ.1
OQ441666.1	USA/NJ-CDC-QDX46229025/2023	2023-01-30	USA	Metadata-Processed	23A (XBB.1.5)	XBB.1.5
ON612246.1	USA/NM-UNM-00814/2020	2020-05-13	USA	Metadata-Processed	20A	B.1
OM361209.1	USA/NY-CDC-LC0458951/2022	2022-01-05	USA	Metadata-Processed	21K (BA.1)	BA.1.15
OP730275.1	USA/NY-CDC-QDX40519586/2022	2022-08-20	USA	Metadata-Processed	22E (BQ.1)	BQ.1
PQ018409.1	USA/NY-GBW-H10-013-2031/2023	2023-04-19	USA	Metadata-Processed	22F (XBB)	GA.5
ON169928.1	USA/NY-HQE-3034970/2021	2021-12-28	USA	Metadata-Processed	21K (BA.1)	BA.1
OP814372.1	USA/OH-CDC-QDX43024450/2022	2022-10-26	USA	Metadata-Processed	22E (BQ.1)	BQ.1
ON821476.1	USA/OR-CDC-LC0706287/2022	2022-06-09	USA	Metadata-Processed	21L (BA.2)	BA.2
OP815941.1	USA/PA-CDC-STM-USU4U9M64/2022	2022-10-29	USA	Metadata-Processed	22E (BQ.1)	BQ.1
OP371093.1	USA/PA-CDC-STM-WZTPRFCWN/2022	2022-08-18	USA	Metadata-Processed	22B (BA.5)	BA.5.2.25
PP141819.1	USA/SEARCH-41094/2020	2020-12-04	USA	Metadata-Processed	20A	B.1
PP159777.1	USA/SEARCH-66090/2021	2021-12-26	USA	Metadata-Processed	21K (BA.1)	BA.1.1
PP207185.1	USA/SEARCH-82378/2022	2022-01-16	USA	Metadata-Processed	21K (BA.1)	BA.1.1
OP138412.1	USA/TX-CDC-QDX39167997/2022	2022-07-17	USA	Metadata-Processed	22A (BA.4)	BA.4
MZ744593.1	USA/UT-CDC-ASC210161328/2021	2021-07-20	USA	Metadata-Processed	20A	B.1
OM390322.1	USA/UT-UPHL-220119211732/2021	2021-12-20	USA	Metadata-Processed	21A (Delta)	B.1.617.2
OQ146632.2	USA/UT-UPHL-221219839515/2022	2022-12-04	USA	Metadata-Processed	22E (BQ.1)	BQ.1
OQ890968.1	USA/VA-VTVAS3-GSC42556/2023	2023-03-04	USA	Metadata-Processed	22F (XBB)	XBB.1.17.1
OM357541.1	USA/WI-CDC-LC0467862/2021	2021-12-30	USA	Metadata-Processed	21J (Delta)	AY.103
OQ395646.1	USA/WV134609/2022	2022-09-04	USA	Metadata-Processed	22B (BA.5)	BA.5.2
OY562090.1	Wales/PHWC-PEAAFM/2022	2022-02-26	United Kingdom	Metadata-Processed	21L (BA.2)	BA.2
OY557877.1	Wales/PHWC-PJEU5D/2022	2022-03-10	United Kingdom	Metadata-Processed	21L (BA.2)	BA.2.23
PP519335.1	ZAF/NHLS-UCT-GP-5032/2020	2020-04-16	South Africa	Metadata-Processed	20A	B.1
hCoV-19/Mali/133525/2021	hCoV-19/Mali/133525/2021	2021-03-25	Mali	Local-FASTA-Processed	21D (Eta)	B.1.525
hCoV-19/Mali/58864/2020	hCoV-19/Mali/58864/2020	2020-12-20	Mali	Local-FASTA-Processed	20B	L.3
hCoV-19/Mali/163776/2021	hCoV-19/Mali/163776/2021	2021-05-06	Mali	Local-FASTA-Processed	21D (Eta)	B.1.525
hCoV-19/Mali/193313/2021	hCoV-19/Mali/193313/2021	2021-06-18	Mali	Local-FASTA-Processed	21D (Eta)	B.1.525
hCoV-19/Mali/194398/2021	hCoV-19/Mali/194398/2021	2021-06-19	Mali	Local-FASTA-Processed	21D (Eta)	B.1.525
hCoV-19/Mali/317027/2021	hCoV-19/Mali/317027/2021	2021-10-15	Mali	Local-FASTA-Processed	21I (Delta)	B.1.617.2
hCoV-19/Mali/318086/2021	hCoV-19/Mali/318086/2021	2021-10-16	Mali	Local-FASTA-Processed	21I (Delta)	AY.133
hCoV-19/Mali/105818/2021	hCoV-19/Mali/105818/2021	2021-12-18	Mali	Local-FASTA-Processed	21D (Eta)	B.1.525
hCoV-19/Mali/165969/2022	hCoV-19/Mali/165969/2022	2022-01-03	Mali	Local-FASTA-Processed	21K (BA.1)	BA.1
hCoV-19/Mali/166013/2022	hCoV-19/Mali/166013/2022	2022-01-03	Mali	Local-FASTA-Processed	21K (BA.1)	BA.1
hCoV-19/Mali/166104/2022	hCoV-19/Mali/166104/2022	2022-01-03	Mali	Local-FASTA-Processed	21K (BA.1)	BA.1
hCoV-19/Mali/166148/2022	hCoV-19/Mali/166148/2022	2022-01-03	Mali	Local-FASTA-Processed	21K (BA.1)	BA.1
hCoV-19/Mali/166218/2022	hCoV-19/Mali/166218/2022	2022-01-03	Mali	Local-FASTA-Processed	21K (BA.1)	BA.1
hCoV-19/Mali/166223/2022	hCoV-19/Mali/166223/2022	2022-01-03	Mali	Local-FASTA-Processed	21K (BA.1)	BA.1.13
hCoV-19/Mali/166242/2022	hCoV-19/Mali/166242/2022	2022-01-03	Mali	Local-FASTA-Processed	21K (BA.1)	BA.1
hCoV-19/Mali/166212/2022	hCoV-19/Mali/166212/2022	2022-01-03	Mali	Local-FASTA-Processed	21J (Delta)	B.1.617.2
hCoV-19/Mali/165984/2022	hCoV-19/Mali/165984/2022	2022-01-03	Mali	Local-FASTA-Processed	21K (BA.1)	BA.1
hCoV-19/Mali/166080/2022	hCoV-19/Mali/166080/2022	2022-01-03	Mali	Local-FASTA-Processed	21K (BA.1)	BA.1
hCoV-19/Mali/166117/2022	hCoV-19/Mali/166117/2022	2022-01-03	Mali	Local-FASTA-Processed	21K (BA.1)	BA.1
hCoV-19/Mali/166081/2022	hCoV-19/Mali/166081/2022	2022-01-03	Mali	Local-FASTA-Processed	21K (BA.1)	BA.1
hCoV-19/Mali/165965/2022	hCoV-19/Mali/165965/2022	2022-01-03	Mali	Local-FASTA-Processed	21K (BA.1)	BA.1
hCoV-19/Mali/166113/2022	hCoV-19/Mali/166113/2022	2022-01-03	Mali	Local-FASTA-Processed	21K (BA.1)	BA.1
hCoV-19/Mali/166114/2022	hCoV-19/Mali/166114/2022	2022-01-03	Mali	Local-FASTA-Processed	21K (BA.1)	BA.1
hCoV-19/Mali/166203/2022	hCoV-19/Mali/166203/2022	2022-01-03	Mali	Local-FASTA-Processed	21K (BA.1)	BA.1
hCoV-19/Mali/166231/2022	hCoV-19/Mali/166231/2022	2022-01-03	Mali	Local-FASTA-Processed	21K (BA.1)	BA.1
hCoV-19/Mali/166201/2022	hCoV-19/Mali/166201/2022	2022-01-03	Mali	Local-FASTA-Processed	21K (BA.1)	BA.1
hCoV-19/Mali/166238/2022	hCoV-19/Mali/166238/2022	2022-01-03	Mali	Local-FASTA-Processed	21K (BA.1)	BA.1
hCoV-19/Mali/166211/2022	hCoV-19/Mali/166211/2022	2022-01-03	Mali	Local-FASTA-Processed	21K (BA.1)	BA.1
hCoV-19/Mali/166122/2022	hCoV-19/Mali/166122/2022	2022-01-03	Mali	Local-FASTA-Processed	21K (BA.1)	BA.1
hCoV-19/Mali/166226/2022	hCoV-19/Mali/166226/2022	2022-01-03	Mali	Local-FASTA-Processed	21K (BA.1)	BA.1
hCoV-19/Mali/166163/2022	hCoV-19/Mali/166163/2022	2022-01-03	Mali	Local-FASTA-Processed	21K (BA.1)	BA.1.1
hCoV-19/Mali/166103/2022	hCoV-19/Mali/166103/2022	2022-01-03	Mali	Local-FASTA-Processed	21K (BA.1)	BA.1.1
hCoV-19/Mali/166233/2022	hCoV-19/Mali/166233/2022	2022-01-03	Mali	Local-FASTA-Processed	21K (BA.1)	BA.1
hCoV-19/Mali/166177/2022	hCoV-19/Mali/166177/2022	2022-01-03	Mali	Local-FASTA-Processed	21K (BA.1)	BA.1
hCoV-19/Mali/166155/2022	hCoV-19/Mali/166155/2022	2022-01-03	Mali	Local-FASTA-Processed	21K (BA.1)	BA.1.1
hCoV-19/Mali/166153/2022	hCoV-19/Mali/166153/2022	2022-01-03	Mali	Local-FASTA-Processed	21K (BA.1)	BA.1.1
hCoV-19/Mali/165964/2022	hCoV-19/Mali/165964/2022	2022-01-03	Mali	Local-FASTA-Processed	21K (BA.1)	BA.1.1
hCoV-19/Mali/166073/2022	hCoV-19/Mali/166073/2022	2022-01-03	Mali	Local-FASTA-Processed	21K (BA.1)	BA.1.1
hCoV-19/Mali/393068/2021	hCoV-19/Mali/393068/2021	2021-12-30	Mali	Local-FASTA-Processed	21K (BA.1)	BA.1
hCoV-19/Mali/391158/2021	hCoV-19/Mali/391158/2021	2021-12-29	Mali	Local-FASTA-Processed	21J (Delta)	B.1.617.2
hCoV-19/Mali/393402/2021	hCoV-19/Mali/393402/2021	2021-12-30	Mali	Local-FASTA-Processed	21J (Delta)	B.1.617.2
hCoV-19/Mali/390961/2021	hCoV-19/Mali/390961/2021	2021-12-30	Mali	Local-FASTA-Processed	21J (Delta)	B.1.617.2
hCoV-19/Mali/394249/2022	hCoV-19/Mali/394249/2022	2022-01-01	Mali	Local-FASTA-Processed	21K (BA.1)	BA.1.1
hCoV-19/Mali/394267/2022	hCoV-19/Mali/394267/2022	2022-01-01	Mali	Local-FASTA-Processed	21K (BA.1)	BA.1
hCoV-19/Mali/395206/2022	hCoV-19/Mali/395206/2022	2022-01-01	Mali	Local-FASTA-Processed	21K (BA.1)	BA.1.1
hCoV-19/Mali/395289/2022	hCoV-19/Mali/395289/2022	2022-01-01	Mali	Local-FASTA-Processed	21J (Delta)	B.1.617.2
hCoV-19/Mali/395043/2022	hCoV-19/Mali/395043/2022	2022-01-01	Mali	Local-FASTA-Processed	21J (Delta)	AY.34.1
hCoV-19/Mali/396224/2022	hCoV-19/Mali/396224/2022	2022-01-01	Mali	Local-FASTA-Processed	21K (BA.1)	BA.1.1
hCoV-19/Mali/396597/2022	hCoV-19/Mali/396597/2022	2022-01-02	Mali	Local-FASTA-Processed	21K (BA.1)	BA.1.15
hCoV-19/Mali/396222/2022	hCoV-19/Mali/396222/2022	2022-01-02	Mali	Local-FASTA-Processed	21K (BA.1)	BA.1.1
hCoV-19/Mali/396217/2022	hCoV-19/Mali/396217/2022	2022-01-02	Mali	Local-FASTA-Processed	21K (BA.1)	BA.1
hCoV-19/Mali/396246/2022	hCoV-19/Mali/396246/2022	2022-01-02	Mali	Local-FASTA-Processed	21K (BA.1)	BA.1
hCoV-19/Mali/396205/2022	hCoV-19/Mali/396205/2022	2022-01-02	Mali	Local-FASTA-Processed	21K (BA.1)	BA.1.15
hCoV-19/Mali/396219/2022	hCoV-19/Mali/396219/2022	2022-01-02	Mali	Local-FASTA-Processed	21K (BA.1)	BA.1
hCoV-19/Mali/165629/2022	hCoV-19/Mali/165629/2022	2022-01-02	Mali	Local-FASTA-Processed	21J (Delta)	B.1.617.2
hCoV-19/Mali/396833/2022	hCoV-19/Mali/396833/2022	2022-01-02	Mali	Local-FASTA-Processed	20A	B.1
hCoV-19/Mali/396644/2022	hCoV-19/Mali/396644/2022	2022-01-02	Mali	Local-FASTA-Processed	21J (Delta)	B.1.617.2
hCoV-19/Mali/165839/2022	hCoV-19/Mali/165839/2022	2022-01-03	Mali	Local-FASTA-Processed	21J (Delta)	B.1.617.2
hCoV-19/Mali/165841/2022	hCoV-19/Mali/165841/2022	2022-01-03	Mali	Local-FASTA-Processed	21K (BA.1)	BA.1
hCoV-19/Mali/165827/2022	hCoV-19/Mali/165827/2022	2022-01-03	Mali	Local-FASTA-Processed	21K (BA.1)	BA.1.1
hCoV-19/Mali/165907/2022	hCoV-19/Mali/165907/2022	2022-01-03	Mali	Local-FASTA-Processed	21K (BA.1)	BA.1
hCoV-19/Mali/165784/2022	hCoV-19/Mali/165784/2022	2022-01-03	Mali	Local-FASTA-Processed	21K (BA.1)	BA.1
hCoV-19/Mali/166047/2022	hCoV-19/Mali/166047/2022	2022-01-03	Mali	Local-FASTA-Processed	21K (BA.1)	BA.1
hCoV-19/Mali/166260/2022	hCoV-19/Mali/166260/2022	2022-01-03	Mali	Local-FASTA-Processed	21K (BA.1)	BA.1
hCoV-19/Mali/165837/2022	hCoV-19/Mali/165837/2022	2022-01-03	Mali	Local-FASTA-Processed	21J (Delta)	B.1.617.2
hCoV-19/Mali/165809/2022	hCoV-19/Mali/165809/2022	2022-01-03	Mali	Local-FASTA-Processed	21K (BA.1)	BA.1
hCoV-19/Mali/165798/2022	hCoV-19/Mali/165798/2022	2022-01-03	Mali	Local-FASTA-Processed	20A	B.1
hCoV-19/Mali/166273/2022	hCoV-19/Mali/166273/2022	2022-01-03	Mali	Local-FASTA-Processed	21K (BA.1)	BA.1
hCoV-19/Mali/166253/2022	hCoV-19/Mali/166253/2022	2022-01-03	Mali	Local-FASTA-Processed	21K (BA.1)	BA.1
hCoV-19/Mali/166266/2022	hCoV-19/Mali/166266/2022	2022-01-03	Mali	Local-FASTA-Processed	21J (Delta)	B.1.617.2
hCoV-19/Mali/166256/2022	hCoV-19/Mali/166256/2022	2022-01-03	Mali	Local-FASTA-Processed	21J (Delta)	B.1.617.2
hCoV-19/Mali/166252/2022	hCoV-19/Mali/166252/2022	2022-01-03	Mali	Local-FASTA-Processed	21J (Delta)	B.1.617.2
hCoV-19/Mali/166276/2022	hCoV-19/Mali/166276/2022	2022-01-03	Mali	Local-FASTA-Processed	21K (BA.1)	BA.1
hCoV-19/Mali/156948/2021	hCoV-19/Mali/156948/2021	2021-12-18	Mali	Local-FASTA-Processed	21K (BA.1)	BA.1.1
hCoV-19/Mali/165804/2022	hCoV-19/Mali/165804/2022	2022-01-03	Mali	Local-FASTA-Processed	21K (BA.1)	BA.1.15
hCoV-19/Mali/165790/2022	hCoV-19/Mali/165790/2022	2022-01-03	Mali	Local-FASTA-Processed	21J (Delta)	B.1.617.2
hCoV-19/Mali/165842/2022	hCoV-19/Mali/165842/2022	2022-01-03	Mali	Local-FASTA-Processed	21K (BA.1)	BA.1.1
hCoV-19/Mali/166127/2022	hCoV-19/Mali/166127/2022	2022-01-03	Mali	Local-FASTA-Processed	21J (Delta)	B.1.617.2
hCoV-19/Mali/165818/2022	hCoV-19/Mali/165818/2022	2022-01-03	Mali	Local-FASTA-Processed	21J (Delta)	B.1.617.2
hCoV-19/Mali/105794/2021	hCoV-19/Mali/105794/2021	2021-02-19	Mali	Local-FASTA-Processed	21D (Eta)	B.1.525
hCoV-19/Mali/124590/2021	hCoV-19/Mali/124590/2021	2021-03-15	Mali	Local-FASTA-Processed	21D (Eta)	B.1.525
hCoV-19/Mali/125483/2021	hCoV-19/Mali/125483/2021	2021-03-16	Mali	Local-FASTA-Processed	21D (Eta)	B.1.525
hCoV-19/Mali/102133/2021	hCoV-19/Mali/102133/2021	2021-02-15	Mali	Local-FASTA-Processed	21D (Eta)	B.1.525
hCoV-19/Mali/129811/2021	hCoV-19/Mali/129811/2021	2021-03-21	Mali	Local-FASTA-Processed	21D (Eta)	B.1.525
hCoV-19/Mali/132298/2021	hCoV-19/Mali/132298/2021	2021-03-24	Mali	Local-FASTA-Processed	21D (Eta)	B.1.525
hCoV-19/Mali/126632/2021	hCoV-19/Mali/126632/2021	2021-03-17	Mali	Local-FASTA-Processed	19B	A.27
hCoV-19/Mali/121367/2021	hCoV-19/Mali/121367/2021	2021-03-11	Mali	Local-FASTA-Processed	21D (Eta)	B.1.525
hCoV-19/Mali/124162/2021	hCoV-19/Mali/124162/2021	2021-03-14	Mali	Local-FASTA-Processed	21D (Eta)	B.1.525
hCoV-19/Mali/122590/2021	hCoV-19/Mali/122590/2021	2021-03-12	Mali	Local-FASTA-Processed	19B	A.21
hCoV-19/Mali/195041/2022	hCoV-19/Mali/195041/2022	2022-04-05	Mali	Local-FASTA-Processed	21L (BA.2)	BA.2
hCoV-19/Mali/195405/2022	hCoV-19/Mali/195405/2022	2022-04-10	Mali	Local-FASTA-Processed	21L (BA.2)	BA.2
hCoV-19/Mali/195602/2022	hCoV-19/Mali/195602/2022	2022-04-14	Mali	Local-FASTA-Processed	21L (BA.2)	BA.2
hCoV-19/Mali/195697/2022	hCoV-19/Mali/195697/2022	2022-04-18	Mali	Local-FASTA-Processed	21L (BA.2)	BA.2
hCoV-19/Mali/195862/2022	hCoV-19/Mali/195862/2022	2022-04-20	Mali	Local-FASTA-Processed	21L (BA.2)	BA.2
hCoV-19/Mali/196742/2022	hCoV-19/Mali/196742/2022	2022-04-27	Mali	Local-FASTA-Processed	21L (BA.2)	BA.2
hCoV-19/Mali/196993/2022	hCoV-19/Mali/196993/2022	2022-04-28	Mali	Local-FASTA-Processed	21L (BA.2)	BA.2
hCoV-19/Mali/197137/2022	hCoV-19/Mali/197137/2022	2022-04-30	Mali	Local-FASTA-Processed	22A (BA.4)	BA.4
hCoV-19/Mali/197437/2022	hCoV-19/Mali/197437/2022	2022-05-04	Mali	Local-FASTA-Processed	21L (BA.2)	BA.2
hCoV-19/Mali/197554/2022	hCoV-19/Mali/197554/2022	2022-05-06	Mali	Local-FASTA-Processed	21L (BA.2)	BA.2
hCoV-19/Mali/197651/2022	hCoV-19/Mali/197651/2022	2022-05-07	Mali	Local-FASTA-Processed	21L (BA.2)	BA.2
hCoV-19/Mali/197655/2022	hCoV-19/Mali/197655/2022	2022-05-07	Mali	Local-FASTA-Processed	21L (BA.2)	BA.2
hCoV-19/Mali/197690/2022	hCoV-19/Mali/197690/2022	2022-05-09	Mali	Local-FASTA-Processed	21L (BA.2)	BA.2
hCoV-19/Mali/197701/2022	hCoV-19/Mali/197701/2022	2022-05-09	Mali	Local-FASTA-Processed	21L (BA.2)	BA.2
hCoV-19/Mali/474282/2022	hCoV-19/Mali/474282/2022	2022-04-03	Mali	Local-FASTA-Processed	21L (BA.2)	BA.2
hCoV-19/Mali/477243/2022	hCoV-19/Mali/477243/2022	2022-04-06	Mali	Local-FASTA-Processed	21L (BA.2)	BA.2
hCoV-19/Mali/479361/2022	hCoV-19/Mali/479361/2022	2022-04-09	Mali	Local-FASTA-Processed	21L (BA.2)	BA.2
hCoV-19/Mali/491579/2022	hCoV-19/Mali/491579/2022	2022-04-30	Mali	Local-FASTA-Processed	21L (BA.2)	BA.2
hCoV-19/Mali/492363/2022	hCoV-19/Mali/492363/2022	2022-05-02	Mali	Local-FASTA-Processed	21L (BA.2)	BA.2
hCoV-19/Mali/492396/2022	hCoV-19/Mali/492396/2022	2022-05-02	Mali	Local-FASTA-Processed	21L (BA.2)	BA.2
hCoV-19/Mali/492654/2022	hCoV-19/Mali/492654/2022	2022-05-02	Mali	Local-FASTA-Processed	21L (BA.2)	BA.2
hCoV-19/Mali/494403/2022	hCoV-19/Mali/494403/2022	2022-05-05	Mali	Local-FASTA-Processed	21L (BA.2)	BA.2
hCoV-19/Mali/495113/2022	hCoV-19/Mali/495113/2022	2022-05-06	Mali	Local-FASTA-Processed	21L (BA.2)	BA.2
hCoV-19/Mali/495794/2022	hCoV-19/Mali/495794/2022	2022-05-07	Mali	Local-FASTA-Processed	21L (BA.2)	BA.2
hCoV-19/Mali/137627/2021	hCoV-19/Mali/137627/2021	2021-10-23	Mali	Local-FASTA-Processed	21J (Delta)	AY.34.1
hCoV-19/Mali/60682/2020	hCoV-19/Mali/60682/2020	2020-12-23	Mali	Local-FASTA-Processed	20A	B.1
hCoV-19/Mali/73617/2021	hCoV-19/Mali/73617/2021	2021-01-13	Mali	Local-FASTA-Processed	19B	A.27
hCoV-19/Mali/3901/2020	hCoV-19/Mali/3901/2020	2020-05-12	Mali	Local-FASTA-Processed	20A	B.1
hCoV-19/Mali/62933/2020	hCoV-19/Mali/62933/2020	2020-12-25	Mali	Local-FASTA-Processed	20A	B.1
hCoV-19/Mali/57331/2020	hCoV-19/Mali/57331/2020	2020-12-15	Mali	Local-FASTA-Processed	19B	A.18
hCoV-19/Mali/56075/2020	hCoV-19/Mali/56075/2020	2020-12-06	Mali	Local-FASTA-Processed	20A	B.1
hCoV-19/Mali/387584/2021	hCoV-19/Mali/387584/2021	2021-12-24	Mali	Local-FASTA-Processed	21K (BA.1)	BA.1.1
hCoV-19/Mali/155769/2021	hCoV-19/Mali/155769/2021	2021-12-16	Mali	Local-FASTA-Processed	21I (Delta)	AY.133
hCoV-19/Mali/154055/2021	hCoV-19/Mali/154055/2021	2021-12-13	Mali	Local-FASTA-Processed	21I (Delta)	AY.133
hCoV-19/Mali/149063/2021	hCoV-19/Mali/149063/2021	2021-12-04	Mali	Local-FASTA-Processed	21I (Delta)	AY.133
hCoV-19/Mali/403168/2022	hCoV-19/Mali/403168/2022	2022-01-09	Mali	Local-FASTA-Processed	21K (BA.1)	BA.1.1
hCoV-19/Mali/402395/2022	hCoV-19/Mali/402395/2022	2022-01-01	Mali	Local-FASTA-Processed	21K (BA.1)	BA.1.1
hCoV-19/Mali/184740/2022	hCoV-19/Mali/184740/2022	2022-01-19	Mali	Local-FASTA-Processed	21K (BA.1)	BA.1.1
hCoV-19/Mali/184685/2022	hCoV-19/Mali/184685/2022	2022-01-19	Mali	Local-FASTA-Processed	21K (BA.1)	BA.1.1
hCoV-19/Mali/218255/2023	hCoV-19/Mali/218255/2023	2023-02-13	Mali	Local-FASTA-Processed	22F (XBB)	XBB.1.17.1
hCoV-19/Mali/219152/2023	hCoV-19/Mali/219152/2023	2023-02-06	Mali	Local-FASTA-Processed	23A (XBB.1.5)	XBB.1.5
hCoV-19/Mali/618372/2023	hCoV-19/Mali/618372/2023	2023-03-19	Mali	Local-FASTA-Processed	22F (XBB)	XBB.1.17.1
hCoV-19/Mali/625080/2023	hCoV-19/Mali/625080/2023	2023-03-19	Mali	Local-FASTA-Processed	22F (XBB)	XBB.1.17.1
hCoV-19/Mali/618529/2023	hCoV-19/Mali/618529/2023	2023-03-10	Mali	Local-FASTA-Processed	22F (XBB)	XBB.1.17.1
hCoV-19/Mali/617843/2023	hCoV-19/Mali/617843/2023	2023-03-08	Mali	Local-FASTA-Processed	22F (XBB)	FY.1
hCoV-19/Mali/218250/2023	hCoV-19/Mali/218250/2023	2023-03-07	Mali	Local-FASTA-Processed	22F (XBB)	XBB.1.17.1
hCoV-19/Mali/218185/2023	hCoV-19/Mali/218185/2023	2023-03-04	Mali	Local-FASTA-Processed	22F (XBB)	XBB.1.17.1
hCoV-19/Mali/218049/2023	hCoV-19/Mali/218049/2023	2023-02-20	Mali	Local-FASTA-Processed	22F (XBB)	XBB.1.17.1
hCoV-19/Mali/218176/2023	hCoV-19/Mali/218176/2023	2023-02-16	Mali	Local-FASTA-Processed	22F (XBB)	XBB.1.17.1
hCoV-19/Mali/218205/2023	hCoV-19/Mali/218205/2023	2023-02-15	Mali	Local-FASTA-Processed	22F (XBB)	XBB.1.17.1
hCoV-19/Mali/218139/2023	hCoV-19/Mali/218139/2023	2023-02-15	Mali	Local-FASTA-Processed	22F (XBB)	XBB.1.17.1
hCoV-19/Mali/218209/2023	hCoV-19/Mali/218209/2023	2023-02-15	Mali	Local-FASTA-Processed	22F (XBB)	GA.5
hCoV-19/Mali/218179/2023	hCoV-19/Mali/218179/2023	2023-02-14	Mali	Local-FASTA-Processed	22F (XBB)	XBB.1.17.1
hCoV-19/Mali/218645/2023	hCoV-19/Mali/218645/2023	2023-02-13	Mali	Local-FASTA-Processed	23A (XBB.1.5)	XBB.1.5
hCoV-19/Mali/218251/2023	hCoV-19/Mali/218251/2023	2023-02-13	Mali	Local-FASTA-Processed	22F (XBB)	XBB.1.17.1
hCoV-19/Mali/218259/2023	hCoV-19/Mali/218259/2023	2023-02-13	Mali	Local-FASTA-Processed	22F (XBB)	XBB.1.17.1
hCoV-19/Mali/218642/2023	hCoV-19/Mali/218642/2023	2023-02-12	Mali	Local-FASTA-Processed	22F (XBB)	GA.2
hCoV-19/Mali/219098/2023	hCoV-19/Mali/219098/2023	2023-02-10	Mali	Local-FASTA-Processed	22F (XBB)	XBB.1.17.1
hCoV-19/Mali/219009/2023	hCoV-19/Mali/219009/2023	2023-02-09	Mali	Local-FASTA-Processed	22F (XBB)	XBB.1.17.1
hCoV-19/Mali/218635/2023	hCoV-19/Mali/218635/2023	2023-02-10	Mali	Local-FASTA-Processed	22F (XBB)	GA.8
hCoV-19/Mali/218289/2023	hCoV-19/Mali/218289/2023	2023-02-10	Mali	Local-FASTA-Processed	22F (XBB)	XBB.1.17.1
hCoV-19/Mali/219481/2023	hCoV-19/Mali/219481/2023	2023-02-05	Mali	Local-FASTA-Processed	22F (XBB)	XBB.1.17.1
hCoV-19/Mali/219487/2023	hCoV-19/Mali/219487/2023	2023-02-05	Mali	Local-FASTA-Processed	22F (XBB)	XBB.1.17.1
hCoV-19/Mali/219077/2023	hCoV-19/Mali/219077/2023	2023-02-05	Mali	Local-FASTA-Processed	22F (XBB)	XBB.1.17.1
hCoV-19/Mali/219382/2023	hCoV-19/Mali/219382/2023	2023-02-03	Mali	Local-FASTA-Processed	22F (XBB)	XBB.1.17.1
hCoV-19/Mali/219414/2023	hCoV-19/Mali/219414/2023	2023-02-03	Mali	Local-FASTA-Processed	22F (XBB)	XBB.1.17.1
hCoV-19/Mali/219369/2023	hCoV-19/Mali/219369/2023	2023-02-02	Mali	Local-FASTA-Processed	22F (XBB)	XBB.1.17.1
hCoV-19/Mali/168043/2022	hCoV-19/Mali/168043/2022	2022-01-05	Mali	Local-FASTA-Processed	21K (BA.1)	BA.1.1
hCoV-19/Mali/168057/2022	hCoV-19/Mali/168057/2022	2022-01-05	Mali	Local-FASTA-Processed	21K (BA.1)	BA.1
hCoV-19/Mali/168092/2022	hCoV-19/Mali/168092/2022	2022-01-05	Mali	Local-FASTA-Processed	21K (BA.1)	BA.1.1
hCoV-19/Mali/168093/2022	hCoV-19/Mali/168093/2022	2022-01-05	Mali	Local-FASTA-Processed	21K (BA.1)	BA.1.1
hCoV-19/Mali/196954/2022	hCoV-19/Mali/196954/2022	2022-04-27	Mali	Local-FASTA-Processed	21L (BA.2)	BA.2.23
hCoV-19/Mali/197549/2022	hCoV-19/Mali/197549/2022	2022-05-06	Mali	Local-FASTA-Processed	21L (BA.2)	BA.2.23
hCoV-19/Mali/144347/2021	hCoV-19/Mali/144347/2021	2021-04-08	Mali	Local-FASTA-Processed	21I (Delta)	AY.133
hCoV-19/Mali/385805/2021	hCoV-19/Mali/385805/2021	2021-12-23	Mali	Local-FASTA-Processed	21K (BA.1)	BA.1.15
hCoV-19/Mali/395804/2022	hCoV-19/Mali/395804/2022	2022-01-01	Mali	Local-FASTA-Processed	21I (Delta)	AY.133
hCoV-19/Mali/395815/2022	hCoV-19/Mali/395815/2022	2022-01-01	Mali	Local-FASTA-Processed	21K (BA.1)	BA.1.1
hCoV-19/Mali/398084/2022	hCoV-19/Mali/398084/2022	2022-01-05	Mali	Local-FASTA-Processed	21K (BA.1)	BA.1.1
hCoV-19/Mali/401534/2022	hCoV-19/Mali/401534/2022	2022-01-08	Mali	Local-FASTA-Processed	21K (BA.1)	BA.1.1
hCoV-19/Mali/401693/2022	hCoV-19/Mali/401693/2022	2022-01-08	Mali	Local-FASTA-Processed	21K (BA.1)	BA.1
hCoV-19/Mali/401767/2022	hCoV-19/Mali/401767/2022	2022-01-08	Mali	Local-FASTA-Processed	21K (BA.1)	BA.1
hCoV-19/Mali/402310/2022	hCoV-19/Mali/402310/2022	2022-01-08	Mali	Local-FASTA-Processed	21K (BA.1)	BA.1
hCoV-19/Mali/405846/2022	hCoV-19/Mali/405846/2022	2022-01-13	Mali	Local-FASTA-Processed	21K (BA.1)	BA.1
hCoV-19/Mali/406136/2022	hCoV-19/Mali/406136/2022	2022-01-13	Mali	Local-FASTA-Processed	21K (BA.1)	BA.1.1
hCoV-19/Mali/CICM-27954/2022	hCoV-19/Mali/CICM-27954/2022	2022-09-01	Mali	Local-FASTA-Processed	22E (BQ.1)	BQ.1.1
hCoV-19/Mali/CICM-27957/2022	hCoV-19/Mali/CICM-27957/2022	2022-09-01	Mali	Local-FASTA-Processed	22E (BQ.1)	BQ.1.1
hCoV-19/Mali/CICM-27982/2022	hCoV-19/Mali/CICM-27982/2022	2022-09-01	Mali	Local-FASTA-Processed	22E (BQ.1)	BQ.1.1
hCoV-19/Mali/CICM-03020922/2022	hCoV-19/Mali/CICM-03020922/2022	2022-09-07	Mali	Local-FASTA-Processed	22E (BQ.1)	BQ.1.1
hCoV-19/Mali/CICM-06010922/2022	hCoV-19/Mali/CICM-06010922/2022	2022-09-08	Mali	Local-FASTA-Processed	22E (BQ.1)	BQ.1.1
hCoV-19/Mali/CICM-01060922/2022	hCoV-19/Mali/CICM-01060922/2022	2022-09-07	Mali	Local-FASTA-Processed	22E (BQ.1)	BQ.1.1
hCoV-19/Mali/CICM-02070922/2022	hCoV-19/Mali/CICM-02070922/2022	2022-09-07	Mali	Local-FASTA-Processed	22E (BQ.1)	BQ.1.1
hCoV-19/Mali/CICM-11070922/2022	hCoV-19/Mali/CICM-11070922/2022	2022-09-08	Mali	Local-FASTA-Processed	22E (BQ.1)	BQ.1.1
hCoV-19/Mali/CICM-19060922/2022	hCoV-19/Mali/CICM-19060922/2022	2022-09-09	Mali	Local-FASTA-Processed	22E (BQ.1)	BQ.1.1
hCoV-19/Mali/CICM-22080922/2022	hCoV-19/Mali/CICM-22080922/2022	2022-09-09	Mali	Local-FASTA-Processed	22E (BQ.1)	BQ.1.1
hCoV-19/Mali/CICM-23090922/2022	hCoV-19/Mali/CICM-23090922/2022	2022-09-09	Mali	Local-FASTA-Processed	22E (BQ.1)	BQ.1.1
hCoV-19/Mali/CICM-27060922/2022	hCoV-19/Mali/CICM-27060922/2022	2022-09-10	Mali	Local-FASTA-Processed	22E (BQ.1)	BQ.1.1
hCoV-19/Mali/CICM-27999/2022	hCoV-19/Mali/CICM-27999/2022	2022-09-02	Mali	Local-FASTA-Processed	22E (BQ.1)	BQ.1.1
hCoV-19/Mali/CICM-28025/2022	hCoV-19/Mali/CICM-28025/2022	2022-09-02	Mali	Local-FASTA-Processed	22E (BQ.1)	BQ.1.1
hCoV-19/Mali/CICM-28069/2022	hCoV-19/Mali/CICM-28069/2022	2022-09-05	Mali	Local-FASTA-Processed	22E (BQ.1)	BQ.1.1
hCoV-19/Mali/CICM-28080922/2022	hCoV-19/Mali/CICM-28080922/2022	2022-09-10	Mali	Local-FASTA-Processed	22E (BQ.1)	BQ.1.1
hCoV-19/Mali/CICM-28092/2022	hCoV-19/Mali/CICM-28092/2022	2022-09-05	Mali	Local-FASTA-Processed	22E (BQ.1)	BQ.1.1
hCoV-19/Mali/CICM-28116/2022	hCoV-19/Mali/CICM-28116/2022	2022-09-05	Mali	Local-FASTA-Processed	22E (BQ.1)	BQ.1.1
hCoV-19/Mali/CICM-28118/2022	hCoV-19/Mali/CICM-28118/2022	2022-09-06	Mali	Local-FASTA-Processed	22E (BQ.1)	BQ.1.1
hCoV-19/Mali/CICM-28155/2022	hCoV-19/Mali/CICM-28155/2022	2022-09-06	Mali	Local-FASTA-Processed	22E (BQ.1)	BQ.1.1
hCoV-19/Mali/CICM-37070922/2022	hCoV-19/Mali/CICM-37070922/2022	2022-09-10	Mali	Local-FASTA-Processed	22E (BQ.1)	BQ.1.1.12
hCoV-19/Mali/CICM-39060922/2022	hCoV-19/Mali/CICM-39060922/2022	2022-09-10	Mali	Local-FASTA-Processed	22E (BQ.1)	BQ.1.1
hCoV-19/Mali/CICM-47080922/2022	hCoV-19/Mali/CICM-47080922/2022	2022-09-02	Mali	Local-FASTA-Processed	22E (BQ.1)	BQ.1.1
hCoV-19/Mali/CICM-53060922/2022	hCoV-19/Mali/CICM-53060922/2022	2022-09-09	Mali	Local-FASTA-Processed	22E (BQ.1)	BQ.1.1
hCoV-19/Mali/197428/2022	hCoV-19/Mali/197428/2022	2022-05-04	Mali	Local-FASTA-Processed	21L (BA.2)	BA.2.23
hCoV-19/Mali/CICM-109/2022	hCoV-19/Mali/CICM-109/2022	2022-09-07	Mali	Local-FASTA-Processed	22E (BQ.1)	BQ.1.1
hCoV-19/Mali/CICM-909/2022	hCoV-19/Mali/CICM-909/2022	2022-09-08	Mali	Local-FASTA-Processed	22E (BQ.1)	BQ.1.1
hCoV-19/Mali/CICM-2410/2022	hCoV-19/Mali/CICM-2410/2022	2022-09-09	Mali	Local-FASTA-Processed	22E (BQ.1)	BQ.1.1
hCoV-19/Mali/CICM-28149/2022	hCoV-19/Mali/CICM-28149/2022	2022-09-06	Mali	Local-FASTA-Processed	22E (BQ.1)	BQ.1.1
hCoV-19/Mali/CICM-28159/2022	hCoV-19/Mali/CICM-28159/2022	2022-09-06	Mali	Local-FASTA-Processed	22E (BQ.1)	BQ.1.1
hCoV-19/Mali/CICM-216/2022	hCoV-19/Mali/CICM-216/2022	2022-10-01	Mali	Local-FASTA-Processed	22E (BQ.1)	BQ.1.1
hCoV-19/Mali/CICM-713/2022	hCoV-19/Mali/CICM-713/2022	2022-09-22	Mali	Local-FASTA-Processed	22E (BQ.1)	BQ.1.1
hCoV-19/Mali/CICM-913/2022	hCoV-19/Mali/CICM-913/2022	2022-09-23	Mali	Local-FASTA-Processed	22E (BQ.1)	BQ.1.1
hCoV-19/Mali/CICM-3113/2022	hCoV-19/Mali/CICM-3113/2022	2022-09-26	Mali	Local-FASTA-Processed	22E (BQ.1)	BQ.1.1
hCoV-19/Mali/CICM-28163/2022	hCoV-19/Mali/CICM-28163/2022	2022-09-17	Mali	Local-FASTA-Processed	22E (BQ.1)	BQ.1.1
hCoV-19/Mali/CICM-28288/2022	hCoV-19/Mali/CICM-28288/2022	2022-10-06	Mali	Local-FASTA-Processed	22E (BQ.1)	BQ.1.1
hCoV-19/Mali/CICM-28299/2022	hCoV-19/Mali/CICM-28299/2022	2022-10-08	Mali	Local-FASTA-Processed	22B (BA.5)	BA.5.1.30
hCoV-19/Mali/CICM-28300/2022	hCoV-19/Mali/CICM-28300/2022	2022-10-09	Mali	Local-FASTA-Processed	22B (BA.5)	BA.5.1.30
hCoV-19/Mali/CICM-28442/2022	hCoV-19/Mali/CICM-28442/2022	2022-10-10	Mali	Local-FASTA-Processed	22E (BQ.1)	BQ.1.1
hCoV-19/Mali/CICM-28443/2022	hCoV-19/Mali/CICM-28443/2022	2022-10-11	Mali	Local-FASTA-Processed	22B (BA.5)	BA.5.2.25
hCoV-19/Mali/MTMC_03_384/2022	hCoV-19/Mali/MTMC_03_384/2022	2022-02-23	Mali	Local-FASTA-Processed	21K (BA.1)	BA.1.1
hCoV-19/Mali/MTMC_07_346/2022	hCoV-19/Mali/MTMC_07_346/2022	2022-02-24	Mali	Local-FASTA-Processed	21K (BA.1)	BA.1
hCoV-19/Mali/CICM-4200223/2023	hCoV-19/Mali/CICM-4200223/2023	2023-02-20	Mali	Local-FASTA-Processed	22F (XBB)	GA.5
hCoV-19/Mali/CICM-7150223/2023	hCoV-19/Mali/CICM-7150223/2023	2023-02-15	Mali	Local-FASTA-Processed	22F (XBB)	XBB.1.17.1
hCoV-19/Mali/CICM-28793/2023	hCoV-19/Mali/CICM-28793/2023	2023-02-15	Mali	Local-FASTA-Processed	22F (XBB)	XBB.1.17.1
hCoV-19/Mali/CICM-28798/2023	hCoV-19/Mali/CICM-28798/2023	2023-02-21	Mali	Local-FASTA-Processed	22F (XBB)	XBB.1.17.1
hCoV-19/Mali/CICM-28805/2023	hCoV-19/Mali/CICM-28805/2023	2023-02-21	Mali	Local-FASTA-Processed	22F (XBB)	XBB.1.17.1
hCoV-19/Mali/CICM-28811/2023	hCoV-19/Mali/CICM-28811/2023	2023-02-21	Mali	Local-FASTA-Processed	22F (XBB)	XBB.1.17.1
hCoV-19/Mali/CICM-28814/2023	hCoV-19/Mali/CICM-28814/2023	2023-02-22	Mali	Local-FASTA-Processed	22F (XBB)	XBB.1.17.1
hCoV-19/Mali/CICM-28815/2023	hCoV-19/Mali/CICM-28815/2023	2023-02-22	Mali	Local-FASTA-Processed	22F (XBB)	XBB.1.17.1
hCoV-19/Mali/CICM-28828/2023	hCoV-19/Mali/CICM-28828/2023	2023-02-22	Mali	Local-FASTA-Processed	22F (XBB)	XBB.1.17.1
hCoV-19/Mali/CICM-28829/2023	hCoV-19/Mali/CICM-28829/2023	2023-02-22	Mali	Local-FASTA-Processed	22F (XBB)	GA.10
hCoV-19/Mali/CICM-28839/2023	hCoV-19/Mali/CICM-28839/2023	2023-02-23	Mali	Local-FASTA-Processed	22F (XBB)	XBB.1.17.1
hCoV-19/Mali/CICM-28848/2023	hCoV-19/Mali/CICM-28848/2023	2023-02-24	Mali	Local-FASTA-Processed	22F (XBB)	XBB.1.17.1
hCoV-19/Mali/CICM-28871/2023	hCoV-19/Mali/CICM-28871/2023	2023-02-28	Mali	Local-FASTA-Processed	22F (XBB)	XBB.1.17.1
hCoV-19/Mali/CICM-28888/2023	hCoV-19/Mali/CICM-28888/2023	2023-03-02	Mali	Local-FASTA-Processed	22F (XBB)	XBB.1.17.1
hCoV-19/Mali/CICM-28895/2023	hCoV-19/Mali/CICM-28895/2023	2023-03-02	Mali	Local-FASTA-Processed	22F (XBB)	XBB.1.17.1
hCoV-19/Mali/INSP634/2021	hCoV-19/Mali/INSP634/2021	2021-04-04	Mali	Local-FASTA-Processed	21D (Eta)	B.1.525
hCoV-19/Mali/INSP420/2021	hCoV-19/Mali/INSP420/2021	2021-04-04	Mali	Local-FASTA-Processed	21D (Eta)	B.1.525
hCoV-19/Mali/CICM9676/2021	hCoV-19/Mali/CICM9676/2021	2021-01-18	Mali	Local-FASTA-Processed	20A	B.1
hCoV-19/Mali/CICM9677/2021	hCoV-19/Mali/CICM9677/2021	2021-01-18	Mali	Local-FASTA-Processed	20A	B.1
hCoV-19/Mali/INSP525/2021	hCoV-19/Mali/INSP525/2021	2021-04-04	Mali	Local-FASTA-Processed	21D (Eta)	B.1.525
hCoV-19/Mali/INSP480/2021	hCoV-19/Mali/INSP480/2021	2021-04-05	Mali	Local-FASTA-Processed	19A	B
hCoV-19/Mali/INSP770/2021	hCoV-19/Mali/INSP770/2021	2021-04-04	Mali	Local-FASTA-Processed	20A	B.1.629
hCoV-19/Mali/CICM9679/2021	hCoV-19/Mali/CICM9679/2021	2021-01-18	Mali	Local-FASTA-Processed	20A	B.1
hCoV-19/Mali/CICM9708/2021	hCoV-19/Mali/CICM9708/2021	2021-01-19	Mali	Local-FASTA-Processed	20A	B.1
hCoV-19/Mali/CICM9777/2021	hCoV-19/Mali/CICM9777/2021	2021-01-19	Mali	Local-FASTA-Processed	19B	A.21
hCoV-19/Mali/CICM9799/2021	hCoV-19/Mali/CICM9799/2021	2021-01-19	Mali	Local-FASTA-Processed	19B	A.21
hCoV-19/Mali/M00959/2020	hCoV-19/Mali/M00959/2020	2020-06-10	Mali	Local-FASTA-Processed	19B	A.21
hCoV-19/Mali/MAL0023/2020	hCoV-19/Mali/MAL0023/2020	2020-12-27	Mali	Local-FASTA-Processed	19B	A.21
hCoV-19/Mali/MAL0037/2021	hCoV-19/Mali/MAL0037/2021	2021-01-05	Mali	Local-FASTA-Processed	19B	A.21
hCoV-19/Mali/MAL0079/2021	hCoV-19/Mali/MAL0079/2021	2021-04-09	Mali	Local-FASTA-Processed	21D (Eta)	B.1.525
hCoV-19/Mali/MAL0093/2021	hCoV-19/Mali/MAL0093/2021	2021-01-29	Mali	Local-FASTA-Processed	19B	A
hCoV-19/Mali/MAL0109/2021	hCoV-19/Mali/MAL0109/2021	2021-08-10	Mali	Local-FASTA-Processed	21J (Delta)	B.1.617.2
hCoV-19/Mali/MAL0110/2021	hCoV-19/Mali/MAL0110/2021	2021-08-11	Mali	Local-FASTA-Processed	21J (Delta)	AY.34.1
hCoV-19/Mali/MAL0113/2021	hCoV-19/Mali/MAL0113/2021	2021-03-31	Mali	Local-FASTA-Processed	21D (Eta)	B.1.525
hCoV-19/Mali/MAL0114/2021	hCoV-19/Mali/MAL0114/2021	2021-03-31	Mali	Local-FASTA-Processed	21D (Eta)	B.1.525
hCoV-19/Mali/MAL0115/2021	hCoV-19/Mali/MAL0115/2021	2021-03-31	Mali	Local-FASTA-Processed	21D (Eta)	B.1.525
hCoV-19/Mali/MAL0116/2021	hCoV-19/Mali/MAL0116/2021	2021-04-04	Mali	Local-FASTA-Processed	21D (Eta)	B.1.525
hCoV-19/Mali/MAL0117/2021	hCoV-19/Mali/MAL0117/2021	2021-04-04	Mali	Local-FASTA-Processed	21D (Eta)	B.1.525
hCoV-19/Mali/MAL0118/2021	hCoV-19/Mali/MAL0118/2021	2021-03-31	Mali	Local-FASTA-Processed	21D (Eta)	B.1.525
hCoV-19/Mali/MAL0119/2021	hCoV-19/Mali/MAL0119/2021	2021-03-30	Mali	Local-FASTA-Processed	21D (Eta)	B.1.525
hCoV-19/Mali/MAL0120/2021	hCoV-19/Mali/MAL0120/2021	2021-03-31	Mali	Local-FASTA-Processed	21D (Eta)	B.1.525
hCoV-19/Mali/MAL0121/2021	hCoV-19/Mali/MAL0121/2021	2021-04-04	Mali	Local-FASTA-Processed	21D (Eta)	B.1.525
hCoV-19/Mali/MAL0122/2021	hCoV-19/Mali/MAL0122/2021	2021-04-04	Mali	Local-FASTA-Processed	21D (Eta)	B.1.525
hCoV-19/Mali/MAL0123/2021	hCoV-19/Mali/MAL0123/2021	2021-04-04	Mali	Local-FASTA-Processed	21D (Eta)	B.1.525
hCoV-19/Mali/MAL0125/2021	hCoV-19/Mali/MAL0125/2021	2021-04-04	Mali	Local-FASTA-Processed	21D (Eta)	B.1.525
hCoV-19/Mali/MAL0128/2021	hCoV-19/Mali/MAL0128/2021	2021-04-04	Mali	Local-FASTA-Processed	21D (Eta)	B.1.525
hCoV-19/Mali/MAL0129/2021	hCoV-19/Mali/MAL0129/2021	2021-04-04	Mali	Local-FASTA-Processed	21D (Eta)	B.1.525
hCoV-19/Mali/MAL0130/2021	hCoV-19/Mali/MAL0130/2021	2021-04-05	Mali	Local-FASTA-Processed	21D (Eta)	B.1.525
hCoV-19/Mali/MAL0131/2021	hCoV-19/Mali/MAL0131/2021	2021-04-04	Mali	Local-FASTA-Processed	21D (Eta)	B.1.525
hCoV-19/Mali/MAL0132/2021	hCoV-19/Mali/MAL0132/2021	2021-04-04	Mali	Local-FASTA-Processed	21D (Eta)	B.1.525
hCoV-19/Mali/MAL0133/2021	hCoV-19/Mali/MAL0133/2021	2021-04-04	Mali	Local-FASTA-Processed	21D (Eta)	B.1.525
hCoV-19/Mali/MAL0134/2021	hCoV-19/Mali/MAL0134/2021	2021-08-30	Mali	Local-FASTA-Processed	21D (Eta)	B.1.525
hCoV-19/Mali/MAL0135/2021	hCoV-19/Mali/MAL0135/2021	2021-04-04	Mali	Local-FASTA-Processed	21D (Eta)	B.1.525
hCoV-19/Mali/MAL0136/2021	hCoV-19/Mali/MAL0136/2021	2021-04-04	Mali	Local-FASTA-Processed	21D (Eta)	B.1.525
hCoV-19/Mali/MAL0137/2021	hCoV-19/Mali/MAL0137/2021	2021-04-05	Mali	Local-FASTA-Processed	21D (Eta)	B.1.525
hCoV-19/Mali/MAL0139/2021	hCoV-19/Mali/MAL0139/2021	2021-07-31	Mali	Local-FASTA-Processed	21D (Eta)	B.1.525
hCoV-19/Mali/MAL0140/2021	hCoV-19/Mali/MAL0140/2021	2021-03-20	Mali	Local-FASTA-Processed	21D (Eta)	B.1.525
hCoV-19/Mali/MAL0141/2021	hCoV-19/Mali/MAL0141/2021	2021-07-29	Mali	Local-FASTA-Processed	21D (Eta)	B.1.525
hCoV-19/Mali/MAL0142/2021	hCoV-19/Mali/MAL0142/2021	2021-07-31	Mali	Local-FASTA-Processed	21D (Eta)	B.1.525
hCoV-19/Mali/MAL0143/2021	hCoV-19/Mali/MAL0143/2021	2021-07-30	Mali	Local-FASTA-Processed	21D (Eta)	B.1.525
hCoV-19/Mali/MAL0145/2021	hCoV-19/Mali/MAL0145/2021	2021-08-02	Mali	Local-FASTA-Processed	21D (Eta)	B.1.525
hCoV-19/Mali/MAL0146/2021	hCoV-19/Mali/MAL0146/2021	2021-07-31	Mali	Local-FASTA-Processed	20I (Alpha)	B.1.1.7
hCoV-19/Mali/MAL0149/2021	hCoV-19/Mali/MAL0149/2021	2021-08-01	Mali	Local-FASTA-Processed	21D (Eta)	B.1.525
hCoV-19/Mali/M002593/2020	hCoV-19/Mali/M002593/2020	2020-04-06	Mali	Local-FASTA-Processed	19B	A
hCoV-19/Mali/M002615/2020	hCoV-19/Mali/M002615/2020	2020-04-06	Mali	Local-FASTA-Processed	19B	A
hCoV-19/Mali/M002616/2020	hCoV-19/Mali/M002616/2020	2020-04-06	Mali	Local-FASTA-Processed	19B	A
hCoV-19/Mali/M002618/2020	hCoV-19/Mali/M002618/2020	2020-04-06	Mali	Local-FASTA-Processed	19B	A
hCoV-19/Mali/M002644/2020	hCoV-19/Mali/M002644/2020	2020-04-08	Mali	Local-FASTA-Processed	19B	A
hCoV-19/Mali/M002659/2020	hCoV-19/Mali/M002659/2020	2020-04-09	Mali	Local-FASTA-Processed	19B	A
hCoV-19/Mali/M002663/2020	hCoV-19/Mali/M002663/2020	2020-04-09	Mali	Local-FASTA-Processed	19B	A
hCoV-19/Mali/M002667/2020	hCoV-19/Mali/M002667/2020	2020-04-10	Mali	Local-FASTA-Processed	20C	B.1
hCoV-19/Mali/M002672/2020	hCoV-19/Mali/M002672/2020	2020-04-10	Mali	Local-FASTA-Processed	19B	A
hCoV-19/Mali/M002673/2020	hCoV-19/Mali/M002673/2020	2020-04-10	Mali	Local-FASTA-Processed	20A	B.1
hCoV-19/Mali/M002675/2020	hCoV-19/Mali/M002675/2020	2020-04-10	Mali	Local-FASTA-Processed	19B	A
hCoV-19/Mali/M002698/2020	hCoV-19/Mali/M002698/2020	2020-04-12	Mali	Local-FASTA-Processed	19B	A
hCoV-19/Mali/M002700/2020	hCoV-19/Mali/M002700/2020	2020-04-12	Mali	Local-FASTA-Processed	20A	B.1
hCoV-19/Mali/M002703/2020	hCoV-19/Mali/M002703/2020	2020-04-12	Mali	Local-FASTA-Processed	20A	B.1
hCoV-19/Mali/M002704/2020	hCoV-19/Mali/M002704/2020	2020-04-12	Mali	Local-FASTA-Processed	19B	A
hCoV-19/Mali/M002707/2020	hCoV-19/Mali/M002707/2020	2020-04-12	Mali	Local-FASTA-Processed	19B	A
hCoV-19/Mali/M002758/2020	hCoV-19/Mali/M002758/2020	2020-04-13	Mali	Local-FASTA-Processed	20C	B.1
hCoV-19/Mali/M002823/2020	hCoV-19/Mali/M002823/2020	2020-04-14	Mali	Local-FASTA-Processed	19B	A
hCoV-19/Mali/M002824/2020	hCoV-19/Mali/M002824/2020	2020-04-14	Mali	Local-FASTA-Processed	20C	B.1
hCoV-19/Mali/M002826/2020	hCoV-19/Mali/M002826/2020	2020-04-14	Mali	Local-FASTA-Processed	19B	A
hCoV-19/Mali/M002830/2020	hCoV-19/Mali/M002830/2020	2020-04-14	Mali	Local-FASTA-Processed	20A	B.1
hCoV-19/Mali/CICM1649/2021	hCoV-19/Mali/CICM1649/2021	2021-08-11	Mali	Local-FASTA-Processed	21J (Delta)	AY.34
hCoV-19/Mali/M00960/2020	hCoV-19/Mali/M00960/2020	2020-06-10	Mali	Local-FASTA-Processed	20A	B.1
hCoV-19/Mali/UCRC-68/2020	hCoV-19/Mali/UCRC-68/2020	2020-03-18	Mali	Local-FASTA-Processed	20A	B.1
hCoV-19/Mali/UCRC-31/2020	hCoV-19/Mali/UCRC-31/2020	2020-03-31	Mali	Local-FASTA-Processed	19B	A
hCoV-19/Mali/CICM23128/2021	hCoV-19/Mali/CICM23128/2021	2021-12-23	Mali	Local-FASTA-Processed	21K (BA.1)	BA.1
