# Supplementary material for: A tale of SARS-CoV-2 genomic surveillance in Mali: Variants introductions and transmission dynamics
Source: PLoS One. 2026 Jun 25;21(6):e0352020. doi: 10.1371/journal.pone.0352020 (PMC13298768; doi:10.1371/journal.pone.0352020)
Supplement: S3 File — (JSON) [file pone.0352020.s003.json]

{"version": "v2", "meta": {"title": "Mali SARS-CoV-2 variants introductions and transmission dynamics", "updated": "2025-11-17", "maintainers": [{"name": "Noumou Yakhouba KEITA", "url": "mailto:noumouyak@gmail.com"}], "genome_annotations": {"nuc": {"end": 29903, "start": 1, "strand": "+", "type": "source", "seqid": "../NC_045512.2.gb"}, "GU280_gp01": {"end": 13483, "seqid": "../NC_045512.2.gb", "start": 266, "strand": "+", "type": "CDS"}, "GU280_gp02": {"end": 25384, "seqid": "../NC_045512.2.gb", "start": 21563, "strand": "+", "type": "CDS"}, "GU280_gp03": {"end": 26220, "seqid": "../NC_045512.2.gb", "start": 25393, "strand": "+", "type": "CDS"}, "GU280_gp04": {"end": 26472, "seqid": "../NC_045512.2.gb", "start": 26245, "strand": "+", "type": "CDS"}, "GU280_gp05": {"end": 27191, "seqid": "../NC_045512.2.gb", "start": 26523, "strand": "+", "type": "CDS"}, "GU280_gp06": {"end": 27387, "seqid": "../NC_045512.2.gb", "start": 27202, "strand": "+", "type": "CDS"}, "GU280_gp07": {"end": 27759, "seqid": "../NC_045512.2.gb", "start": 27394, "strand": "+", "type": "CDS"}, "GU280_gp08": {"end": 27887, "seqid": "../NC_045512.2.gb", "start": 27756, "strand": "+", "type": "CDS"}, "GU280_gp09": {"end": 28259, "seqid": "../NC_045512.2.gb", "start": 27894, "strand": "+", "type": "CDS"}, "GU280_gp10": {"end": 29533, "seqid": "../NC_045512.2.gb", "start": 28274, "strand": "+", "type": "CDS"}, "GU280_gp11": {"end": 29674, "seqid": "../NC_045512.2.gb", "start": 29558, "strand": "+", "type": "CDS"}}, "colorings": [{"key": "num_date", "title": "Sampling date", "type": "continuous"}, {"key": "gt", "title": "Genotype", "type": "categorical"}], "filters": ["country", "strain", "clade_display", "Nextclade_pango"], "geo_resolutions": [{"key": "country", "demes": {"USA": {"latitude": 38.916963, "longitude": -98.891372}, "Switzerland": {"latitude": 46.8182, "longitude": 8.2275}, "Lebanon": {"latitude": 33.945959, "longitude": 35.86863}, "Nigeria": {"latitude": 10.0, "longitude": 8.0}, "Germany": {"latitude": 51.1657, "longitude": 10.4515}, "Pakistan": {"latitude": 30.0, "longitude": 70.0}, "Mali": {"latitude": 16.3700359, "longitude": -2.2900239}, "France": {"latitude": 46.2276, "longitude": 2.2137}, "Iceland": {"latitude": 64.90614, "longitude": -18.4826}, "Benin": {"latitude": 9.961027, "longitude": 2.327362}, "Mexico": {"latitude": 19.4325301, "longitude": -99.1332101}, "Gambia": {"latitude": 13.5, "longitude": -15.5}, "Saudi Arabia": {"latitude": 25.0, "longitude": 45.0}, "China": {"latitude": 33.394333, "longitude": 104.689839}, "Denmark": {"latitude": 56.2639, "longitude": 9.5018}, "Ghana": {"latitude": 7.811417, "longitude": -1.089272}, "United Kingdom": {"latitude": 54.242833, "longitude": -2.088739}, "Slovakia": {"latitude": 48.66667, "longitude": 19.5}, "Bahrain": {"latitude": 26.0667, "longitude": 50.5577}, "South Africa": {"latitude": -28.8166235, "longitude": 24.991639}}}], "panels": ["tree", "map", "entropy", "frequencies"]}, "tree": {"name": "NODE_0000000", "node_attrs": {"div": 0, "num_date": {"value": 2019.995}, "country": {"value": "Mali", "confidence": {"Mali": 0.823, "USA": 0.044, "United Kingdom": 0.0153, "Germany": 0.015, "France": 0.0133, "Denmark": 0.00849, "Switzerland": 0.00798, "Ghana": 0.00621, "Nigeria": 0.00621, "Iceland": 0.00619, "Saudi Arabia": 0.00543, "China": 0.00543, "Gambia": 0.00543, "Lebanon": 0.00543, "Pakistan": 0.00543, "Benin": 0.00543, "South Africa": 0.00543, "Slovakia": 0.00542, "Bahrain": 0.00541, "Mexico": 0.00523}, "entropy": 0.938}, "Nextclade_pango": {"value": "A", "confidence": {"A": 0.458, "B.1": 0.455, "B.1.617.2": 0.00352, "BA.1": 0.00292, "B.1.525": 0.00266, "A.21": 0.00254, "A.18": 0.00253, "B.1.629": 0.00252, "L.3": 0.0024, "A.27": 0.0024, "B": 0.00239, "B.1.1.7": 0.00237, "BQ.1.1": 0.00211, "XBB.1.17.1": 0.00203, "BA.2": 0.00201, "BA.5.2.25": 0.00198, "BA.5.1.30": 0.00198, "BA.5.2": 0.00198, "AY.34": 0.00197, "BA.4.1": 0.00197, "BA.2.3": 0.00197, "AY.34.1": 0.00197, "XBB.1.5": 0.00196, "AY.133": 0.00196, "FY.1": 0.00196, "BA.2.23": 0.00195, "AY.43": 0.00195, "AY.103": 0.00195, "GA.5": 0.00194, "B.1.1.529": 0.00194, "GA.2": 0.00194, "GA.10": 0.00194, "GA.8": 0.00194, "BQ.1.1.1": 0.00193, "BQ.1.1.12": 0.00193, "BQ.1.1.18": 0.00193, "BA.1.15": 0.00193, "XBB.2": 0.00193, "BA.1.14": 0.00193, "BA.1.13": 0.00192, "BA.4": 0.00192, "BQ.1": 0.00188, "BA.1.1": 0.00188}, "entropy": 1.25}}, "branch_attrs": {"mutations": {}}, "children": [{"name": "NC_045512.2_ref", "node_attrs": {"div": 1.14e-17, "num_date": {"value": 2019.995}, "country": {"value": "Mali", "confidence": {"Mali": 0.705, "USA": 0.0529, "United Kingdom": 0.0263, "Germany": 0.0261, "France": 0.0231, "Denmark": 0.0153, "Switzerland": 0.0145, "Ghana": 0.0115, "Nigeria": 0.0115, "Iceland": 0.0115, "Saudi Arabia": 0.0102, "China": 0.0102, "Gambia": 0.0102, "Lebanon": 0.0102, "Pakistan": 0.0102, "Benin": 0.0102, "South Africa": 0.0102, "Slovakia": 0.0102, "Bahrain": 0.0102, "Mexico": 0.00992}, "entropy": 1.426}, "Nextclade_pango": {"value": "A", "confidence": {"A": 0.429, "B.1": 0.424, "B.1.617.2": 0.0057, "BA.1": 0.00479, "B.1.525": 0.00442, "A.21": 0.00423, "A.18": 0.00421, "B.1.629": 0.00419, "A.27": 0.00402, "L.3": 0.00401, "B": 0.00399, "B.1.1.7": 0.00397, "BQ.1.1": 0.00361, "XBB.1.17.1": 0.00348, "BA.2": 0.00343, "BA.5.2.25": 0.00338, "BA.5.1.30": 0.00337, "BA.5.2": 0.00337, "AY.34": 0.00337, "BA.4.1": 0.00337, "BA.2.3": 0.00337, "AY.34.1": 0.00336, "XBB.1.5": 0.00336, "AY.133": 0.00335, "FY.1": 0.00335, "BA.2.23": 0.00333, "AY.43": 0.00333, "AY.103": 0.00333, "GA.5": 0.00332, "B.1.1.529": 0.00332, "GA.2": 0.00331, "GA.10": 0.00331, "GA.8": 0.00331, "BQ.1.1.1": 0.0033, "BQ.1.1.12": 0.0033, "BQ.1.1.18": 0.0033, "BA.1.15": 0.0033, "BA.1.14": 0.00329, "XBB.2": 0.00329, "BA.1.13": 0.00329, "BA.4": 0.00328, "BQ.1": 0.00322, "BA.1.1": 0.00321}, "entropy": 1.554}}, "branch_attrs": {"mutations": {}}}, {"name": "NODE_0000003", "node_attrs": {"div": 1.14e-17, "num_date": {"value": 2019.995}, "country": {"value": "Mali", "confidence": {"Mali": 0.966, "USA": 0.0304, "United Kingdom": 0.00103}, "entropy": 0.168}, "Nextclade_pango": {"value": "A", "confidence": {"A": 0.49, "B.1": 0.488, "B.1.617.2": 0.00111}, "entropy": 0.866}}, "branch_attrs": {"mutations": {}}, "children": [{"name": "NODE_0000001", "node_attrs": {"div": 0.000101, "num_date": {"value": 2020.074}, "country": {"value": "Mali", "confidence": {"Mali": 0.98, "USA": 0.0198}, "entropy": 0.0999}, "Nextclade_pango": {"value": "A", "confidence": {"A": 0.999, "B.1": 0.00135}, "entropy": 0.0114}}, "branch_attrs": {"mutations": {"nuc": ["C8782T", "G28878A", "G29742A"], "GU280_gp10": ["S202N"]}, "labels": {"aa": "GU280_gp10: S202N"}}, "children": [{"name": "hCoV-19/Mali/M002672/2020", "node_attrs": {"div": 0.000202, "num_date": {"value": 2020.275}, "strain": {"value": "hCoV-19/Mali/M002672/2020"}, "clade_display": {"value": "19B"}, "country": {"value": "Mali", "confidence": {"Mali": 1.0}, "entropy": -1e-12}, "Nextclade_pango": {"value": "A", "confidence": {"A": 1.0}, "entropy": -1e-12}}, "branch_attrs": {"mutations": {"nuc": ["C241T", "A686-", "A687-", "G688-", "T689-", "C690-", "A691-", "T692-", "T693-", "T694-", "C1968T", "C11747T", "C29837-", "C29838-", "A29839-", "T29840-", "G29841-", "T29842-", "G29843-", "A29844-", "T29845-", "T29846-", "T29847-", "T29848-", "A29849-", "A29850-", "T29851-", "A29852-", "G29853-", "C29854-", "T29855-", "T29856-", "C29857-", "T29858-", "T29859-", "A29860-", "G29861-", "G29862-", "A29863-", "G29864-", "A29865-", "A29866-", "T29867-", "G29868-"], "GU280_gp01": ["K141-", "S142-", "F143-", "T568I"]}, "labels": {"aa": "GU280_gp01: K141-, S142-, F143-, T568I"}}}, {"name": "NODE_0000002", "node_attrs": {"div": 0.000134, "num_date": {"value": 2020.093}, "country": {"value": "Mali", "confidence": {"Mali": 0.956, "USA": 0.0439}, "entropy": 0.181}, "Nextclade_pango": {"value": "A", "confidence": {"A": 1.0}, "entropy": 2.26e-07}}, "branch_attrs": {"mutations": {"nuc": ["T28144C"], "GU280_gp09": ["L84S"]}, "labels": {"aa": "GU280_gp09: L84S"}}, "children": [{"name": "USA/CA-CDC-03046181-001/2020", "node_attrs": {"div": 0.000134, "num_date": {"value": 2020.1}, "strain": {"value": "USA/CA-CDC-03046181-001/2020"}, "clade_display": {"value": "19B"}, "country": {"value": "USA", "confidence": {"USA": 1.0}, "entropy": -1e-12}, "Nextclade_pango": {"value": "A", "confidence": {"A": 1.0}, "entropy": -1e-12}}, "branch_attrs": {"mutations": {}}}, {"name": "NODE_0000022", "node_attrs": {"div": 0.000168, "num_date": {"value": 2020.102}, "country": {"value": "Mali", "confidence": {"Mali": 0.942, "USA": 0.0247, "China": 0.0226, "Saudi Arabia": 0.00667, "United Kingdom": 0.00116}, "entropy": 0.301}, "Nextclade_pango": {"value": "A", "confidence": {"A": 1.0}, "entropy": 4.74e-06}}, "branch_attrs": {"mutations": {"nuc": ["A29742G"]}}, "children": [{"name": "CHN/SH-P21-2-Wuhan/2020", "node_attrs": {"div": 0.000168, "num_date": {"value": 2020.102}, "strain": {"value": "CHN/SH-P21-2-Wuhan/2020"}, "clade_display": {"value": "19B"}, "country": {"value": "China", "confidence": {"China": 1.0}, "entropy": -1e-12}, "Nextclade_pango": {"value": "A", "confidence": {"A": 1.0}, "entropy": -1e-12}}, "branch_attrs": {"mutations": {}}}, {"name": "NODE_0000023", "node_attrs": {"div": 0.000202, "num_date": {"value": 2020.248}, "country": {"value": "Mali", "confidence": {"Mali": 0.955, "Saudi Arabia": 0.0224, "USA": 0.0114, "China": 0.00666, "United Kingdom": 0.00115}, "entropy": 0.247}, "Nextclade_pango": {"value": "A", "confidence": {"A": 1.0}, "entropy": 4.74e-06}}, "branch_attrs": {"mutations": {"nuc": ["G22468T"]}}, "children": [{"name": "SaudiArabia/534/2020", "node_attrs": {"div": 0.000202, "num_date": {"value": 2020.31}, "strain": {"value": "SaudiArabia/534/2020"}, "clade_display": {"value": "19B"}, "country": {"value": "Saudi Arabia", "confidence": {"Saudi Arabia": 1.0}, "entropy": -1e-12}, "Nextclade_pango": {"value": "A", "confidence": {"A": 1.0}, "entropy": -1e-12}}, "branch_attrs": {"mutations": {}}}, {"name": "hCoV-19/Mali/M002698/2020", "node_attrs": {"div": 0.000235, "num_date": {"value": 2020.28}, "strain": {"value": "hCoV-19/Mali/M002698/2020"}, "clade_display": {"value": "19B"}, "country": {"value": "Mali", "confidence": {"Mali": 1.0}, "entropy": -1e-12}, "Nextclade_pango": {"value": "A", "confidence": {"A": 1.0}, "entropy": -1e-12}}, "branch_attrs": {"mutations": {"nuc": ["C25904T", "C29802-", "C29803-", "T29804-", "A29805-", "A29806-", "T29807-", "G29808-", "T29809-", "G29810-", "T29811-", "A29812-", "A29813-", "A29814-", "A29815-", "T29816-", "T29817-", "A29818-", "A29819-", "T29820-", "T29821-", "T29822-", "T29823-", "A29824-", "G29825-", "T29826-", "A29827-", "G29828-", "T29829-", "G29830-", "C29831-", "T29832-", "A29833-", "T29834-", "C29835-", "C29836-", "C29837-", "C29838-", "A29839-", "T29840-", "G29841-", "T29842-", "G29843-", "A29844-", "T29845-", "T29846-", "T29847-", "T29848-", "A29849-", "A29850-", "T29851-", "A29852-", "G29853-", "C29854-", "T29855-", "T29856-", "C29857-", "T29858-", "T29859-", "A29860-", "G29861-", "G29862-", "A29863-", "G29864-", "A29865-", "A29866-", "T29867-", "G29868-"], "GU280_gp03": ["S171L"]}, "labels": {"aa": "GU280_gp03: S171L"}}}]}]}, {"name": "NODE_0000006", "node_attrs": {"div": 0.000134, "num_date": {"value": 2020.175}, "country": {"value": "Mali", "confidence": {"Mali": 0.995, "USA": 0.00517}, "entropy": 0.034}, "Nextclade_pango": {"value": "A", "confidence": {"A": 1.0}, "entropy": 4.75e-06}}, "branch_attrs": {"mutations": {"nuc": ["T29840-", "T29842-", "A29844-", "T29845-", "T29846-", "T29847-", "T29848-", "A29849-", "A29850-", "T29851-", "A29852-", "T29855-", "T29856-", "T29858-", "T29859-", "A29860-", "A29863-", "A29865-", "A29866-", "T29867-"]}}, "children": [{"name": "NODE_0000008", "node_attrs": {"div": 0.000134, "num_date": {"value": 2020.175}, "country": {"value": "Mali", "confidence": {"Mali": 0.999}, "entropy": 0.0077}, "Nextclade_pango": {"value": "A", "confidence": {"A": 1.0}, "entropy": 4.75e-06}}, "branch_attrs": {"mutations": {}}, "children": [{"name": "hCoV-19/Mali/M002618/2020", "node_attrs": {"div": 0.000236, "num_date": {"value": 2020.264}, "strain": {"value": "hCoV-19/Mali/M002618/2020"}, "clade_display": {"value": "19B"}, "country": {"value": "Mali", "confidence": {"Mali": 1.0}, "entropy": -1e-12}, "Nextclade_pango": {"value": "A", "confidence": {"A": 1.0}, "entropy": -1e-12}}, "branch_attrs": {"mutations": {"nuc": ["G581A", "A10323G", "T11227C", "-29840T", "-29842T", "-29844A", "-29845T", "-29846T", "-29847T", "-29848T", "-29849A", "-29850A", "-29851T", "-29852A", "-29855T", "-29856T", "-29858T", "-29859T", "-29860A", "-29863A", "-29865A", "-29866A", "-29867T"], "GU280_gp01": ["V106I", "K3353R"]}, "labels": {"aa": "GU280_gp01: V106I, K3353R"}}}, {"name": "NODE_0000007", "node_attrs": {"div": 0.000168, "num_date": {"value": 2020.225}, "country": {"value": "Mali", "confidence": {"Mali": 1.0}, "entropy": 0.00409}, "Nextclade_pango": {"value": "A", "confidence": {"A": 1.0}, "entropy": 4.74e-06}}, "branch_attrs": {"mutations": {"nuc": ["G11083T"], "GU280_gp01": ["L3606F"]}, "labels": {"aa": "GU280_gp01: L3606F"}}, "children": [{"name": "hCoV-19/Mali/M002659/2020", "node_attrs": {"div": 0.000202, "num_date": {"value": 2020.272}, "strain": {"value": "hCoV-19/Mali/M002659/2020"}, "clade_display": {"value": "19B"}, "country": {"value": "Mali", "confidence": {"Mali": 1.0}, "entropy": -1e-12}, "Nextclade_pango": {"value": "A", "confidence": {"A": 1.0}, "entropy": -1e-12}}, "branch_attrs": {"mutations": {"nuc": ["C26366T", "-29840T", "-29842T", "-29844A", "-29845T", "-29846T", "-29847T", "-29848T", "-29849A", "-29850A", "-29851T", "-29852A", "-29855T", "-29856T", "-29858T", "-29859T", "-29860A", "-29863A", "-29865A", "-29866A", "-29867T"], "GU280_gp04": ["A41V"]}, "labels": {"aa": "GU280_gp04: A41V"}}}, {"name": "hCoV-19/Mali/M002593/2020", "node_attrs": {"div": 0.000235, "num_date": {"value": 2020.264}, "strain": {"value": "hCoV-19/Mali/M002593/2020"}, "clade_display": {"value": "19B"}, "country": {"value": "Mali", "confidence": {"Mali": 1.0}, "entropy": -1e-12}, "Nextclade_pango": {"value": "A", "confidence": {"A": 1.0}, "entropy": -1e-12}}, "branch_attrs": {"mutations": {"nuc": ["C16293T", "C29585T", "C29837-", "C29838-", "A29839-", "G29841-", "G29843-", "G29853-", "C29854-", "C29857-", "G29861-", "G29862-", "G29864-", "G29868-"], "GU280_gp11": ["P10S"]}, "labels": {"aa": "GU280_gp11: P10S"}}}]}]}, {"name": "NODE_0000010", "node_attrs": {"div": 0.000134, "num_date": {"value": 2020.177}, "country": {"value": "Mali", "confidence": {"Mali": 0.999}, "entropy": 0.00851}, "Nextclade_pango": {"value": "A", "confidence": {"A": 1.0}, "entropy": 5.05e-06}}, "branch_attrs": {"mutations": {"nuc": ["G29861-", "G29862-", "G29864-", "G29868-"]}}, "children": [{"name": "NODE_0000012", "node_attrs": {"div": 0.000134, "num_date": {"value": 2020.225}, "country": {"value": "Mali", "confidence": {"Mali": 1.0}, "entropy": 0.0045}, "Nextclade_pango": {"value": "A", "confidence": {"A": 1.0}, "entropy": 4.75e-06}}, "branch_attrs": {"mutations": {"nuc": ["C29837-", "C29838-", "A29839-", "G29841-", "G29843-", "G29853-", "C29854-", "C29857-"]}}, "children": [{"name": "hCoV-19/Mali/M002616/2020", "node_attrs": {"div": 0.000168, "num_date": {"value": 2020.264}, "strain": {"value": "hCoV-19/Mali/M002616/2020"}, "clade_display": {"value": "19B"}, "country": {"value": "Mali", "confidence": {"Mali": 1.0}, "entropy": -1e-12}, "Nextclade_pango": {"value": "A", "confidence": {"A": 1.0}, "entropy": -1e-12}}, "branch_attrs": {"mutations": {"nuc": ["C14189T", "G29778-", "G29779-", "A29780-", "G29781-", "A29782-", "G29783-", "C29784-", "T29785-", "G29786-", "C29787-", "C29788-", "T29789-", "A29790-", "T29791-", "A29792-", "T29793-", "G29794-", "G29795-", "A29796-", "A29797-", "G29798-", "A29799-", "G29800-", "C29801-", "C29802-", "C29803-", "T29804-", "A29805-", "A29806-", "T29807-", "G29808-", "T29809-", "G29810-", "T29811-", "A29812-", "A29813-", "A29814-", "A29815-", "T29816-", "T29817-", "A29818-", "A29819-", "T29820-", "T29821-", "T29822-", "T29823-", "A29824-", "G29825-", "T29826-", "A29827-", "G29828-", "T29829-", "G29830-", "C29831-", "T29832-", "A29833-", "T29834-", "C29835-", "C29836-"]}}}, {"name": "NODE_0000013", "node_attrs": {"div": 0.000134, "num_date": {"value": 2020.226}, "country": {"value": "Mali", "confidence": {"Mali": 1.0}, "entropy": 0.00411}, "Nextclade_pango": {"value": "A", "confidence": {"A": 1.0}, "entropy": 4.91e-06}}, "branch_attrs": {"mutations": {}}, "children": [{"name": "hCoV-19/Mali/M002707/2020", "node_attrs": {"div": 0.000304, "num_date": {"value": 2020.28}, "strain": {"value": "hCoV-19/Mali/M002707/2020"}, "clade_display": {"value": "19B"}, "country": {"value": "Mali", "confidence": {"Mali": 1.0}, "entropy": -1e-12}, "Nextclade_pango": {"value": "A", "confidence": {"A": 1.0}, "entropy": -1e-12}}, "branch_attrs": {"mutations": {"nuc": ["T16062C", "C16658T", "C17883T", "G18973T", "T21480G"]}}}, {"name": "NODE_0000019", "node_attrs": {"div": 0.000134, "num_date": {"value": 2020.278}, "country": {"value": "Mali", "confidence": {"Mali": 1.0}, "entropy": 0.00452}, "Nextclade_pango": {"value": "A", "confidence": {"A": 1.0}, "entropy": 5.97e-05}}, "branch_attrs": {"mutations": {}}, "children": [{"name": "NODE_0000020", "node_attrs": {"div": 0.000134, "num_date": {"value": 2020.28}, "country": {"value": "Mali", "confidence": {"Mali": 0.999}, "entropy": 0.00696}, "Nextclade_pango": {"value": "A", "confidence": {"A": 1.0}, "entropy": 9.76e-05}}, "branch_attrs": {"mutations": {}}, "children": [{"name": "hCoV-19/Mali/M002704/2020", "node_attrs": {"div": 0.000134, "num_date": {"value": 2020.28}, "strain": {"value": "hCoV-19/Mali/M002704/2020"}, "clade_display": {"value": "19B"}, "country": {"value": "Mali", "confidence": {"Mali": 1.0}, "entropy": -1e-12}, "Nextclade_pango": {"value": "A", "confidence": {"A": 1.0}, "entropy": -1e-12}}, "branch_attrs": {"mutations": {"nuc": ["-29837C", "-29838C", "-29839A", "-29840T", "-29841G", "-29842T", "-29843G", "-29844A", "-29845T", "-29846T", "-29847T", "-29848T", "-29849A", "-29850A", "-29851T", "-29852A", "-29853G", "-29854C", "-29855T", "-29856T", "-29857C", "-29858T", "-29859T", "-29860A", "-29861G", "-29862G", "-29863A", "-29864G", "-29865A", "-29866A", "-29867T", "-29868G"]}}}, {"name": "NODE_0000004", "node_attrs": {"div": 0.000202, "num_date": {"value": 2020.48}, "country": {"value": "Mali", "confidence": {"Mali": 0.987, "Nigeria": 0.0102, "USA": 0.00135}, "entropy": 0.0838}, "Nextclade_pango": {"value": "A", "confidence": {"A": 0.997, "A.18": 0.00266}, "entropy": 0.0196}}, "branch_attrs": {"mutations": {"nuc": ["C15126T", "A23403G"], "GU280_gp02": ["D614G"]}, "labels": {"aa": "GU280_gp02: D614G"}}, "children": [{"name": "hCoV-19/Mali/57331/2020", "node_attrs": {"div": 0.000619, "num_date": {"value": 2020.955}, "strain": {"value": "hCoV-19/Mali/57331/2020"}, "clade_display": {"value": "19B"}, "country": {"value": "Mali", "confidence": {"Mali": 1.0}, "entropy": -1e-12}, "Nextclade_pango": {"value": "A.18", "confidence": {"A.18": 1.0}, "entropy": -1e-12}}, "branch_attrs": {"mutations": {"nuc": ["G599A", "C1288T", "C2434T", "A3234T", "G5273T", "C10755T", "C13517T", "C18377T", "C22120T", "T23031C", "G27806T", "C27812T"], "GU280_gp01": ["G112S", "Q990L", "A1670S", "A3497V"], "GU280_gp02": ["F490S"]}, "labels": {"aa": "GU280_gp01: G112S, Q990L, A1670S, A3497V; GU280_gp02: F490S"}}}, {"name": "NGA/CV1964/2021", "node_attrs": {"div": 0.000477, "num_date": {"value": 2021.585}, "strain": {"value": "NGA/CV1964/2021"}, "clade_display": {"value": "19B"}, "country": {"value": "Nigeria", "confidence": {"Nigeria": 1.0}, "entropy": -1e-12}, "Nextclade_pango": {"value": "A", "confidence": {"A": 1.0}, "entropy": -1e-12}}, "branch_attrs": {"mutations": {"nuc": ["C346T", "G1495T", "C3165T", "C5622A", "G11417T", "C20182A", "C27874T", "G29773T", "G29828-", "T29829-", "G29830-", "C29831-", "T29832-", "A29833-", "T29834-", "C29835-", "C29836-"], "GU280_gp01": ["A967V", "P1786H", "V3718F"], "GU280_gp08": ["T40I"]}, "labels": {"aa": "GU280_gp01: A967V, P1786H, V3718F; GU280_gp08: T40I"}}}]}]}, {"name": "NODE_0000030", "node_attrs": {"div": 0.000202, "num_date": {"value": 2020.46}, "country": {"value": "Mali", "confidence": {"Mali": 1.0}, "entropy": 0.00426}, "Nextclade_pango": {"value": "A", "confidence": {"A": 0.998}, "entropy": 0.0135}}, "branch_attrs": {"mutations": {"nuc": ["C16293T", "C23525T"], "GU280_gp02": ["H655Y"]}, "labels": {"aa": "GU280_gp02: H655Y"}}, "children": [{"name": "hCoV-19/Mali/MAL0093/2021", "node_attrs": {"div": 0.000794, "num_date": {"value": 2021.078}, "strain": {"value": "hCoV-19/Mali/MAL0093/2021"}, "clade_display": {"value": "19B"}, "country": {"value": "Mali", "confidence": {"Mali": 1.0}, "entropy": -1e-12}, "Nextclade_pango": {"value": "A", "confidence": {"A": 1.0}, "entropy": -1e-12}}, "branch_attrs": {"mutations": {"nuc": ["T1340C", "C7224T", "T9676G", "G11083T", "G11222T", "C16466T", "C19884T", "C21846T", "T21991-", "T21992-", "A21993-", "G23012A", "G23587C", "G26450T", "T26767C", "C27600T", "C27925T", "A28271-", "G28541T", "G28727T", "C28923T", "C29836-"], "GU280_gp01": ["Y359H", "A2320V", "L3606F", "V3653F"], "GU280_gp02": ["T95I", "V143X", "Y144X", "E484K", "Q675H", "*1274X"], "GU280_gp04": ["R69I"], "GU280_gp05": ["I82T"], "GU280_gp09": ["T11I"], "GU280_gp10": ["A90S", "A152S", "A217V"]}, "labels": {"aa": "GU280_gp01: Y359H, A2320V, L3606F, V3653F; GU280_gp02: T95I, V143X, Y144X, E484K, Q675H, *1274X; GU280_gp04: R69I; GU280_gp05: I82T; GU280_gp09: T11I; GU280_gp10: A90S, A152S, A217V"}}}, {"name": "NODE_0000031", "node_attrs": {"div": 0.000372, "num_date": {"value": 2020.647}, "country": {"value": "Mali", "confidence": {"Mali": 0.999}, "entropy": 0.00759}, "Nextclade_pango": {"value": "B", "confidence": {"B": 0.334, "A.27": 0.333, "A": 0.321}, "entropy": 1.193}}, "branch_attrs": {"mutations": {"nuc": ["A361G", "C21614T", "C23520T", "T25541C", "A28273T"], "GU280_gp02": ["L18F", "A653V"], "GU280_gp03": ["V50A"]}, "labels": {"aa": "GU280_gp02: L18F, A653V; GU280_gp03: V50A"}}, "children": [{"name": "hCoV-19/Mali/INSP480/2021", "node_attrs": {"div": 0.000576, "num_date": {"value": 2021.259}, "strain": {"value": "hCoV-19/Mali/INSP480/2021"}, "clade_display": {"value": "19A"}, "country": {"value": "Mali", "confidence": {"Mali": 1.0}, "entropy": -1e-12}, "Nextclade_pango": {"value": "B", "confidence": {"B": 1.0}, "entropy": -1e-12}}, "branch_attrs": {"mutations": {"nuc": ["G3620A", "T4348C", "T8782C", "C28144T", "A28878G", "G29781T", "-29837C", "-29838C", "-29839A", "-29840T", "-29841G", "-29842T", "-29843G", "-29844A", "-29845T", "-29846T", "-29847T", "-29848T", "-29849A", "-29850A", "-29851T", "-29852A", "-29853G", "-29854C", "-29855T", "-29856T", "-29857C", "-29858T", "-29859T", "-29860A", "-29861G", "-29862G", "-29863A", "-29864G", "-29865A", "-29866A", "-29867T", "-29868G"], "GU280_gp01": ["G1119S"], "GU280_gp09": ["S84L"], "GU280_gp10": ["N202S"]}, "labels": {"aa": "GU280_gp01: G1119S; GU280_gp09: S84L; GU280_gp10: N202S"}}}, {"name": "NODE_0000032", "node_attrs": {"div": 0.000826, "num_date": {"value": 2020.96}, "country": {"value": "Mali", "confidence": {"Mali": 0.984, "Iceland": 0.0118, "USA": 0.00177}, "entropy": 0.098}, "Nextclade_pango": {"value": "A.27", "confidence": {"A.27": 0.998}, "entropy": 0.0131}}, "branch_attrs": {"mutations": {"nuc": ["C1122T", "C2509T", "A9204G", "A11217G", "C16466T", "A18366G", "A20262G", "G22468T", "T22917G", "A23063T", "G23948T", "G25218T", "T26160-", "A26161-", "A26162-", "T26163-", "C26164-", "C26165-", "A26166-", "G26167-", "C27247T", "A27386-", "G28248-", "A28249-", "T28250-", "T28251-", "T28252-", "C28253-"], "GU280_gp01": ["P286L", "D2980G", "N3651S"], "GU280_gp02": ["L452R", "N501Y", "D796Y", "G1219V"], "GU280_gp03": ["V256X", "N257-", "P258-", "V259X", "*276X"], "GU280_gp06": ["*62X"], "GU280_gp09": ["D119-", "F120-"]}, "labels": {"aa": "GU280_gp01: P286L, D2980G, N3651S; GU280_gp02: L452R, N501Y, D796Y, G1219V; GU280_gp03: V256X, N257-, P258-, V259X, *276X; GU280_gp06: *62X; GU280_gp09: D119-, F120-"}}, "children": [{"name": "Iceland/3766/2020", "node_attrs": {"div": 0.00086, "num_date": {"value": 2020.977}, "strain": {"value": "Iceland/3766/2020"}, "clade_display": {"value": "19B"}, "country": {"value": "Iceland", "confidence": {"Iceland": 1.0}, "entropy": -1e-12}, "Nextclade_pango": {"value": "A.27", "confidence": {"A.27": 1.0}, "entropy": -1e-12}}, "branch_attrs": {"mutations": {"nuc": ["C1385T"], "GU280_gp01": ["H374Y"]}, "labels": {"aa": "GU280_gp01: H374Y"}}}, {"name": "NODE_0000026", "node_attrs": {"div": 0.000826, "num_date": {"value": 2020.96}, "country": {"value": "Mali", "confidence": {"Mali": 0.997, "USA": 0.00104}, "entropy": 0.0285}, "Nextclade_pango": {"value": "A.27", "confidence": {"A.27": 1.0}, "entropy": 5.59e-05}}, "branch_attrs": {"mutations": {}}, "children": [{"name": "NODE_0000029", "node_attrs": {"div": 0.000826, "num_date": {"value": 2020.961}, "country": {"value": "Mali", "confidence": {"Mali": 0.986, "Gambia": 0.00894, "USA": 0.00198}, "entropy": 0.0916}, "Nextclade_pango": {"value": "A.27", "confidence": {"A.27": 1.0}, "entropy": 4.08e-06}}, "branch_attrs": {"mutations": {}}, "children": [{"name": "hCoV-19/Mali/126632/2021", "node_attrs": {"div": 0.00103, "num_date": {"value": 2021.207}, "strain": {"value": "hCoV-19/Mali/126632/2021"}, "clade_display": {"value": "19B"}, "country": {"value": "Mali", "confidence": {"Mali": 1.0}, "entropy": -1e-12}, "Nextclade_pango": {"value": "A.27", "confidence": {"A.27": 1.0}, "entropy": -1e-12}}, "branch_attrs": {"mutations": {"nuc": ["A686-", "A687-", "G688-", "T689-", "C690-", "A691-", "T692-", "T693-", "T694-", "G6387A", "G9130T", "G16795T", "G22017T", "C22432T", "G27430A"], "GU280_gp01": ["K141-", "S142-", "F143-", "C2041Y"], "GU280_gp02": ["W152L"], "GU280_gp07": ["A13T"]}, "labels": {"aa": "GU280_gp01: K141-, S142-, F143-, C2041Y; GU280_gp02: W152L; GU280_gp07: A13T"}}}, {"name": "GMB/7166/2021", "node_attrs": {"div": 0.000894, "num_date": {"value": 2021.073}, "strain": {"value": "GMB/7166/2021"}, "clade_display": {"value": "19B"}, "country": {"value": "Gambia", "confidence": {"Gambia": 1.0}, "entropy": -1e-12}, "Nextclade_pango": {"value": "A.27", "confidence": {"A.27": 1.0}, "entropy": -1e-12}}, "branch_attrs": {"mutations": {"nuc": ["A5533G", "G25477T"], "GU280_gp03": ["V29F"]}, "labels": {"aa": "GU280_gp03: V29F"}}}]}, {"name": "NODE_0000035", "node_attrs": {"div": 0.000893, "num_date": {"value": 2020.994}, "country": {"value": "Mali", "confidence": {"Mali": 0.985, "Ghana": 0.0117, "USA": 0.00156}, "entropy": 0.0957}, "Nextclade_pango": {"value": "A.27", "confidence": {"A.27": 1.0}, "entropy": 4.08e-06}}, "branch_attrs": {"mutations": {"nuc": ["C19895T", "C21658T"]}}, "children": [{"name": "GHA/WACCBIP_nCoV_GS282/2021", "node_attrs": {"div": 0.000927, "num_date": {"value": 2021.059}, "strain": {"value": "GHA/WACCBIP_nCoV_GS282/2021"}, "clade_display": {"value": "19B"}, "country": {"value": "Ghana", "confidence": {"Ghana": 1.0}, "entropy": -1e-12}, "Nextclade_pango": {"value": "A.27", "confidence": {"A.27": 1.0}, "entropy": -1e-12}}, "branch_attrs": {"mutations": {"nuc": ["G24095T"], "GU280_gp02": ["A845S"]}, "labels": {"aa": "GU280_gp02: A845S"}}}, {"name": "hCoV-19/Mali/73617/2021", "node_attrs": {"div": 0.00103, "num_date": {"value": 2021.034}, "strain": {"value": "hCoV-19/Mali/73617/2021"}, "clade_display": {"value": "19B"}, "country": {"value": "Mali", "confidence": {"Mali": 1.0}, "entropy": -1e-12}, "Nextclade_pango": {"value": "A.27", "confidence": {"A.27": 1.0}, "entropy": -1e-12}}, "branch_attrs": {"mutations": {"nuc": ["C11824T", "C17304T", "C19983T", "C25721T"], "GU280_gp03": ["A110V"]}, "labels": {"aa": "GU280_gp03: A110V"}}}]}]}]}]}]}]}]}]}, {"name": "NODE_0000033", "node_attrs": {"div": 0.000134, "num_date": {"value": 2020.177}, "country": {"value": "Mali", "confidence": {"Mali": 0.999}, "entropy": 0.00521}, "Nextclade_pango": {"value": "A", "confidence": {"A": 1.0}, "entropy": 9.14e-05}}, "branch_attrs": {"mutations": {}}, "children": [{"name": "NODE_0000025", "node_attrs": {"div": 0.000168, "num_date": {"value": 2020.205}, "country": {"value": "Mali", "confidence": {"Mali": 0.999}, "entropy": 0.00805}, "Nextclade_pango": {"value": "A", "confidence": {"A": 1.0}, "entropy": 5.05e-06}}, "branch_attrs": {"mutations": {"nuc": ["G22468T"]}}, "children": [{"name": "NODE_0000037", "node_attrs": {"div": 0.000168, "num_date": {"value": 2020.205}, "country": {"value": "Mali", "confidence": {"Mali": 0.988, "Pakistan": 0.00829, "USA": 0.00178}, "entropy": 0.0823}, "Nextclade_pango": {"value": "A", "confidence": {"A": 1.0}, "entropy": 4.74e-06}}, "branch_attrs": {"mutations": {}}, "children": [{"name": "hCoV-19/Mali/M002644/2020", "node_attrs": {"div": 0.000269, "num_date": {"value": 2020.269}, "strain": {"value": "hCoV-19/Mali/M002644/2020"}, "clade_display": {"value": "19B"}, "country": {"value": "Mali", "confidence": {"Mali": 1.0}, "entropy": -1e-12}, "Nextclade_pango": {"value": "A", "confidence": {"A": 1.0}, "entropy": -1e-12}}, "branch_attrs": {"mutations": {"nuc": ["A361G", "G12052A", "A14255G", "C29837-", "C29838-", "A29839-", "G29841-", "G29843-", "G29853-", "C29854-", "C29857-"]}}}, {"name": "PAK/AKU_s11/2020", "node_attrs": {"div": 0.000168, "num_date": {"value": 2020.214}, "strain": {"value": "PAK/AKU_s11/2020"}, "clade_display": {"value": "19B"}, "country": {"value": "Pakistan", "confidence": {"Pakistan": 1.0}, "entropy": -1e-12}, "Nextclade_pango": {"value": "A", "confidence": {"A": 1.0}, "entropy": -1e-12}}, "branch_attrs": {"mutations": {"nuc": ["-29840T", "-29842T", "-29844A", "-29845T", "-29846T", "-29847T", "-29848T", "-29849A", "-29850A", "-29851T", "-29852A", "-29855T", "-29856T", "-29858T", "-29859T", "-29860A"]}}}]}, {"name": "NODE_0000027", "node_attrs": {"div": 0.000202, "num_date": {"value": 2020.226}, "country": {"value": "Mali", "confidence": {"Mali": 0.999}, "entropy": 0.00782}, "Nextclade_pango": {"value": "A", "confidence": {"A": 1.0}, "entropy": 4.76e-06}}, "branch_attrs": {"mutations": {"nuc": ["C25904T", "-29840T", "-29842T", "-29844A", "-29845T", "-29846T", "-29847T", "-29848T", "-29849A", "-29850A", "-29851T", "-29852A", "-29855T", "-29856T", "-29858T", "-29859T", "-29860A", "-29861G"], "GU280_gp03": ["S171L"]}, "labels": {"aa": "GU280_gp03: S171L"}}, "children": [{"name": "NODE_0000040", "node_attrs": {"div": 0.000202, "num_date": {"value": 2020.264}, "country": {"value": "Mali", "confidence": {"Mali": 0.986, "Ghana": 0.0109, "USA": 0.00137}, "entropy": 0.0872}, "Nextclade_pango": {"value": "A", "confidence": {"A": 1.0}, "entropy": 4.74e-06}}, "branch_attrs": {"mutations": {}}, "children": [{"name": "GHA/WACCBIP_nCoV_GS28/2020", "node_attrs": {"div": 0.000337, "num_date": {"value": 2020.553}, "strain": {"value": "GHA/WACCBIP_nCoV_GS28/2020"}, "clade_display": {"value": "19B"}, "country": {"value": "Ghana", "confidence": {"Ghana": 1.0}, "entropy": -1e-12}, "Nextclade_pango": {"value": "A", "confidence": {"A": 1.0}, "entropy": -1e-12}}, "branch_attrs": {"mutations": {"nuc": ["G3216T", "G3496A", "C4202T", "C22082T", "C29837-", "C29838-", "A29839-", "T29840-", "G29841-", "T29842-", "G29843-", "A29844-", "T29845-", "T29846-", "T29847-", "T29848-", "A29849-", "A29850-", "T29851-", "A29852-", "G29853-", "C29854-", "T29855-", "T29856-", "C29857-", "T29858-", "T29859-", "A29860-", "G29861-"], "GU280_gp01": ["S984I"], "GU280_gp02": ["P174S"]}, "labels": {"aa": "GU280_gp01: S984I; GU280_gp02: P174S"}}}, {"name": "hCoV-19/Mali/M002615/2020", "node_attrs": {"div": 0.000202, "num_date": {"value": 2020.264}, "strain": {"value": "hCoV-19/Mali/M002615/2020"}, "clade_display": {"value": "19B"}, "country": {"value": "Mali", "confidence": {"Mali": 1.0}, "entropy": -1e-12}, "Nextclade_pango": {"value": "A", "confidence": {"A": 1.0}, "entropy": -1e-12}}, "branch_attrs": {"mutations": {"nuc": ["-29862G", "-29863A", "-29864G"]}}}]}, {"name": "NODE_0000028", "node_attrs": {"div": 0.000269, "num_date": {"value": 2020.24}, "country": {"value": "Mali", "confidence": {"Mali": 1.0}, "entropy": 0.00394}, "Nextclade_pango": {"value": "A", "confidence": {"A": 1.0}, "entropy": 4.74e-06}}, "branch_attrs": {"mutations": {"nuc": ["C853T", "C25936T"], "GU280_gp03": ["H182Y"]}, "labels": {"aa": "GU280_gp03: H182Y"}}, "children": [{"name": "hCoV-19/Mali/UCRC-31/2020", "node_attrs": {"div": 0.000302, "num_date": {"value": 2020.247}, "strain": {"value": "hCoV-19/Mali/UCRC-31/2020"}, "clade_display": {"value": "19B"}, "country": {"value": "Mali", "confidence": {"Mali": 1.0}, "entropy": -1e-12}, "Nextclade_pango": {"value": "A", "confidence": {"A": 1.0}, "entropy": -1e-12}}, "branch_attrs": {"mutations": {"nuc": ["C19019T", "-29862G", "-29863A", "-29864G", "-29865A", "-29866A", "-29867T", "-29868G"]}}}, {"name": "hCoV-19/Mali/M002663/2020", "node_attrs": {"div": 0.000302, "num_date": {"value": 2020.272}, "strain": {"value": "hCoV-19/Mali/M002663/2020"}, "clade_display": {"value": "19B"}, "country": {"value": "Mali", "confidence": {"Mali": 1.0}, "entropy": -1e-12}, "Nextclade_pango": {"value": "A", "confidence": {"A": 1.0}, "entropy": -1e-12}}, "branch_attrs": {"mutations": {"nuc": ["C10626T"], "GU280_gp01": ["A3454V"]}, "labels": {"aa": "GU280_gp01: A3454V"}}}]}]}]}, {"name": "NODE_0000011", "node_attrs": {"div": 0.000168, "num_date": {"value": 2020.227}, "country": {"value": "Mali", "confidence": {"Mali": 1.0}, "entropy": 0.00451}, "Nextclade_pango": {"value": "A", "confidence": {"A": 0.997, "A.21": 0.00248}, "entropy": 0.0185}}, "branch_attrs": {"mutations": {"nuc": ["G11417T", "G29841-", "G29843-", "G29853-", "C29854-", "C29857-"], "GU280_gp01": ["V3718F"]}, "labels": {"aa": "GU280_gp01: V3718F"}}, "children": [{"name": "NODE_0000047", "node_attrs": {"div": 0.000168, "num_date": {"value": 2020.227}, "country": {"value": "Mali", "confidence": {"Mali": 1.0}, "entropy": 0.00403}, "Nextclade_pango": {"value": "A", "confidence": {"A": 1.0}, "entropy": 9.12e-05}}, "branch_attrs": {"mutations": {}}, "children": [{"name": "hCoV-19/Mali/M002675/2020", "node_attrs": {"div": 0.000202, "num_date": {"value": 2020.275}, "strain": {"value": "hCoV-19/Mali/M002675/2020"}, "clade_display": {"value": "19B"}, "country": {"value": "Mali", "confidence": {"Mali": 1.0}, "entropy": -1e-12}, "Nextclade_pango": {"value": "A", "confidence": {"A": 1.0}, "entropy": -1e-12}}, "branch_attrs": {"mutations": {"nuc": ["C16658T", "-29840T", "-29841G", "-29842T", "-29843G", "-29844A", "-29845T", "-29846T", "-29847T", "-29848T", "-29849A", "-29850A", "-29851T", "-29852A", "-29853G", "-29854C", "-29855T", "-29856T", "-29857C", "-29858T", "-29859T", "-29860A"]}}}, {"name": "NODE_0000051", "node_attrs": {"div": 0.000168, "num_date": {"value": 2020.227}, "country": {"value": "Mali", "confidence": {"Mali": 1.0}, "entropy": 0.00373}, "Nextclade_pango": {"value": "A", "confidence": {"A": 1.0}, "entropy": 5.03e-06}}, "branch_attrs": {"mutations": {}}, "children": [{"name": "hCoV-19/Mali/M002826/2020", "node_attrs": {"div": 0.000168, "num_date": {"value": 2020.286}, "strain": {"value": "hCoV-19/Mali/M002826/2020"}, "clade_display": {"value": "19B"}, "country": {"value": "Mali", "confidence": {"Mali": 1.0}, "entropy": -1e-12}, "Nextclade_pango": {"value": "A", "confidence": {"A": 1.0}, "entropy": -1e-12}}, "branch_attrs": {"mutations": {}}}, {"name": "hCoV-19/Mali/M002823/2020", "node_attrs": {"div": 0.000303, "num_date": {"value": 2020.286}, "strain": {"value": "hCoV-19/Mali/M002823/2020"}, "clade_display": {"value": "19B"}, "country": {"value": "Mali", "confidence": {"Mali": 1.0}, "entropy": -1e-12}, "Nextclade_pango": {"value": "A", "confidence": {"A": 1.0}, "entropy": -1e-12}}, "branch_attrs": {"mutations": {"nuc": ["C2189T", "C6070T", "C26022T", "A29742G", "C29837-", "C29838-", "A29839-"], "GU280_gp01": ["L642F"]}, "labels": {"aa": "GU280_gp01: L642F"}}}]}]}, {"name": "NODE_0000014", "node_attrs": {"div": 0.000235, "num_date": {"value": 2020.319}, "country": {"value": "Mali", "confidence": {"Mali": 0.999}, "entropy": 0.00516}, "Nextclade_pango": {"value": "A.21", "confidence": {"A.21": 0.998, "A": 0.0024}, "entropy": 0.0179}}, "branch_attrs": {"mutations": {"nuc": ["C10138T", "G23402A"], "GU280_gp02": ["D614N"]}, "labels": {"aa": "GU280_gp02: D614N"}}, "children": [{"name": "hCoV-19/Mali/M00959/2020", "node_attrs": {"div": 0.000473, "num_date": {"value": 2020.441}, "strain": {"value": "hCoV-19/Mali/M00959/2020"}, "clade_display": {"value": "19B"}, "country": {"value": "Mali", "confidence": {"Mali": 1.0}, "entropy": -1e-12}, "Nextclade_pango": {"value": "A.21", "confidence": {"A.21": 1.0}, "entropy": -1e-12}}, "branch_attrs": {"mutations": {"nuc": ["T1581G", "C2263T", "C9693T", "C15017T", "C24787T", "G25687T", "G28871A", "-29840T", "-29841G", "-29842T", "-29843G", "-29844A", "-29845T", "-29846T", "-29847T", "-29848T", "-29849A", "-29850A", "-29851T", "-29852A", "-29853G", "-29854C", "-29855T", "-29856T", "-29857C", "-29858T", "-29859T", "-29860A", "-29861G", "-29862G", "-29863A", "-29864G", "-29865A", "-29866A", "-29867T", "-29868G"], "GU280_gp01": ["V439G", "A3143V"], "GU280_gp03": ["A99S"], "GU280_gp10": ["G200S"]}, "labels": {"aa": "GU280_gp01: V439G, A3143V; GU280_gp03: A99S; GU280_gp10: G200S"}}}, {"name": "NODE_0000015", "node_attrs": {"div": 0.000615, "num_date": {"value": 2020.784}, "country": {"value": "Mali", "confidence": {"Mali": 0.997, "France": 0.00238}, "entropy": 0.0212}, "Nextclade_pango": {"value": "A.21", "confidence": {"A.21": 1.0}, "entropy": 8.5e-05}}, "branch_attrs": {"mutations": {"nuc": ["T1885A", "C5907T", "C11824T", "C18129T", "G18181A", "T20100C", "T21982C", "G22132T", "G26062T", "C28253T", "C29686T", "C29836-", "C29837-", "C29838-", "A29839-"], "GU280_gp01": ["T1881I"], "GU280_gp02": ["R190S"], "GU280_gp03": ["G224C"]}, "labels": {"aa": "GU280_gp01: T1881I; GU280_gp02: R190S; GU280_gp03: G224C"}}, "children": [{"name": "NODE_0000016", "node_attrs": {"div": 0.000683, "num_date": {"value": 2020.841}, "country": {"value": "Mali", "confidence": {"Mali": 1.0}, "entropy": 0.00478}, "Nextclade_pango": {"value": "A.21", "confidence": {"A.21": 1.0}, "entropy": 4.08e-06}}, "branch_attrs": {"mutations": {"nuc": ["T8782C", "A23063T"], "GU280_gp02": ["N501Y"]}, "labels": {"aa": "GU280_gp02: N501Y"}}, "children": [{"name": "hCoV-19/Mali/MAL0023/2020", "node_attrs": {"div": 0.000855, "num_date": {"value": 2020.988}, "strain": {"value": "hCoV-19/Mali/MAL0023/2020"}, "clade_display": {"value": "19B"}, "country": {"value": "Mali", "confidence": {"Mali": 1.0}, "entropy": -1e-12}, "Nextclade_pango": {"value": "A.21", "confidence": {"A.21": 1.0}, "entropy": -1e-12}}, "branch_attrs": {"mutations": {"nuc": ["A1885T", "T14037C", "C20100T", "C23604A", "G29543T"], "GU280_gp02": ["P681H"]}, "labels": {"aa": "GU280_gp02: P681H"}}}, {"name": "hCoV-19/Mali/MAL0037/2021", "node_attrs": {"div": 0.000921, "num_date": {"value": 2021.012}, "strain": {"value": "hCoV-19/Mali/MAL0037/2021"}, "clade_display": {"value": "19B"}, "country": {"value": "Mali", "confidence": {"Mali": 1.0}, "entropy": -1e-12}, "Nextclade_pango": {"value": "A.21", "confidence": {"A.21": 1.0}, "entropy": -1e-12}}, "branch_attrs": {"mutations": {"nuc": ["C4084T", "A4769G", "C18175T", "C19172T", "A21081G", "C26735T", "G29783T"], "GU280_gp01": ["I1502V"]}, "labels": {"aa": "GU280_gp01: I1502V"}}}]}, {"name": "NODE_0000017", "node_attrs": {"div": 0.000683, "num_date": {"value": 2020.901}, "country": {"value": "Mali", "confidence": {"Mali": 0.951, "France": 0.0486}, "entropy": 0.202}, "Nextclade_pango": {"value": "A.21", "confidence": {"A.21": 1.0}, "entropy": 4.08e-06}}, "branch_attrs": {"mutations": {"nuc": ["T22917G", "G25687T"], "GU280_gp02": ["L452R"], "GU280_gp03": ["A99S"]}, "labels": {"aa": "GU280_gp02: L452R; GU280_gp03: A99S"}}, "children": [{"name": "FRA/IHUCOVID-011314_Illu1/2020", "node_attrs": {"div": 0.000716, "num_date": {"value": 2020.985}, "strain": {"value": "FRA/IHUCOVID-011314_Illu1/2020"}, "clade_display": {"value": "19B"}, "country": {"value": "France", "confidence": {"France": 1.0}, "entropy": -1e-12}, "Nextclade_pango": {"value": "A.21", "confidence": {"A.21": 1.0}, "entropy": -1e-12}}, "branch_attrs": {"mutations": {"nuc": ["C6449T", "T29804-", "A29805-", "A29806-", "T29807-", "G29808-", "T29809-", "G29810-", "T29811-", "A29812-", "A29813-", "A29814-", "A29815-", "T29816-", "T29817-", "A29818-", "A29819-", "T29820-", "T29821-", "T29822-", "T29823-", "A29824-", "G29825-", "T29826-", "A29827-", "G29828-", "T29829-", "G29830-", "C29831-", "T29832-", "A29833-", "T29834-", "C29835-"], "GU280_gp01": ["L2062F"]}, "labels": {"aa": "GU280_gp01: L2062F"}}}, {"name": "NODE_0000068", "node_attrs": {"div": 0.000683, "num_date": {"value": 2020.901}, "country": {"value": "Mali", "confidence": {"Mali": 0.997, "France": 0.00228}, "entropy": 0.0202}, "Nextclade_pango": {"value": "A.21", "confidence": {"A.21": 1.0}, "entropy": 3.82e-06}}, "branch_attrs": {"mutations": {}}, "children": [{"name": "hCoV-19/Mali/122590/2021", "node_attrs": {"div": 0.000887, "num_date": {"value": 2021.193}, "strain": {"value": "hCoV-19/Mali/122590/2021"}, "clade_display": {"value": "19B"}, "country": {"value": "Mali", "confidence": {"Mali": 1.0}, "entropy": -1e-12}, "Nextclade_pango": {"value": "A.21", "confidence": {"A.21": 1.0}, "entropy": -1e-12}}, "branch_attrs": {"mutations": {"nuc": ["C2558T", "A2817C", "G22205C", "C23053T", "C26684T", "C27923T"], "GU280_gp01": ["P765S", "K851T"], "GU280_gp02": ["D215H"]}, "labels": {"aa": "GU280_gp01: P765S, K851T; GU280_gp02: D215H"}}}, {"name": "NODE_0000018", "node_attrs": {"div": 0.000887, "num_date": {"value": 2021.037}, "country": {"value": "Mali", "confidence": {"Mali": 1.0}, "entropy": 0.00471}, "Nextclade_pango": {"value": "A.21", "confidence": {"A.21": 1.0}, "entropy": 3.81e-06}}, "branch_attrs": {"mutations": {"nuc": ["A2385C", "G19509A", "G24928T", "C26388T", "C27247T", "G29751C", "-29836C", "-29837C", "-29838C", "-29839A", "-29840T", "-29841G", "-29842T", "-29843G", "-29844A", "-29845T", "-29846T", "-29847T", "-29848T", "-29849A", "-29850A", "-29851T", "-29852A", "-29853G", "-29854C", "-29855T", "-29856T", "-29857C", "-29858T", "-29859T", "-29860A", "-29861G", "-29862G", "-29863A", "-29864G", "-29865A", "-29866A", "-29867T", "-29868G"], "GU280_gp01": ["E707A"]}, "labels": {"aa": "GU280_gp01: E707A"}}, "children": [{"name": "hCoV-19/Mali/CICM9799/2021", "node_attrs": {"div": 0.000921, "num_date": {"value": 2021.051}, "strain": {"value": "hCoV-19/Mali/CICM9799/2021"}, "clade_display": {"value": "19B"}, "country": {"value": "Mali", "confidence": {"Mali": 1.0}, "entropy": -1e-12}, "Nextclade_pango": {"value": "A.21", "confidence": {"A.21": 1.0}, "entropy": -1e-12}}, "branch_attrs": {"mutations": {"nuc": ["T22132G"], "GU280_gp02": ["S190R"]}, "labels": {"aa": "GU280_gp02: S190R"}}}, {"name": "hCoV-19/Mali/CICM9777/2021", "node_attrs": {"div": 0.000887, "num_date": {"value": 2021.051}, "strain": {"value": "hCoV-19/Mali/CICM9777/2021"}, "clade_display": {"value": "19B"}, "country": {"value": "Mali", "confidence": {"Mali": 1.0}, "entropy": -1e-12}, "Nextclade_pango": {"value": "A.21", "confidence": {"A.21": 1.0}, "entropy": -1e-12}}, "branch_attrs": {"mutations": {}}}]}]}]}]}]}]}]}]}]}]}]}, {"name": "NODE_0000036", "node_attrs": {"div": 6.71e-05, "num_date": {"value": 2020.1}, "country": {"value": "Mali", "confidence": {"Mali": 0.963, "USA": 0.0371}, "entropy": 0.162}, "Nextclade_pango": {"value": "B.1", "confidence": {"B.1": 0.999, "A": 0.00131}, "entropy": 0.0112}}, "branch_attrs": {"mutations": {"nuc": ["C3037T", "C14408T", "T29840-", "G29841-", "T29842-", "G29843-", "A29844-", "T29845-", "T29846-", "T29847-", "T29848-", "A29849-", "A29850-", "T29851-", "A29852-", "G29853-", "C29854-", "T29855-", "T29856-", "C29857-", "T29858-", "T29859-", "A29860-", "G29861-", "G29862-", "A29863-", "G29864-", "A29865-", "A29866-", "T29867-", "G29868-"]}}, "children": [{"name": "NODE_0000071", "node_attrs": {"div": 6.71e-05, "num_date": {"value": 2020.24}, "country": {"value": "Mali", "confidence": {"Mali": 0.875, "USA": 0.124}, "entropy": 0.379}, "Nextclade_pango": {"value": "B.1", "confidence": {"B.1": 1.0}, "entropy": 5.78e-05}}, "branch_attrs": {"mutations": {"nuc": ["C29837-", "C29838-", "A29839-"]}}, "children": [{"name": "USA/NM-UNM-00814/2020", "node_attrs": {"div": 6.71e-05, "num_date": {"value": 2020.365}, "strain": {"value": "USA/NM-UNM-00814/2020"}, "clade_display": {"value": "20A"}, "country": {"value": "USA", "confidence": {"USA": 1.0}, "entropy": -1e-12}, "Nextclade_pango": {"value": "B.1", "confidence": {"B.1": 1.0}, "entropy": -1e-12}}, "branch_attrs": {"mutations": {"nuc": ["A29768-", "C29769-", "A29770-", "A29771-", "T29772-", "G29773-", "C29774-", "T29775-", "A29776-", "G29777-", "G29778-", "G29779-", "A29780-", "G29781-", "A29782-", "G29783-", "C29784-", "T29785-", "G29786-", "C29787-", "C29788-", "T29789-", "A29790-", "T29791-", "A29792-", "T29793-", "G29794-", "G29795-", "A29796-", "A29797-", "G29798-", "A29799-", "G29800-", "C29801-", "C29802-", "C29803-", "T29804-", "A29805-", "A29806-", "T29807-", "G29808-", "T29809-", "G29810-", "T29811-", "A29812-", "A29813-", "A29814-", "A29815-", "T29816-", "T29817-", "A29818-", "A29819-", "T29820-", "T29821-", "T29822-", "T29823-", "A29824-", "G29825-", "T29826-", "A29827-", "G29828-", "T29829-", "G29830-", "C29831-", "T29832-", "A29833-", "T29834-", "C29835-", "C29836-"]}}}, {"name": "hCoV-19/Mali/M002673/2020", "node_attrs": {"div": 0.000101, "num_date": {"value": 2020.275}, "strain": {"value": "hCoV-19/Mali/M002673/2020"}, "clade_display": {"value": "20A"}, "country": {"value": "Mali", "confidence": {"Mali": 1.0}, "entropy": -1e-12}, "Nextclade_pango": {"value": "B.1", "confidence": {"B.1": 1.0}, "entropy": -1e-12}}, "branch_attrs": {"mutations": {"nuc": ["C15324T"]}}}]}, {"name": "NODE_0000038", "node_attrs": {"div": 0.000134, "num_date": {"value": 2020.14}, "country": {"value": "Mali", "confidence": {"Mali": 0.991, "USA": 0.00863}, "entropy": 0.0513}, "Nextclade_pango": {"value": "B.1", "confidence": {"B.1": 1.0}, "entropy": 5.81e-05}}, "branch_attrs": {"mutations": {"nuc": ["C241T", "A23403G"], "GU280_gp02": ["D614G"]}, "labels": {"aa": "GU280_gp02: D614G"}}, "children": [{"name": "NODE_0000039", "node_attrs": {"div": 0.000269, "num_date": {"value": 2020.2}, "country": {"value": "Mali", "confidence": {"Mali": 0.999, "USA": 0.00101}, "entropy": 0.0094}, "Nextclade_pango": {"value": "B.1", "confidence": {"B.1": 1.0}, "entropy": 5.83e-06}}, "branch_attrs": {"mutations": {"nuc": ["C1968T", "C11747T", "C15324T", "G15743A", "-29840T"], "GU280_gp01": ["T568I"]}, "labels": {"aa": "GU280_gp01: T568I"}}, "children": [{"name": "hCoV-19/Mali/M002703/2020", "node_attrs": {"div": 0.000303, "num_date": {"value": 2020.28}, "strain": {"value": "hCoV-19/Mali/M002703/2020"}, "clade_display": {"value": "20A"}, "country": {"value": "Mali", "confidence": {"Mali": 1.0}, "entropy": -1e-12}, "Nextclade_pango": {"value": "B.1", "confidence": {"B.1": 1.0}, "entropy": -1e-12}}, "branch_attrs": {"mutations": {"nuc": ["C22290T"], "GU280_gp02": ["A243V"]}, "labels": {"aa": "GU280_gp02: A243V"}}}, {"name": "hCoV-19/Mali/UCRC-68/2020", "node_attrs": {"div": 0.000303, "num_date": {"value": 2020.212}, "strain": {"value": "hCoV-19/Mali/UCRC-68/2020"}, "clade_display": {"value": "20A"}, "country": {"value": "Mali", "confidence": {"Mali": 1.0}, "entropy": -1e-12}, "Nextclade_pango": {"value": "B.1", "confidence": {"B.1": 1.0}, "entropy": -1e-12}}, "branch_attrs": {"mutations": {"nuc": ["C18388T", "-29841G", "-29842T", "-29843G", "-29844A", "-29845T", "-29846T", "-29847T", "-29848T", "-29849A", "-29850A", "-29851T", "-29852A", "-29853G", "-29854C", "-29855T", "-29856T", "-29857C", "-29858T", "-29859T", "-29860A", "-29861G", "-29862G", "-29863A", "-29864G", "-29865A", "-29866A", "-29867T", "-29868G"]}}}]}, {"name": "NODE_0000041", "node_attrs": {"div": 0.000134, "num_date": {"value": 2020.14}, "country": {"value": "Mali", "confidence": {"Mali": 0.991, "USA": 0.00854}, "entropy": 0.0509}, "Nextclade_pango": {"value": "B.1", "confidence": {"B.1": 1.0}, "entropy": 6.75e-06}}, "branch_attrs": {"mutations": {}}, "children": [{"name": "NODE_0000045", "node_attrs": {"div": 0.000168, "num_date": {"value": 2020.166}, "country": {"value": "Mali", "confidence": {"Mali": 0.995, "USA": 0.0047}, "entropy": 0.0325}, "Nextclade_pango": {"value": "B.1", "confidence": {"B.1": 1.0}, "entropy": 5.68e-06}}, "branch_attrs": {"mutations": {"nuc": ["G25563T", "C29837-", "C29838-", "A29839-"], "GU280_gp03": ["Q57H"]}, "labels": {"aa": "GU280_gp03: Q57H"}}, "children": [{"name": "NODE_0000046", "node_attrs": {"div": 0.000202, "num_date": {"value": 2020.225}, "country": {"value": "Mali", "confidence": {"Mali": 0.986, "USA": 0.014}, "entropy": 0.0756}, "Nextclade_pango": {"value": "B.1", "confidence": {"B.1": 1.0}, "entropy": 5.68e-06}}, "branch_attrs": {"mutations": {"nuc": ["C1059T"], "GU280_gp01": ["T265I"]}, "labels": {"aa": "GU280_gp01: T265I"}}, "children": [{"name": "NODE_0000048", "node_attrs": {"div": 0.000235, "num_date": {"value": 2020.246}, "country": {"value": "Mali", "confidence": {"Mali": 0.896, "USA": 0.104}, "entropy": 0.337}, "Nextclade_pango": {"value": "B.1", "confidence": {"B.1": 1.0}, "entropy": 5.65e-06}}, "branch_attrs": {"mutations": {"nuc": ["C11916T"], "GU280_gp01": ["S3884L"]}, "labels": {"aa": "GU280_gp01: S3884L"}}, "children": [{"name": "hCoV-19/Mali/M002824/2020", "node_attrs": {"div": 0.000337, "num_date": {"value": 2020.286}, "strain": {"value": "hCoV-19/Mali/M002824/2020"}, "clade_display": {"value": "20C"}, "country": {"value": "Mali", "confidence": {"Mali": 1.0}, "entropy": -1e-12}, "Nextclade_pango": {"value": "B.1", "confidence": {"B.1": 1.0}, "entropy": -1e-12}}, "branch_attrs": {"mutations": {"nuc": ["A963T", "C9559T", "C26858T"], "GU280_gp01": ["E233V"]}, "labels": {"aa": "GU280_gp01: E233V"}}}, {"name": "USA/MA-MGH-01338/2020", "node_attrs": {"div": 0.000235, "num_date": {"value": 2020.343}, "strain": {"value": "USA/MA-MGH-01338/2020"}, "clade_display": {"value": "20C"}, "country": {"value": "USA", "confidence": {"USA": 1.0}, "entropy": -1e-12}, "Nextclade_pango": {"value": "B.1", "confidence": {"B.1": 1.0}, "entropy": -1e-12}}, "branch_attrs": {"mutations": {"nuc": ["-29837C", "-29838C", "-29839A", "-29840T", "-29841G", "-29842T", "-29843G", "-29844A", "-29845T", "-29846T", "-29847T", "-29848T", "-29849A", "-29850A", "-29851T", "-29852A", "-29853G", "-29854C", "-29855T", "-29856T", "-29857C", "-29858T", "-29859T", "-29860A", "-29861G", "-29862G", "-29863A", "-29864G", "-29865A"]}}}]}, {"name": "NODE_0000078", "node_attrs": {"div": 0.000202, "num_date": {"value": 2020.226}, "country": {"value": "Mali", "confidence": {"Mali": 0.998, "USA": 0.0015}, "entropy": 0.0127}, "Nextclade_pango": {"value": "B.1", "confidence": {"B.1": 1.0}, "entropy": 5.65e-06}}, "branch_attrs": {"mutations": {}}, "children": [{"name": "hCoV-19/Mali/M002758/2020", "node_attrs": {"div": 0.000337, "num_date": {"value": 2020.283}, "strain": {"value": "hCoV-19/Mali/M002758/2020"}, "clade_display": {"value": "20C"}, "country": {"value": "Mali", "confidence": {"Mali": 1.0}, "entropy": -1e-12}, "Nextclade_pango": {"value": "B.1", "confidence": {"B.1": 1.0}, "entropy": -1e-12}}, "branch_attrs": {"mutations": {"nuc": ["G10974A", "G12292T", "C26198T", "G29745A"], "GU280_gp01": ["S3570N", "M4009I"], "GU280_gp03": ["T269M"]}, "labels": {"aa": "GU280_gp01: S3570N, M4009I; GU280_gp03: T269M"}}}, {"name": "hCoV-19/Mali/M002667/2020", "node_attrs": {"div": 0.000235, "num_date": {"value": 2020.275}, "strain": {"value": "hCoV-19/Mali/M002667/2020"}, "clade_display": {"value": "20C"}, "country": {"value": "Mali", "confidence": {"Mali": 1.0}, "entropy": -1e-12}, "Nextclade_pango": {"value": "B.1", "confidence": {"B.1": 1.0}, "entropy": -1e-12}}, "branch_attrs": {"mutations": {"nuc": ["C958T"]}}}]}]}, {"name": "NODE_0000049", "node_attrs": {"div": 0.000202, "num_date": {"value": 2020.186}, "country": {"value": "Mali", "confidence": {"Mali": 0.997, "France": 0.0023}, "entropy": 0.0247}, "Nextclade_pango": {"value": "B.1", "confidence": {"B.1": 1.0}, "entropy": 5.94e-06}}, "branch_attrs": {"mutations": {"nuc": ["C2416T"]}}, "children": [{"name": "NODE_0000050", "node_attrs": {"div": 0.000235, "num_date": {"value": 2020.204}, "country": {"value": "Mali", "confidence": {"Mali": 0.953, "France": 0.0465}, "entropy": 0.196}, "Nextclade_pango": {"value": "B.1", "confidence": {"B.1": 1.0}, "entropy": 5.65e-06}}, "branch_attrs": {"mutations": {"nuc": ["G8371T"], "GU280_gp01": ["Q2702H"]}, "labels": {"aa": "GU280_gp01: Q2702H"}}, "children": [{"name": "hCoV-19/Mali/M002830/2020", "node_attrs": {"div": 0.000303, "num_date": {"value": 2020.286}, "strain": {"value": "hCoV-19/Mali/M002830/2020"}, "clade_display": {"value": "20A"}, "country": {"value": "Mali", "confidence": {"Mali": 1.0}, "entropy": -1e-12}, "Nextclade_pango": {"value": "B.1", "confidence": {"B.1": 1.0}, "entropy": -1e-12}}, "branch_attrs": {"mutations": {"nuc": ["C12465T", "G20102T"], "GU280_gp01": ["A4067V"]}, "labels": {"aa": "GU280_gp01: A4067V"}}}, {"name": "FRA/IHUCOVID-032706/2020", "node_attrs": {"div": 0.000235, "num_date": {"value": 2020.204}, "strain": {"value": "FRA/IHUCOVID-032706/2020"}, "clade_display": {"value": "20A"}, "country": {"value": "France", "confidence": {"France": 1.0}, "entropy": -1e-12}, "Nextclade_pango": {"value": "B.1", "confidence": {"B.1": 1.0}, "entropy": -1e-12}}, "branch_attrs": {"mutations": {"nuc": ["C29803-", "T29804-", "A29805-", "A29806-", "T29807-", "G29808-", "T29809-", "G29810-", "T29811-", "A29812-", "A29813-", "A29814-", "A29815-", "T29816-", "T29817-", "A29818-", "A29819-", "T29820-", "T29821-", "T29822-", "T29823-", "A29824-", "G29825-", "T29826-", "A29827-", "G29828-", "T29829-", "G29830-", "C29831-", "T29832-", "A29833-", "T29834-", "C29835-", "C29836-"]}}}]}, {"name": "NODE_0000081", "node_attrs": {"div": 0.000235, "num_date": {"value": 2020.228}, "country": {"value": "Mali", "confidence": {"Mali": 0.999}, "entropy": 0.00601}, "Nextclade_pango": {"value": "B.1", "confidence": {"B.1": 1.0}, "entropy": 8.64e-05}}, "branch_attrs": {"mutations": {"nuc": ["T26038C", "-29837C", "-29838C", "-29839A", "-29840T", "-29841G", "-29842T", "-29843G", "-29844A", "-29845T", "-29846T", "-29847T", "-29848T", "-29849A", "-29850A", "-29851T", "-29852A", "-29853G", "-29854C", "-29855T", "-29856T", "-29857C", "-29858T", "-29859T", "-29860A", "-29861G", "-29862G", "-29863A", "-29864G", "-29865A", "-29866A", "-29867T", "-29868G"], "GU280_gp03": ["S216P"]}, "labels": {"aa": "GU280_gp03: S216P"}}, "children": [{"name": "NODE_0000052", "node_attrs": {"div": 0.000336, "num_date": {"value": 2020.479}, "country": {"value": "Mali", "confidence": {"Mali": 1.0}, "entropy": 0.00386}, "Nextclade_pango": {"value": "B.1", "confidence": {"B.1": 0.998, "B.1.629": 0.00236}, "entropy": 0.0179}}, "branch_attrs": {"mutations": {"nuc": ["T3037C", "T14408C", "A28482G"], "GU280_gp10": ["Q70R"]}, "labels": {"aa": "GU280_gp10: Q70R"}}, "children": [{"name": "hCoV-19/Mali/CICM9708/2021", "node_attrs": {"div": 0.000681, "num_date": {"value": 2021.051}, "strain": {"value": "hCoV-19/Mali/CICM9708/2021"}, "clade_display": {"value": "20A"}, "country": {"value": "Mali", "confidence": {"Mali": 1.0}, "entropy": -1e-12}, "Nextclade_pango": {"value": "B.1", "confidence": {"B.1": 1.0}, "entropy": -1e-12}}, "branch_attrs": {"mutations": {"nuc": ["A5937C", "A9922C", "C11653T", "G23403A", "G25906T", "C26645T", "G28079T", "C28833T", "G28872T", "A29797G"], "GU280_gp01": ["E1891A"], "GU280_gp02": ["G614D"], "GU280_gp03": ["G172C"], "GU280_gp10": ["S187L", "G200V"]}, "labels": {"aa": "GU280_gp01: E1891A; GU280_gp02: G614D; GU280_gp03: G172C; GU280_gp10: S187L, G200V"}}}, {"name": "hCoV-19/Mali/INSP770/2021", "node_attrs": {"div": 0.000784, "num_date": {"value": 2021.256}, "strain": {"value": "hCoV-19/Mali/INSP770/2021"}, "clade_display": {"value": "20A"}, "country": {"value": "Mali", "confidence": {"Mali": 1.0}, "entropy": -1e-12}, "Nextclade_pango": {"value": "B.1.629", "confidence": {"B.1.629": 1.0}, "entropy": -1e-12}}, "branch_attrs": {"mutations": {"nuc": ["T241C", "C815T", "C1191T", "A4229C", "C5178T", "C12459T", "A22107G", "C23604A", "C25433T", "C26038T", "T26498C", "T26767G", "A28273-", "C28926T"], "GU280_gp01": ["R184C", "P309L", "T1322P", "T1638I", "T4065I"], "GU280_gp02": ["K182R", "P681H"], "GU280_gp03": ["T14I", "P216S"], "GU280_gp05": ["I82S"], "GU280_gp10": ["A218V"]}, "labels": {"aa": "GU280_gp01: R184C, P309L, T1322P, T1638I, T4065I; GU280_gp02: K182R, P681H; GU280_gp03: T14I, P216S; GU280_gp05: I82S; GU280_gp10: A218V"}}}]}, {"name": "NODE_0000053", "node_attrs": {"div": 0.000336, "num_date": {"value": 2020.266}, "country": {"value": "Mali", "confidence": {"Mali": 0.999}, "entropy": 0.00527}, "Nextclade_pango": {"value": "B.1", "confidence": {"B.1": 1.0}, "entropy": 5.92e-06}}, "branch_attrs": {"mutations": {"nuc": ["G11128A", "C14322T", "C25433T"], "GU280_gp01": ["M3621I"], "GU280_gp03": ["T14I"]}, "labels": {"aa": "GU280_gp01: M3621I; GU280_gp03: T14I"}}, "children": [{"name": "hCoV-19/Mali/M002700/2020", "node_attrs": {"div": 0.00037, "num_date": {"value": 2020.28}, "strain": {"value": "hCoV-19/Mali/M002700/2020"}, "clade_display": {"value": "20A"}, "country": {"value": "Mali", "confidence": {"Mali": 1.0}, "entropy": -1e-12}, "Nextclade_pango": {"value": "B.1", "confidence": {"B.1": 1.0}, "entropy": -1e-12}}, "branch_attrs": {"mutations": {"nuc": ["T241C"]}}}, {"name": "NODE_0000054", "node_attrs": {"div": 0.000403, "num_date": {"value": 2020.32}, "country": {"value": "Mali", "confidence": {"Mali": 0.998, "USA": 0.00157}, "entropy": 0.0143}, "Nextclade_pango": {"value": "B.1", "confidence": {"B.1": 1.0}, "entropy": 5.68e-06}}, "branch_attrs": {"mutations": {"nuc": ["A28482G", "C28833T"], "GU280_gp10": ["Q70R", "S187L"]}, "labels": {"aa": "GU280_gp10: Q70R, S187L"}}, "children": [{"name": "NODE_0000057", "node_attrs": {"div": 0.000437, "num_date": {"value": 2020.355}, "country": {"value": "Mali", "confidence": {"Mali": 0.997, "France": 0.00219}, "entropy": 0.0207}, "Nextclade_pango": {"value": "B.1", "confidence": {"B.1": 1.0}, "entropy": 5.66e-06}}, "branch_attrs": {"mutations": {"nuc": ["G23587C"], "GU280_gp02": ["Q675H"]}, "labels": {"aa": "GU280_gp02: Q675H"}}, "children": [{"name": "hCoV-19/Mali/M00960/2020", "node_attrs": {"div": 0.000642, "num_date": {"value": 2020.441}, "strain": {"value": "hCoV-19/Mali/M00960/2020"}, "clade_display": {"value": "20A"}, "country": {"value": "Mali", "confidence": {"Mali": 1.0}, "entropy": -1e-12}, "Nextclade_pango": {"value": "B.1", "confidence": {"B.1": 1.0}, "entropy": -1e-12}}, "branch_attrs": {"mutations": {"nuc": ["T41A", "T1783C", "C5100T", "C10138T", "C15654T", "T28600C"], "GU280_gp01": ["S1612L"]}, "labels": {"aa": "GU280_gp01: S1612L"}}}, {"name": "NODE_0000058", "node_attrs": {"div": 0.000572, "num_date": {"value": 2020.645}, "country": {"value": "Mali", "confidence": {"Mali": 0.953, "France": 0.0464}, "entropy": 0.195}, "Nextclade_pango": {"value": "B.1", "confidence": {"B.1": 1.0}, "entropy": 5.65e-06}}, "branch_attrs": {"mutations": {"nuc": ["G10870T", "C15540T", "G25244T", "G28079T"], "GU280_gp02": ["V1228L"]}, "labels": {"aa": "GU280_gp02: V1228L"}}, "children": [{"name": "hCoV-19/Mali/60682/2020", "node_attrs": {"div": 0.000742, "num_date": {"value": 2020.977}, "strain": {"value": "hCoV-19/Mali/60682/2020"}, "clade_display": {"value": "20A"}, "country": {"value": "Mali", "confidence": {"Mali": 1.0}, "entropy": -1e-12}, "Nextclade_pango": {"value": "B.1", "confidence": {"B.1": 1.0}, "entropy": -1e-12}}, "branch_attrs": {"mutations": {"nuc": ["C15237T", "G21193T", "G25354T", "C25583T", "C27972T"], "GU280_gp03": ["T64I"], "GU280_gp09": ["Q27*"]}, "labels": {"aa": "GU280_gp03: T64I; GU280_gp09: Q27*"}}}, {"name": "FRA/21022050264/2021", "node_attrs": {"div": 0.001, "num_date": {"value": 2021.097}, "strain": {"value": "FRA/21022050264/2021"}, "clade_display": {"value": "20A"}, "country": {"value": "France", "confidence": {"France": 1.0}, "entropy": -1e-12}, "Nextclade_pango": {"value": "B.1", "confidence": {"B.1": 1.0}, "entropy": -1e-12}}, "branch_attrs": {"mutations": {"nuc": ["C9857T", "C21758-", "A21759-", "T21760-", "G21761C", "C21762A", "A21764G", "T21765C", "A21766T", "C21767A", "A21768T", "T21769A", "G21770C", "C23854T", "G29262T"], "GU280_gp02": ["H66-", "A67H", "I68A", "H69I", "V70L"], "GU280_gp10": ["W330L"]}, "labels": {"aa": "GU280_gp02: H66-, A67H, I68A, H69I, V70L; GU280_gp10: W330L"}}}]}]}, {"name": "NODE_0000088", "node_attrs": {"div": 0.000403, "num_date": {"value": 2020.32}, "country": {"value": "Mali", "confidence": {"Mali": 0.988, "USA": 0.0116}, "entropy": 0.0651}, "Nextclade_pango": {"value": "B.1", "confidence": {"B.1": 1.0}, "entropy": 5.68e-06}}, "branch_attrs": {"mutations": {}}, "children": [{"name": "NODE_0000056", "node_attrs": {"div": 0.000437, "num_date": {"value": 2020.477}, "country": {"value": "Mali", "confidence": {"Mali": 0.898, "USA": 0.101}, "entropy": 0.332}, "Nextclade_pango": {"value": "B.1", "confidence": {"B.1": 1.0}, "entropy": 5.65e-06}}, "branch_attrs": {"mutations": {"nuc": ["G4300T"]}}, "children": [{"name": "hCoV-19/Mali/62933/2020", "node_attrs": {"div": 0.000676, "num_date": {"value": 2020.982}, "strain": {"value": "hCoV-19/Mali/62933/2020"}, "clade_display": {"value": "20A"}, "country": {"value": "Mali", "confidence": {"Mali": 1.0}, "entropy": -1e-12}, "Nextclade_pango": {"value": "B.1", "confidence": {"B.1": 1.0}, "entropy": -1e-12}}, "branch_attrs": {"mutations": {"nuc": ["C1170T", "G1820A", "C2910T", "G7798T", "T14442C", "G23593C", "A29749G"], "GU280_gp01": ["S302F", "G519S", "T882I", "K2511N"], "GU280_gp02": ["Q677H"]}, "labels": {"aa": "GU280_gp01: S302F, G519S, T882I, K2511N; GU280_gp02: Q677H"}}}, {"name": "USA/SEARCH-41094/2020", "node_attrs": {"div": 0.000709, "num_date": {"value": 2020.925}, "strain": {"value": "USA/SEARCH-41094/2020"}, "clade_display": {"value": "20A"}, "country": {"value": "USA", "confidence": {"USA": 1.0}, "entropy": -1e-12}, "Nextclade_pango": {"value": "B.1", "confidence": {"B.1": 1.0}, "entropy": -1e-12}}, "branch_attrs": {"mutations": {"nuc": ["T13C", "C3177T", "C6504T", "T7061C", "C14178T", "C14220T", "G19542T", "G24095T", "T29848-", "A29849-", "A29850-", "T29851-", "A29852-", "G29853-", "C29854-", "T29855-", "T29856-", "C29857-", "T29858-", "T29859-", "A29860-", "G29861-", "G29862-", "A29863-", "G29864-", "A29865-", "A29866-", "T29867-", "G29868-"], "GU280_gp01": ["P971L", "A2080V", "Y2266H"], "GU280_gp02": ["A845S"]}, "labels": {"aa": "GU280_gp01: P971L, A2080V, Y2266H; GU280_gp02: A845S"}}}]}, {"name": "NODE_0000059", "node_attrs": {"div": 0.00047, "num_date": {"value": 2020.334}, "country": {"value": "Mali", "confidence": {"Mali": 0.998, "USA": 0.00141}, "entropy": 0.0122}, "Nextclade_pango": {"value": "B.1", "confidence": {"B.1": 1.0}, "entropy": 5.66e-06}}, "branch_attrs": {"mutations": {"nuc": ["T8359C", "C20402T"]}}, "children": [{"name": "hCoV-19/Mali/3901/2020", "node_attrs": {"div": 0.00064, "num_date": {"value": 2020.362}, "strain": {"value": "hCoV-19/Mali/3901/2020"}, "clade_display": {"value": "20A"}, "country": {"value": "Mali", "confidence": {"Mali": 1.0}, "entropy": -1e-12}, "Nextclade_pango": {"value": "B.1", "confidence": {"B.1": 1.0}, "entropy": -1e-12}}, "branch_attrs": {"mutations": {"nuc": ["C2485T", "C13721T", "T19026G", "T26490C", "C29085T"], "GU280_gp10": ["T271I"]}, "labels": {"aa": "GU280_gp10: T271I"}}}, {"name": "NODE_0000060", "node_attrs": {"div": 0.000537, "num_date": {"value": 2020.789}, "country": {"value": "Mali", "confidence": {"Mali": 0.999}, "entropy": 0.00492}, "Nextclade_pango": {"value": "B.1", "confidence": {"B.1": 1.0}, "entropy": 5.66e-06}}, "branch_attrs": {"mutations": {"nuc": ["G2167T", "C22480T"], "GU280_gp01": ["K634N"]}, "labels": {"aa": "GU280_gp01: K634N"}}, "children": [{"name": "hCoV-19/Mali/56075/2020", "node_attrs": {"div": 0.000605, "num_date": {"value": 2020.93}, "strain": {"value": "hCoV-19/Mali/56075/2020"}, "clade_display": {"value": "20A"}, "country": {"value": "Mali", "confidence": {"Mali": 1.0}, "entropy": -1e-12}, "Nextclade_pango": {"value": "B.1", "confidence": {"B.1": 1.0}, "entropy": -1e-12}}, "branch_attrs": {"mutations": {"nuc": ["G701T", "G13201A"], "GU280_gp01": ["G146C"]}, "labels": {"aa": "GU280_gp01: G146C"}}}, {"name": "NODE_0000061", "node_attrs": {"div": 0.000672, "num_date": {"value": 2021.0}, "country": {"value": "Mali", "confidence": {"Mali": 1.0}, "entropy": 0.00408}, "Nextclade_pango": {"value": "B.1", "confidence": {"B.1": 1.0}, "entropy": 5.66e-06}}, "branch_attrs": {"mutations": {"nuc": ["T8011C", "C10279T", "C16468T", "C29370T"], "GU280_gp10": ["T366I"]}, "labels": {"aa": "GU280_gp10: T366I"}}, "children": [{"name": "hCoV-19/Mali/CICM9677/2021", "node_attrs": {"div": 0.000705, "num_date": {"value": 2021.048}, "strain": {"value": "hCoV-19/Mali/CICM9677/2021"}, "clade_display": {"value": "20A"}, "country": {"value": "Mali", "confidence": {"Mali": 1.0}, "entropy": -1e-12}, "Nextclade_pango": {"value": "B.1", "confidence": {"B.1": 1.0}, "entropy": -1e-12}}, "branch_attrs": {"mutations": {"nuc": ["G28221T"], "GU280_gp09": ["E110*"]}, "labels": {"aa": "GU280_gp09: E110*"}}}, {"name": "NODE_0000062", "node_attrs": {"div": 0.000705, "num_date": {"value": 2021.032}, "country": {"value": "Mali", "confidence": {"Mali": 1.0}, "entropy": 0.00373}, "Nextclade_pango": {"value": "B.1", "confidence": {"B.1": 1.0}, "entropy": 5.65e-06}}, "branch_attrs": {"mutations": {"nuc": ["C24795T"], "GU280_gp02": ["A1078V"]}, "labels": {"aa": "GU280_gp02: A1078V"}}, "children": [{"name": "hCoV-19/Mali/CICM9679/2021", "node_attrs": {"div": 0.000705, "num_date": {"value": 2021.048}, "strain": {"value": "hCoV-19/Mali/CICM9679/2021"}, "clade_display": {"value": "20A"}, "country": {"value": "Mali", "confidence": {"Mali": 1.0}, "entropy": -1e-12}, "Nextclade_pango": {"value": "B.1", "confidence": {"B.1": 1.0}, "entropy": -1e-12}}, "branch_attrs": {"mutations": {}}}, {"name": "hCoV-19/Mali/CICM9676/2021", "node_attrs": {"div": 0.000739, "num_date": {"value": 2021.048}, "strain": {"value": "hCoV-19/Mali/CICM9676/2021"}, "clade_display": {"value": "20A"}, "country": {"value": "Mali", "confidence": {"Mali": 1.0}, "entropy": -1e-12}, "Nextclade_pango": {"value": "B.1", "confidence": {"B.1": 1.0}, "entropy": -1e-12}}, "branch_attrs": {"mutations": {"nuc": ["C10851T"], "GU280_gp01": ["A3529V"]}, "labels": {"aa": "GU280_gp01: A3529V"}}}]}]}]}]}]}]}]}]}]}]}, {"name": "NODE_0000094", "node_attrs": {"div": 0.000134, "num_date": {"value": 2020.289}, "country": {"value": "Mali", "confidence": {"Mali": 0.973, "USA": 0.0261}, "entropy": 0.125}, "Nextclade_pango": {"value": "B.1", "confidence": {"B.1": 1.0}, "entropy": 0.000279}}, "branch_attrs": {"mutations": {"nuc": ["-29841G", "-29843G"]}}, "children": [{"name": "NODE_0000095", "node_attrs": {"div": 0.000134, "num_date": {"value": 2020.291}, "country": {"value": "Mali", "confidence": {"Mali": 0.975, "USA": 0.0133, "South Africa": 0.00923}, "entropy": 0.147}, "Nextclade_pango": {"value": "B.1", "confidence": {"B.1": 0.998}, "entropy": 0.0131}}, "branch_attrs": {"mutations": {}}, "children": [{"name": "ZAF/NHLS-UCT-GP-5032/2020", "node_attrs": {"div": 0.000134, "num_date": {"value": 2020.291}, "strain": {"value": "ZAF/NHLS-UCT-GP-5032/2020"}, "clade_display": {"value": "20A"}, "country": {"value": "South Africa", "confidence": {"South Africa": 1.0}, "entropy": -1e-12}, "Nextclade_pango": {"value": "B.1", "confidence": {"B.1": 1.0}, "entropy": -1e-12}}, "branch_attrs": {"mutations": {"nuc": ["-29840T", "-29842T", "-29844A", "-29845T", "-29846T", "-29847T", "-29848T", "-29849A", "-29850A", "-29851T", "-29852A", "-29853G", "-29854C", "-29855T", "-29856T", "-29857C"]}}}, {"name": "NODE_0000043", "node_attrs": {"div": 0.000236, "num_date": {"value": 2020.464}, "country": {"value": "Mali", "confidence": {"Mali": 0.997, "USA": 0.00256}, "entropy": 0.0266}, "Nextclade_pango": {"value": "L.3", "confidence": {"L.3": 0.344, "B.1": 0.33, "B.1.1.7": 0.313}, "entropy": 1.2}}, "branch_attrs": {"mutations": {"nuc": ["G28881A", "G28882A", "G28883C"], "GU280_gp10": ["R203K", "G204R"]}, "labels": {"aa": "GU280_gp10: R203K, G204R"}}, "children": [{"name": "hCoV-19/Mali/MAL0146/2021", "node_attrs": {"div": 0.00104, "num_date": {"value": 2021.579}, "strain": {"value": "hCoV-19/Mali/MAL0146/2021"}, "clade_display": {"value": "20I (Alpha)"}, "country": {"value": "Mali", "confidence": {"Mali": 1.0}, "entropy": -1e-12}, "Nextclade_pango": {"value": "B.1.1.7", "confidence": {"B.1.1.7": 1.0}, "entropy": -1e-12}}, "branch_attrs": {"mutations": {"nuc": ["C3267T", "T6954C", "C8880T", "G10675T", "A11201G", "A11332G", "C14676T", "C20178T", "T21991-", "T21992-", "A21993-", "A23063T", "C23271A", "C23604A", "T24506G", "T24793C", "G24914C", "T27638C", "C27972T", "G28048T", "A28271-", "G28280C", "A28281T", "T28282A", "C28977T", "G29402T", "C29836-", "C29837-", "C29838-", "A29839-", "G29841-", "G29843-"], "GU280_gp01": ["T1001I", "I2230T", "T2872M", "W3470C", "T3646A"], "GU280_gp02": ["V143X", "Y144X", "N501Y", "A570D", "P681H", "S982A", "D1118H", "*1274X"], "GU280_gp07": ["V82A"], "GU280_gp09": ["Q27*", "R52I"], "GU280_gp10": ["D3L", "S235F", "D377Y"]}, "labels": {"aa": "GU280_gp01: T1001I, I2230T, T2872M, W3470C, T3646A; GU280_gp02: V143X, Y144X, N501Y, A570D, P681H, S982A, D1118H, *1274X; GU280_gp07: V82A; GU280_gp09: Q27*, R52I; GU280_gp10: D3L, S235F, D377Y"}}}, {"name": "NODE_0000044", "node_attrs": {"div": 0.000761, "num_date": {"value": 2020.85}, "country": {"value": "Mali", "confidence": {"Mali": 0.986, "Lebanon": 0.00855, "USA": 0.00258}, "entropy": 0.0898}, "Nextclade_pango": {"value": "L.3", "confidence": {"L.3": 0.998}, "entropy": 0.0129}}, "branch_attrs": {"mutations": {"nuc": ["A1307G", "C1601T", "G4399T", "C4543T", "G8179T", "C8481T", "A9453C", "C11565T", "C19170T", "C19269T", "G19509A", "C22000-", "T22917G", "A25026T", "G25244T", "A26927G"], "GU280_gp01": ["N348D", "L446F", "M1378I", "P2739L", "Y3063S", "P3767L"], "GU280_gp02": ["H146X", "L452R", "Y1155F", "V1228L", "*1274X"]}, "labels": {"aa": "GU280_gp01: N348D, L446F, M1378I, P2739L, Y3063S, P3767L; GU280_gp02: H146X, L452R, Y1155F, V1228L, *1274X"}}, "children": [{"name": "hCoV-19/Mali/58864/2020", "node_attrs": {"div": 0.000965, "num_date": {"value": 2020.969}, "strain": {"value": "hCoV-19/Mali/58864/2020"}, "clade_display": {"value": "20B"}, "country": {"value": "Mali", "confidence": {"Mali": 1.0}, "entropy": -1e-12}, "Nextclade_pango": {"value": "L.3", "confidence": {"L.3": 1.0}, "entropy": -1e-12}}, "branch_attrs": {"mutations": {"nuc": ["C8660T", "A13308G", "T21994C", "T21995C", "C21998-", "A21999-", "A25122G", "C28289T"], "GU280_gp01": ["H2799Y", "K4348R"], "GU280_gp02": ["Y145H", "X146-", "N1187S", "X1274*"], "GU280_gp10": ["P6S"]}, "labels": {"aa": "GU280_gp01: H2799Y, K4348R; GU280_gp02: Y145H, X146-, N1187S, X1274*; GU280_gp10: P6S"}}}, {"name": "Lebanon/QIB-64/2021", "node_attrs": {"div": 0.000897, "num_date": {"value": 2021.032}, "strain": {"value": "Lebanon/QIB-64/2021"}, "clade_display": {"value": "20B"}, "country": {"value": "Lebanon", "confidence": {"Lebanon": 1.0}, "entropy": -1e-12}, "Nextclade_pango": {"value": "L.3", "confidence": {"L.3": 1.0}, "entropy": -1e-12}}, "branch_attrs": {"mutations": {"nuc": ["C337T", "A13276G", "G16853T", "-22000A", "G25947C"], "GU280_gp02": ["X146Q", "X1274*"], "GU280_gp03": ["Q185H"]}, "labels": {"aa": "GU280_gp02: X146Q, X1274*; GU280_gp03: Q185H"}}}]}]}]}, {"name": "NODE_0000063", "node_attrs": {"div": 0.000168, "num_date": {"value": 2020.432}, "country": {"value": "Mali", "confidence": {"Mali": 0.878, "USA": 0.121}, "entropy": 0.374}, "Nextclade_pango": {"value": "B.1", "confidence": {"B.1": 0.998, "B.1.525": 0.00238}, "entropy": 0.0182}}, "branch_attrs": {"mutations": {"nuc": ["T26767C"], "GU280_gp05": ["I82T"]}, "labels": {"aa": "GU280_gp05: I82T"}}, "children": [{"name": "NODE_0000064", "node_attrs": {"div": 0.000617, "num_date": {"value": 2020.851}, "country": {"value": "Mali", "confidence": {"Mali": 0.987, "USA": 0.0124}, "entropy": 0.0686}, "Nextclade_pango": {"value": "B.1.525", "confidence": {"B.1.525": 0.997, "B.1": 0.0025}, "entropy": 0.0186}}, "branch_attrs": {"mutations": {"nuc": ["C1498T", "A1807G", "G2659A", "C6285T", "T11288-", "C11289-", "T11290-", "G11291-", "G11292-", "T11293-", "T11294-", "T11295-", "T11296-", "C14407T", "A20724G", "T21991-", "T21992-", "A21993-", "G23012A", "G23593C", "T24224C", "C26305T", "T27205-", "T27206-", "T27207-", "C28278-", "T28279-", "G28280-", "C28308G", "C28887T", "G29543T", "T29728-", "T29729-", "A29731-", "A29735-", "A29740-", "G29742-", "G29744-", "G29745-", "A29746-", "G29747-", "T29748-", "A29749-", "C29750-", "G29751-", "A29752-", "T29753-", "C29754-", "G29755-", "A29756-", "G29757-", "T29758-", "G29759-", "T29760-", "A29761-", "C29762-", "A29763-", "G29764-", "T29765-", "G29766-", "A29767-", "A29768-", "C29769-", "A29770-", "A29771-", "T29772-", "G29773-", "C29774-", "T29775-", "A29776-"], "GU280_gp01": ["T2007I", "S3675-", "G3676-", "F3677-"], "GU280_gp02": ["V143X", "Y144X", "E484K", "Q677H", "F888L", "*1274X"], "GU280_gp04": ["L21F"], "GU280_gp06": ["F2-"], "GU280_gp10": ["S2X", "D3X", "A12G", "T205I", "*420X"]}, "labels": {"aa": "GU280_gp01: T2007I, S3675-, G3676-, F3677-; GU280_gp02: V143X, Y144X, E484K, Q677H, F888L, *1274X; GU280_gp04: L21F; GU280_gp06: F2-; GU280_gp10: S2X, D3X, A12G, T205I, *420X"}}, "children": [{"name": "hCoV-19/Mali/MAL0137/2021", "node_attrs": {"div": 0.000685, "num_date": {"value": 2021.259}, "strain": {"value": "hCoV-19/Mali/MAL0137/2021"}, "clade_display": {"value": "21D (Eta)"}, "country": {"value": "Mali", "confidence": {"Mali": 1.0}, "entropy": -1e-12}, "Nextclade_pango": {"value": "B.1.525", "confidence": {"B.1.525": 1.0}, "entropy": -1e-12}}, "branch_attrs": {"mutations": {"nuc": ["T27638C", "G29402T", "C29730-", "C29732-", "C29733-", "G29734-", "G29736-", "G29737-", "C29738-", "C29739-", "C29741-", "C29743-", "C29836-", "C29837-", "C29838-", "A29839-", "G29841-", "G29843-"], "GU280_gp07": ["V82A"], "GU280_gp10": ["D377Y"]}, "labels": {"aa": "GU280_gp07: V82A; GU280_gp10: D377Y"}}}, {"name": "NODE_0000065", "node_attrs": {"div": 0.000787, "num_date": {"value": 2020.94}, "country": {"value": "Mali", "confidence": {"Mali": 0.998, "USA": 0.0015}, "entropy": 0.0128}, "Nextclade_pango": {"value": "B.1.525", "confidence": {"B.1.525": 1.0}, "entropy": 9.17e-05}}, "branch_attrs": {"mutations": {"nuc": ["T8593C", "C18171T", "A21717G", "T21765-", "A21766-", "C21767-", "A21768-", "T21769-", "G21770-", "C24748T", "A28699G"], "GU280_gp02": ["Q52R", "I68X", "H69-", "V70X"]}, "labels": {"aa": "GU280_gp02: Q52R, I68X, H69-, V70X"}}, "children": [{"name": "hCoV-19/Mali/129811/2021", "node_attrs": {"div": 0.00125, "num_date": {"value": 2021.218}, "strain": {"value": "hCoV-19/Mali/129811/2021"}, "clade_display": {"value": "21D (Eta)"}, "country": {"value": "Mali", "confidence": {"Mali": 1.0}, "entropy": -1e-12}, "Nextclade_pango": {"value": "B.1.525", "confidence": {"B.1.525": 1.0}, "entropy": -1e-12}}, "branch_attrs": {"mutations": {"nuc": ["T26305C", "T29543G", "-29728T", "-29729T", "-29731A", "-29735A", "-29740A", "G29777-", "G29778-", "G29779-", "A29780-", "G29781-", "A29782-", "G29783-", "C29784-", "T29785-", "G29786-", "C29787-", "C29788-", "T29789-", "A29790-", "T29791-", "A29792-", "T29793-", "G29794-", "A29796G", "A29799T", "G29800A", "C29802G", "C29803A", "A29805C", "A29806G", "T29807A", "A29813C", "A29815G", "T29817G"], "GU280_gp04": ["F21L"]}, "labels": {"aa": "GU280_gp04: F21L"}}}, {"name": "NODE_0000066", "node_attrs": {"div": 0.00082, "num_date": {"value": 2020.964}, "country": {"value": "Mali", "confidence": {"Mali": 0.999}, "entropy": 0.00528}, "Nextclade_pango": {"value": "B.1.525", "confidence": {"B.1.525": 1.0}, "entropy": 4.43e-06}}, "branch_attrs": {"mutations": {"nuc": ["C9565T"]}}, "children": [{"name": "hCoV-19/Mali/INSP525/2021", "node_attrs": {"div": 0.000922, "num_date": {"value": 2021.256}, "strain": {"value": "hCoV-19/Mali/INSP525/2021"}, "clade_display": {"value": "21D (Eta)"}, "country": {"value": "Mali", "confidence": {"Mali": 1.0}, "entropy": -1e-12}, "Nextclade_pango": {"value": "B.1.525", "confidence": {"B.1.525": 1.0}, "entropy": -1e-12}}, "branch_attrs": {"mutations": {"nuc": ["T1498C", "C1627T", "T22729C", "-29728T", "-29729T", "-29731A", "-29735A", "-29740A", "-29742G", "-29744G", "-29745G", "-29746A", "-29747G", "-29748T", "-29749A", "-29750C", "-29751G", "-29752A", "-29753T", "-29754C", "-29755G", "-29756A", "-29757G", "-29758T", "-29759G", "-29760T", "-29761A", "-29762C", "-29763A", "-29764G", "-29765T", "-29766G", "-29767A", "-29768A", "-29769C", "-29770A", "-29771A", "-29772T", "-29773G", "-29774C", "-29775T", "-29776A", "-29840T", "-29842T", "-29844A", "-29845T", "-29846T", "-29847T", "-29848T", "-29849A", "-29850A", "-29851T", "-29852A", "-29853G", "-29854C", "-29855T", "-29856T", "-29857C", "-29858T", "-29859T", "-29860A", "-29861G", "-29862G", "-29863A", "-29864G", "-29865A", "-29866A", "-29867T", "-29868G"]}}}, {"name": "NODE_0000067", "node_attrs": {"div": 0.000854, "num_date": {"value": 2020.981}, "country": {"value": "Mali", "confidence": {"Mali": 0.999}, "entropy": 0.00817}, "Nextclade_pango": {"value": "B.1.525", "confidence": {"B.1.525": 1.0}, "entropy": 4.14e-06}}, "branch_attrs": {"mutations": {"nuc": ["C21762T", "C29730-", "C29732-", "C29733-", "G29734-", "G29736-", "G29737-", "C29738-", "C29739-", "C29741-", "C29743-"], "GU280_gp02": ["A67V"]}, "labels": {"aa": "GU280_gp02: A67V"}}, "children": [{"name": "NODE_0000090", "node_attrs": {"div": 0.000955, "num_date": {"value": 2021.014}, "country": {"value": "Mali", "confidence": {"Mali": 0.986, "Nigeria": 0.0109, "USA": 0.00137}, "entropy": 0.0873}, "Nextclade_pango": {"value": "B.1.525", "confidence": {"B.1.525": 1.0}, "entropy": 4.13e-06}}, "branch_attrs": {"mutations": {"nuc": ["C5869T", "A8031G", "C28000T", "-29840T", "-29842T", "-29844A", "-29845T", "-29846T", "-29847T", "-29848T", "-29849A", "-29850A", "-29851T", "-29852A", "-29853G", "-29854C", "-29855T", "-29856T", "-29857C", "-29858T", "-29859T", "-29860A", "-29861G", "-29862G", "-29863A", "-29864G", "-29865A", "-29866A", "-29867T", "-29868G"], "GU280_gp01": ["K2589R"], "GU280_gp09": ["P36L"]}, "labels": {"aa": "GU280_gp01: K2589R; GU280_gp09: P36L"}}, "children": [{"name": "NGA/CV913/2021", "node_attrs": {"div": 0.00102, "num_date": {"value": 2021.034}, "strain": {"value": "NGA/CV913/2021"}, "clade_display": {"value": "21D (Eta)"}, "country": {"value": "Nigeria", "confidence": {"Nigeria": 1.0}, "entropy": -1e-12}, "Nextclade_pango": {"value": "B.1.525", "confidence": {"B.1.525": 1.0}, "entropy": -1e-12}}, "branch_attrs": {"mutations": {"nuc": ["C3429T", "G10157T"], "GU280_gp01": ["T1055I", "V3298L"]}, "labels": {"aa": "GU280_gp01: T1055I, V3298L"}}}, {"name": "hCoV-19/Mali/INSP634/2021", "node_attrs": {"div": 0.00109, "num_date": {"value": 2021.256}, "strain": {"value": "hCoV-19/Mali/INSP634/2021"}, "clade_display": {"value": "21D (Eta)"}, "country": {"value": "Mali", "confidence": {"Mali": 1.0}, "entropy": -1e-12}, "Nextclade_pango": {"value": "B.1.525", "confidence": {"B.1.525": 1.0}, "entropy": -1e-12}}, "branch_attrs": {"mutations": {"nuc": ["A10323G", "C24865T", "G28329C", "C28744T"], "GU280_gp01": ["K3353R"], "GU280_gp10": ["G19A"]}, "labels": {"aa": "GU280_gp01: K3353R; GU280_gp10: G19A"}}}]}, {"name": "NODE_0000104", "node_attrs": {"div": 0.000854, "num_date": {"value": 2021.032}, "country": {"value": "Mali", "confidence": {"Mali": 0.999}, "entropy": 0.00961}, "Nextclade_pango": {"value": "B.1.525", "confidence": {"B.1.525": 1.0}, "entropy": 4.14e-06}}, "branch_attrs": {"mutations": {"nuc": ["C29836-", "C29837-", "C29838-", "A29839-", "G29841-", "G29843-"]}}, "children": [{"name": "NODE_0000096", "node_attrs": {"div": 0.000921, "num_date": {"value": 2021.088}, "country": {"value": "Mali", "confidence": {"Mali": 1.0}, "entropy": 0.00409}, "Nextclade_pango": {"value": "B.1.525", "confidence": {"B.1.525": 1.0}, "entropy": 4.13e-06}}, "branch_attrs": {"mutations": {"nuc": ["C4543T", "C29085T"], "GU280_gp10": ["T271I"]}, "labels": {"aa": "GU280_gp10: T271I"}}, "children": [{"name": "hCoV-19/Mali/124590/2021", "node_attrs": {"div": 0.00102, "num_date": {"value": 2021.201}, "strain": {"value": "hCoV-19/Mali/124590/2021"}, "clade_display": {"value": "21D (Eta)"}, "country": {"value": "Mali", "confidence": {"Mali": 1.0}, "entropy": -1e-12}, "Nextclade_pango": {"value": "B.1.525", "confidence": {"B.1.525": 1.0}, "entropy": -1e-12}}, "branch_attrs": {"mutations": {"nuc": ["A3414G", "C11758T", "C18252T"], "GU280_gp01": ["K1050R"]}, "labels": {"aa": "GU280_gp01: K1050R"}}}, {"name": "hCoV-19/Mali/MAL0113/2021", "node_attrs": {"div": 0.00113, "num_date": {"value": 2021.245}, "strain": {"value": "hCoV-19/Mali/MAL0113/2021"}, "clade_display": {"value": "21D (Eta)"}, "country": {"value": "Mali", "confidence": {"Mali": 1.0}, "entropy": -1e-12}, "Nextclade_pango": {"value": "B.1.525", "confidence": {"B.1.525": 1.0}, "entropy": -1e-12}}, "branch_attrs": {"mutations": {"nuc": ["T658C", "G12685T", "C19320T", "C27972T", "G28141T", "A28336T"], "GU280_gp01": ["Q4140H"], "GU280_gp09": ["Q27*", "C83F"]}, "labels": {"aa": "GU280_gp01: Q4140H; GU280_gp09: Q27*, C83F"}}}]}, {"name": "NODE_0000106", "node_attrs": {"div": 0.000854, "num_date": {"value": 2021.032}, "country": {"value": "Mali", "confidence": {"Mali": 0.989, "United Kingdom": 0.00998}, "entropy": 0.0618}, "Nextclade_pango": {"value": "B.1.525", "confidence": {"B.1.525": 1.0}, "entropy": 4.14e-06}}, "branch_attrs": {"mutations": {}}, "children": [{"name": "NODE_0000097", "node_attrs": {"div": 0.000888, "num_date": {"value": 2021.061}, "country": {"value": "Mali", "confidence": {"Mali": 0.999}, "entropy": 0.00928}, "Nextclade_pango": {"value": "B.1.525", "confidence": {"B.1.525": 1.0}, "entropy": 4.14e-06}}, "branch_attrs": {"mutations": {"nuc": ["T15684C"]}}, "children": [{"name": "NODE_0000098", "node_attrs": {"div": 0.000921, "num_date": {"value": 2021.103}, "country": {"value": "Mali", "confidence": {"Mali": 1.0}, "entropy": 0.00442}, "Nextclade_pango": {"value": "B.1.525", "confidence": {"B.1.525": 1.0}, "entropy": 4.14e-06}}, "branch_attrs": {"mutations": {"nuc": ["C14214T"]}}, "children": [{"name": "hCoV-19/Mali/124162/2021", "node_attrs": {"div": 0.00109, "num_date": {"value": 2021.199}, "strain": {"value": "hCoV-19/Mali/124162/2021"}, "clade_display": {"value": "21D (Eta)"}, "country": {"value": "Mali", "confidence": {"Mali": 1.0}, "entropy": -1e-12}, "Nextclade_pango": {"value": "B.1.525", "confidence": {"B.1.525": 1.0}, "entropy": -1e-12}}, "branch_attrs": {"mutations": {"nuc": ["G787T", "G1522T", "C5467T", "C6982T", "T25623A"], "GU280_gp01": ["M174I", "K419N"]}, "labels": {"aa": "GU280_gp01: M174I, K419N"}}}, {"name": "NODE_0000109", "node_attrs": {"div": 0.000921, "num_date": {"value": 2021.104}, "country": {"value": "Mali", "confidence": {"Mali": 0.999}, "entropy": 0.00502}, "Nextclade_pango": {"value": "B.1.525", "confidence": {"B.1.525": 1.0}, "entropy": 4.14e-06}}, "branch_attrs": {"mutations": {}}, "children": [{"name": "hCoV-19/Mali/MAL0118/2021", "node_attrs": {"div": 0.000989, "num_date": {"value": 2021.245}, "strain": {"value": "hCoV-19/Mali/MAL0118/2021"}, "clade_display": {"value": "21D (Eta)"}, "country": {"value": "Mali", "confidence": {"Mali": 1.0}, "entropy": -1e-12}, "Nextclade_pango": {"value": "B.1.525", "confidence": {"B.1.525": 1.0}, "entropy": -1e-12}}, "branch_attrs": {"mutations": {"nuc": ["T8335C", "C19586T"]}}}, {"name": "NODE_0000110", "node_attrs": {"div": 0.000921, "num_date": {"value": 2021.104}, "country": {"value": "Mali", "confidence": {"Mali": 0.997, "France": 0.00218}, "entropy": 0.0196}, "Nextclade_pango": {"value": "B.1.525", "confidence": {"B.1.525": 1.0}, "entropy": 4.14e-06}}, "branch_attrs": {"mutations": {}}, "children": [{"name": "hCoV-19/Mali/MAL0125/2021", "node_attrs": {"div": 0.00102, "num_date": {"value": 2021.256}, "strain": {"value": "hCoV-19/Mali/MAL0125/2021"}, "clade_display": {"value": "21D (Eta)"}, "country": {"value": "Mali", "confidence": {"Mali": 1.0}, "entropy": -1e-12}, "Nextclade_pango": {"value": "B.1.525", "confidence": {"B.1.525": 1.0}, "entropy": -1e-12}}, "branch_attrs": {"mutations": {"nuc": ["C9226T", "G9526A", "G25314T"], "GU280_gp01": ["M3087I"], "GU280_gp02": ["G1251V"]}, "labels": {"aa": "GU280_gp01: M3087I; GU280_gp02: G1251V"}}}, {"name": "NODE_0000100", "node_attrs": {"div": 0.00109, "num_date": {"value": 2021.295}, "country": {"value": "Mali", "confidence": {"Mali": 0.953, "France": 0.0463}, "entropy": 0.195}, "Nextclade_pango": {"value": "B.1.525", "confidence": {"B.1.525": 1.0}, "entropy": 4.13e-06}}, "branch_attrs": {"mutations": {"nuc": ["C207T", "C4809T", "C5298T", "A19283C", "G27467C", "-29836C", "-29837C", "-29838C", "-29839A", "-29840T", "-29841G", "-29842T", "-29843G", "-29844A", "-29845T", "-29846T", "-29847T", "-29848T", "-29849A", "-29850A", "-29851T"], "GU280_gp01": ["S1515F", "T1678I"], "GU280_gp07": ["R25T"]}, "labels": {"aa": "GU280_gp01: S1515F, T1678I; GU280_gp07: R25T"}}, "children": [{"name": "hCoV-19/Mali/105818/2021", "node_attrs": {"div": 0.00109, "num_date": {"value": 2021.963}, "strain": {"value": "hCoV-19/Mali/105818/2021"}, "clade_display": {"value": "21D (Eta)"}, "country": {"value": "Mali", "confidence": {"Mali": 1.0}, "entropy": -1e-12}, "Nextclade_pango": {"value": "B.1.525", "confidence": {"B.1.525": 1.0}, "entropy": -1e-12}}, "branch_attrs": {"mutations": {"nuc": ["-29728T", "-29729T", "-29730C", "-29731A", "-29732C", "-29733C", "-29734G", "-29735A", "-29736G", "-29737G", "-29738C", "-29739C", "-29740A", "-29741C", "-29742G", "-29743C", "-29744G", "-29745G", "-29746A", "-29747G", "-29748T", "-29749A", "-29750C", "-29751G", "-29752A", "-29753T", "-29754C", "-29755G", "-29756A", "-29757G", "-29758T", "-29759G", "-29760T", "-29761A", "-29762C", "-29763A", "-29764G", "-29765T", "-29766G", "-29767A", "-29768A"]}}}, {"name": "FRA/21042210273/2021", "node_attrs": {"div": 0.00109, "num_date": {"value": 2021.295}, "strain": {"value": "FRA/21042210273/2021"}, "clade_display": {"value": "21D (Eta)"}, "country": {"value": "France", "confidence": {"France": 1.0}, "entropy": -1e-12}, "Nextclade_pango": {"value": "B.1.525", "confidence": {"B.1.525": 1.0}, "entropy": -1e-12}}, "branch_attrs": {"mutations": {}}}]}]}]}]}, {"name": "NODE_0000102", "node_attrs": {"div": 0.000922, "num_date": {"value": 2021.084}, "country": {"value": "Mali", "confidence": {"Mali": 1.0}, "entropy": 0.00441}, "Nextclade_pango": {"value": "B.1.525", "confidence": {"B.1.525": 1.0}, "entropy": 4.14e-06}}, "branch_attrs": {"mutations": {"nuc": ["A22012T"], "GU280_gp02": ["K150N"]}, "labels": {"aa": "GU280_gp02: K150N"}}, "children": [{"name": "NODE_0000113", "node_attrs": {"div": 0.000922, "num_date": {"value": 2021.145}, "country": {"value": "Mali", "confidence": {"Mali": 1.0}, "entropy": 0.00402}, "Nextclade_pango": {"value": "B.1.525", "confidence": {"B.1.525": 1.0}, "entropy": 4.14e-06}}, "branch_attrs": {"mutations": {}}, "children": [{"name": "hCoV-19/Mali/MAL0115/2021", "node_attrs": {"div": 0.00102, "num_date": {"value": 2021.245}, "strain": {"value": "hCoV-19/Mali/MAL0115/2021"}, "clade_display": {"value": "21D (Eta)"}, "country": {"value": "Mali", "confidence": {"Mali": 1.0}, "entropy": -1e-12}, "Nextclade_pango": {"value": "B.1.525", "confidence": {"B.1.525": 1.0}, "entropy": -1e-12}}, "branch_attrs": {"mutations": {"nuc": ["G2534T", "C11020T", "T16254C"], "GU280_gp01": ["V757F"]}, "labels": {"aa": "GU280_gp01: V757F"}}}, {"name": "NODE_0000114", "node_attrs": {"div": 0.000922, "num_date": {"value": 2021.158}, "country": {"value": "Mali", "confidence": {"Mali": 1.0}, "entropy": 0.00373}, "Nextclade_pango": {"value": "B.1.525", "confidence": {"B.1.525": 1.0}, "entropy": 4.13e-06}}, "branch_attrs": {"mutations": {}}, "children": [{"name": "hCoV-19/Mali/MAL0114/2021", "node_attrs": {"div": 0.000989, "num_date": {"value": 2021.245}, "strain": {"value": "hCoV-19/Mali/MAL0114/2021"}, "clade_display": {"value": "21D (Eta)"}, "country": {"value": "Mali", "confidence": {"Mali": 1.0}, "entropy": -1e-12}, "Nextclade_pango": {"value": "B.1.525", "confidence": {"B.1.525": 1.0}, "entropy": -1e-12}}, "branch_attrs": {"mutations": {"nuc": ["C2147T", "C6926T"], "GU280_gp01": ["L628F", "P2221S"]}, "labels": {"aa": "GU280_gp01: L628F, P2221S"}}}, {"name": "hCoV-19/Mali/MAL0134/2021", "node_attrs": {"div": 0.000991, "num_date": {"value": 2021.662}, "strain": {"value": "hCoV-19/Mali/MAL0134/2021"}, "clade_display": {"value": "21D (Eta)"}, "country": {"value": "Mali", "confidence": {"Mali": 1.0}, "entropy": -1e-12}, "Nextclade_pango": {"value": "B.1.525", "confidence": {"B.1.525": 1.0}, "entropy": -1e-12}}, "branch_attrs": {"mutations": {"nuc": ["A24078T", "A27662T"], "GU280_gp02": ["D839V"], "GU280_gp07": ["Q90L"]}, "labels": {"aa": "GU280_gp02: D839V; GU280_gp07: Q90L"}}}]}]}, {"name": "NODE_0000105", "node_attrs": {"div": 0.000955, "num_date": {"value": 2021.097}, "country": {"value": "Mali", "confidence": {"Mali": 1.0}, "entropy": 0.000575}, "Nextclade_pango": {"value": "B.1.525", "confidence": {"B.1.525": 1.0}, "entropy": 9.5e-09}}, "branch_attrs": {"mutations": {"nuc": ["G1006T"], "GU280_gp01": ["K247N"]}, "labels": {"aa": "GU280_gp01: K247N"}}, "children": [{"name": "hCoV-19/Mali/105794/2021", "node_attrs": {"div": 0.000989, "num_date": {"value": 2021.136}, "strain": {"value": "hCoV-19/Mali/105794/2021"}, "clade_display": {"value": "21D (Eta)"}, "country": {"value": "Mali", "confidence": {"Mali": 1.0}, "entropy": -1e-12}, "Nextclade_pango": {"value": "B.1.525", "confidence": {"B.1.525": 1.0}, "entropy": -1e-12}}, "branch_attrs": {"mutations": {"nuc": ["G3955T"], "GU280_gp01": ["K1230N"]}, "labels": {"aa": "GU280_gp01: K1230N"}}}, {"name": "hCoV-19/Mali/102133/2021", "node_attrs": {"div": 0.00106, "num_date": {"value": 2021.125}, "strain": {"value": "hCoV-19/Mali/102133/2021"}, "clade_display": {"value": "21D (Eta)"}, "country": {"value": "Mali", "confidence": {"Mali": 1.0}, "entropy": -1e-12}, "Nextclade_pango": {"value": "B.1.525", "confidence": {"B.1.525": 1.0}, "entropy": -1e-12}}, "branch_attrs": {"mutations": {"nuc": ["A13610T", "G25593T", "G25785T"], "GU280_gp03": ["K67N", "W131C"]}, "labels": {"aa": "GU280_gp03: K67N, W131C"}}}, {"name": "NODE_0000082", "node_attrs": {"div": 0.000955, "num_date": {"value": 2021.155}, "country": {"value": "Mali", "confidence": {"Mali": 0.993, "France": 0.00628}, "entropy": 0.0424}, "Nextclade_pango": {"value": "B.1.525", "confidence": {"B.1.525": 1.0}, "entropy": 4.14e-06}}, "branch_attrs": {"mutations": {}}, "children": [{"name": "NODE_0000083", "node_attrs": {"div": 0.000955, "num_date": {"value": 2021.157}, "country": {"value": "Mali", "confidence": {"Mali": 0.865, "France": 0.135}, "entropy": 0.399}, "Nextclade_pango": {"value": "B.1.525", "confidence": {"B.1.525": 1.0}, "entropy": 4.14e-06}}, "branch_attrs": {"mutations": {"nuc": ["-29836C", "-29837C", "-29838C", "-29839A", "-29840T", "-29841G", "-29842T", "-29843G"]}}, "children": [{"name": "NODE_0000117", "node_attrs": {"div": 0.000955, "num_date": {"value": 2021.157}, "country": {"value": "Mali", "confidence": {"Mali": 0.828, "France": 0.171}, "entropy": 0.464}, "Nextclade_pango": {"value": "B.1.525", "confidence": {"B.1.525": 1.0}, "entropy": 4.13e-06}}, "branch_attrs": {"mutations": {}}, "children": [{"name": "FRA/21032170745/2021", "node_attrs": {"div": 0.000955, "num_date": {"value": 2021.201}, "strain": {"value": "FRA/21032170745/2021"}, "clade_display": {"value": "21D (Eta)"}, "country": {"value": "France", "confidence": {"France": 1.0}, "entropy": -1e-12}, "Nextclade_pango": {"value": "B.1.525", "confidence": {"B.1.525": 1.0}, "entropy": -1e-12}}, "branch_attrs": {"mutations": {"nuc": ["-29844A", "-29845T", "-29846T", "-29847T", "-29848T", "-29849A", "-29850A", "-29851T", "-29852A", "-29853G", "-29854C", "-29855T", "-29856T"]}}}, {"name": "hCoV-19/Mali/121367/2021", "node_attrs": {"div": 0.000989, "num_date": {"value": 2021.19}, "strain": {"value": "hCoV-19/Mali/121367/2021"}, "clade_display": {"value": "21D (Eta)"}, "country": {"value": "Mali", "confidence": {"Mali": 1.0}, "entropy": -1e-12}, "Nextclade_pango": {"value": "B.1.525", "confidence": {"B.1.525": 1.0}, "entropy": -1e-12}}, "branch_attrs": {"mutations": {"nuc": ["C12880T"]}}}]}, {"name": "NODE_0000108", "node_attrs": {"div": 0.00102, "num_date": {"value": 2021.259}, "country": {"value": "Mali", "confidence": {"Mali": 0.828, "France": 0.171}, "entropy": 0.464}, "Nextclade_pango": {"value": "B.1.525", "confidence": {"B.1.525": 1.0}, "entropy": 4.13e-06}}, "branch_attrs": {"mutations": {"nuc": ["C13730T", "G23384A"], "GU280_gp02": ["V608I"]}, "labels": {"aa": "GU280_gp02: V608I"}}, "children": [{"name": "hCoV-19/Mali/194398/2021", "node_attrs": {"div": 0.00106, "num_date": {"value": 2021.464}, "strain": {"value": "hCoV-19/Mali/194398/2021"}, "clade_display": {"value": "21D (Eta)"}, "country": {"value": "Mali", "confidence": {"Mali": 1.0}, "entropy": -1e-12}, "Nextclade_pango": {"value": "B.1.525", "confidence": {"B.1.525": 1.0}, "entropy": -1e-12}}, "branch_attrs": {"mutations": {"nuc": ["C19524T"]}}}, {"name": "FRA/21052040443/2021", "node_attrs": {"div": 0.00112, "num_date": {"value": 2021.316}, "strain": {"value": "FRA/21052040443/2021"}, "clade_display": {"value": "21D (Eta)"}, "country": {"value": "France", "confidence": {"France": 1.0}, "entropy": -1e-12}, "Nextclade_pango": {"value": "B.1.525", "confidence": {"B.1.525": 1.0}, "entropy": -1e-12}}, "branch_attrs": {"mutations": {"nuc": ["A3580G", "A10323G", "C16954T"], "GU280_gp01": ["K3353R"]}, "labels": {"aa": "GU280_gp01: K3353R"}}}]}]}, {"name": "NODE_0000118", "node_attrs": {"div": 0.000955, "num_date": {"value": 2021.156}, "country": {"value": "Mali", "confidence": {"Mali": 0.999}, "entropy": 0.00662}, "Nextclade_pango": {"value": "B.1.525", "confidence": {"B.1.525": 1.0}, "entropy": 4.14e-06}}, "branch_attrs": {"mutations": {}}, "children": [{"name": "hCoV-19/Mali/132298/2021", "node_attrs": {"div": 0.000989, "num_date": {"value": 2021.226}, "strain": {"value": "hCoV-19/Mali/132298/2021"}, "clade_display": {"value": "21D (Eta)"}, "country": {"value": "Mali", "confidence": {"Mali": 1.0}, "entropy": -1e-12}, "Nextclade_pango": {"value": "B.1.525", "confidence": {"B.1.525": 1.0}, "entropy": -1e-12}}, "branch_attrs": {"mutations": {"nuc": ["G22226T"], "GU280_gp02": ["A222S"]}, "labels": {"aa": "GU280_gp02: A222S"}}}, {"name": "NODE_0000119", "node_attrs": {"div": 0.000955, "num_date": {"value": 2021.156}, "country": {"value": "Mali", "confidence": {"Mali": 1.0}, "entropy": 0.00416}, "Nextclade_pango": {"value": "B.1.525", "confidence": {"B.1.525": 1.0}, "entropy": 4.14e-06}}, "branch_attrs": {"mutations": {}}, "children": [{"name": "hCoV-19/Mali/MAL0140/2021", "node_attrs": {"div": 0.00106, "num_date": {"value": 2021.215}, "strain": {"value": "hCoV-19/Mali/MAL0140/2021"}, "clade_display": {"value": "21D (Eta)"}, "country": {"value": "Mali", "confidence": {"Mali": 1.0}, "entropy": -1e-12}, "Nextclade_pango": {"value": "B.1.525", "confidence": {"B.1.525": 1.0}, "entropy": -1e-12}}, "branch_attrs": {"mutations": {"nuc": ["T1052C", "G8602T", "C11750T"], "GU280_gp01": ["F263L", "L3829F"]}, "labels": {"aa": "GU280_gp01: F263L, L3829F"}}}, {"name": "NODE_0000125", "node_attrs": {"div": 0.000955, "num_date": {"value": 2021.156}, "country": {"value": "Mali", "confidence": {"Mali": 1.0}, "entropy": 0.00402}, "Nextclade_pango": {"value": "B.1.525", "confidence": {"B.1.525": 1.0}, "entropy": 4.14e-06}}, "branch_attrs": {"mutations": {}}, "children": [{"name": "hCoV-19/Mali/MAL0123/2021", "node_attrs": {"div": 0.00102, "num_date": {"value": 2021.256}, "strain": {"value": "hCoV-19/Mali/MAL0123/2021"}, "clade_display": {"value": "21D (Eta)"}, "country": {"value": "Mali", "confidence": {"Mali": 1.0}, "entropy": -1e-12}, "Nextclade_pango": {"value": "B.1.525", "confidence": {"B.1.525": 1.0}, "entropy": -1e-12}}, "branch_attrs": {"mutations": {"nuc": ["A4994G", "A8019G"], "GU280_gp01": ["I1577V", "E2585G"]}, "labels": {"aa": "GU280_gp01: I1577V, E2585G"}}}, {"name": "NODE_0000128", "node_attrs": {"div": 0.000955, "num_date": {"value": 2021.157}, "country": {"value": "Mali", "confidence": {"Mali": 1.0}, "entropy": 0.00402}, "Nextclade_pango": {"value": "B.1.525", "confidence": {"B.1.525": 1.0}, "entropy": 4.14e-06}}, "branch_attrs": {"mutations": {}}, "children": [{"name": "hCoV-19/Mali/MAL0121/2021", "node_attrs": {"div": 0.00106, "num_date": {"value": 2021.256}, "strain": {"value": "hCoV-19/Mali/MAL0121/2021"}, "clade_display": {"value": "21D (Eta)"}, "country": {"value": "Mali", "confidence": {"Mali": 1.0}, "entropy": -1e-12}, "Nextclade_pango": {"value": "B.1.525", "confidence": {"B.1.525": 1.0}, "entropy": -1e-12}}, "branch_attrs": {"mutations": {"nuc": ["C6330T", "C16329T", "C20233T"], "GU280_gp01": ["S2022L"]}, "labels": {"aa": "GU280_gp01: S2022L"}}}, {"name": "NODE_0000129", "node_attrs": {"div": 0.000955, "num_date": {"value": 2021.158}, "country": {"value": "Mali", "confidence": {"Mali": 1.0}, "entropy": 0.00404}, "Nextclade_pango": {"value": "B.1.525", "confidence": {"B.1.525": 1.0}, "entropy": 4.14e-06}}, "branch_attrs": {"mutations": {}}, "children": [{"name": "hCoV-19/Mali/MAL0130/2021", "node_attrs": {"div": 0.00106, "num_date": {"value": 2021.259}, "strain": {"value": "hCoV-19/Mali/MAL0130/2021"}, "clade_display": {"value": "21D (Eta)"}, "country": {"value": "Mali", "confidence": {"Mali": 1.0}, "entropy": -1e-12}, "Nextclade_pango": {"value": "B.1.525", "confidence": {"B.1.525": 1.0}, "entropy": -1e-12}}, "branch_attrs": {"mutations": {"nuc": ["A139C", "C1191T", "C21575T"], "GU280_gp01": ["P309L"], "GU280_gp02": ["L5F"]}, "labels": {"aa": "GU280_gp01: P309L; GU280_gp02: L5F"}}}, {"name": "NODE_0000130", "node_attrs": {"div": 0.000955, "num_date": {"value": 2021.198}, "country": {"value": "Mali", "confidence": {"Mali": 1.0}, "entropy": 0.0043}, "Nextclade_pango": {"value": "B.1.525", "confidence": {"B.1.525": 1.0}, "entropy": 4.14e-06}}, "branch_attrs": {"mutations": {}}, "children": [{"name": "NODE_0000136", "node_attrs": {"div": 0.000955, "num_date": {"value": 2021.198}, "country": {"value": "Mali", "confidence": {"Mali": 1.0}, "entropy": 0.00375}, "Nextclade_pango": {"value": "B.1.525", "confidence": {"B.1.525": 1.0}, "entropy": 4.13e-06}}, "branch_attrs": {"mutations": {}}, "children": [{"name": "hCoV-19/Mali/MAL0122/2021", "node_attrs": {"div": 0.000989, "num_date": {"value": 2021.256}, "strain": {"value": "hCoV-19/Mali/MAL0122/2021"}, "clade_display": {"value": "21D (Eta)"}, "country": {"value": "Mali", "confidence": {"Mali": 1.0}, "entropy": -1e-12}, "Nextclade_pango": {"value": "B.1.525", "confidence": {"B.1.525": 1.0}, "entropy": -1e-12}}, "branch_attrs": {"mutations": {"nuc": ["T8737C"]}}}, {"name": "hCoV-19/Mali/MAL0136/2021", "node_attrs": {"div": 0.00102, "num_date": {"value": 2021.256}, "strain": {"value": "hCoV-19/Mali/MAL0136/2021"}, "clade_display": {"value": "21D (Eta)"}, "country": {"value": "Mali", "confidence": {"Mali": 1.0}, "entropy": -1e-12}, "Nextclade_pango": {"value": "B.1.525", "confidence": {"B.1.525": 1.0}, "entropy": -1e-12}}, "branch_attrs": {"mutations": {"nuc": ["C8606T", "G22706T"], "GU280_gp01": ["L2781F"], "GU280_gp02": ["V382L"]}, "labels": {"aa": "GU280_gp01: L2781F; GU280_gp02: V382L"}}}]}, {"name": "NODE_0000137", "node_attrs": {"div": 0.000955, "num_date": {"value": 2021.256}, "country": {"value": "Mali", "confidence": {"Mali": 1.0}, "entropy": 0.00402}, "Nextclade_pango": {"value": "B.1.525", "confidence": {"B.1.525": 1.0}, "entropy": 4.14e-06}}, "branch_attrs": {"mutations": {}}, "children": [{"name": "hCoV-19/Mali/MAL0132/2021", "node_attrs": {"div": 0.000955, "num_date": {"value": 2021.256}, "strain": {"value": "hCoV-19/Mali/MAL0132/2021"}, "clade_display": {"value": "21D (Eta)"}, "country": {"value": "Mali", "confidence": {"Mali": 1.0}, "entropy": -1e-12}, "Nextclade_pango": {"value": "B.1.525", "confidence": {"B.1.525": 1.0}, "entropy": -1e-12}}, "branch_attrs": {"mutations": {}}}, {"name": "NODE_0000138", "node_attrs": {"div": 0.000955, "num_date": {"value": 2021.362}, "country": {"value": "Mali", "confidence": {"Mali": 1.0}, "entropy": 0.00373}, "Nextclade_pango": {"value": "B.1.525", "confidence": {"B.1.525": 1.0}, "entropy": 4.13e-06}}, "branch_attrs": {"mutations": {}}, "children": [{"name": "hCoV-19/Mali/MAL0143/2021", "node_attrs": {"div": 0.00109, "num_date": {"value": 2021.577}, "strain": {"value": "hCoV-19/Mali/MAL0143/2021"}, "clade_display": {"value": "21D (Eta)"}, "country": {"value": "Mali", "confidence": {"Mali": 1.0}, "entropy": -1e-12}, "Nextclade_pango": {"value": "B.1.525", "confidence": {"B.1.525": 1.0}, "entropy": -1e-12}}, "branch_attrs": {"mutations": {"nuc": ["C2040T", "A17645G", "G19827A", "C25771T"], "GU280_gp01": ["T592I"], "GU280_gp03": ["L127F"]}, "labels": {"aa": "GU280_gp01: T592I; GU280_gp03: L127F"}}}, {"name": "hCoV-19/Mali/MAL0142/2021", "node_attrs": {"div": 0.00109, "num_date": {"value": 2021.579}, "strain": {"value": "hCoV-19/Mali/MAL0142/2021"}, "clade_display": {"value": "21D (Eta)"}, "country": {"value": "Mali", "confidence": {"Mali": 1.0}, "entropy": -1e-12}, "Nextclade_pango": {"value": "B.1.525", "confidence": {"B.1.525": 1.0}, "entropy": -1e-12}}, "branch_attrs": {"mutations": {"nuc": ["T1831C", "C19884T", "C25667T", "C27012T"], "GU280_gp03": ["S92L"]}, "labels": {"aa": "GU280_gp03: S92L"}}}]}]}]}]}]}]}]}]}]}]}]}]}, {"name": "NODE_0000139", "node_attrs": {"div": 0.000854, "num_date": {"value": 2021.088}, "country": {"value": "Mali", "confidence": {"Mali": 0.827, "United Kingdom": 0.172}, "entropy": 0.469}, "Nextclade_pango": {"value": "B.1.525", "confidence": {"B.1.525": 1.0}, "entropy": 4.14e-06}}, "branch_attrs": {"mutations": {}}, "children": [{"name": "NODE_0000140", "node_attrs": {"div": 0.000854, "num_date": {"value": 2021.088}, "country": {"value": "Mali", "confidence": {"Mali": 0.862, "United Kingdom": 0.137}, "entropy": 0.41}, "Nextclade_pango": {"value": "B.1.525", "confidence": {"B.1.525": 1.0}, "entropy": 4.14e-06}}, "branch_attrs": {"mutations": {}}, "children": [{"name": "NODE_0000087", "node_attrs": {"div": 0.000921, "num_date": {"value": 2021.157}, "country": {"value": "Mali", "confidence": {"Mali": 0.819, "United Kingdom": 0.18}, "entropy": 0.481}, "Nextclade_pango": {"value": "B.1.525", "confidence": {"B.1.525": 1.0}, "entropy": 4.13e-06}}, "branch_attrs": {"mutations": {"nuc": ["A2659G", "T29543G"]}}, "children": [{"name": "hCoV-19/Mali/163776/2021", "node_attrs": {"div": 0.000955, "num_date": {"value": 2021.344}, "strain": {"value": "hCoV-19/Mali/163776/2021"}, "clade_display": {"value": "21D (Eta)"}, "country": {"value": "Mali", "confidence": {"Mali": 1.0}, "entropy": -1e-12}, "Nextclade_pango": {"value": "B.1.525", "confidence": {"B.1.525": 1.0}, "entropy": -1e-12}}, "branch_attrs": {"mutations": {"nuc": ["T3037C", "-29728T", "-29729T", "-29730C", "-29731A"]}}}, {"name": "England/PHEC-306DA6/2021", "node_attrs": {"div": 0.00113, "num_date": {"value": 2021.281}, "strain": {"value": "England/PHEC-306DA6/2021"}, "clade_display": {"value": "21D (Eta)"}, "country": {"value": "United Kingdom", "confidence": {"United Kingdom": 1.0}, "entropy": -1e-12}, "Nextclade_pango": {"value": "B.1.525", "confidence": {"B.1.525": 1.0}, "entropy": -1e-12}}, "branch_attrs": {"mutations": {"nuc": ["G2167T", "G2747T", "C7681T", "T16056C", "T25627G", "G28079T"], "GU280_gp01": ["K634N", "D828Y"], "GU280_gp03": ["F79V"]}, "labels": {"aa": "GU280_gp01: K634N, D828Y; GU280_gp03: F79V"}}}]}, {"name": "NODE_0000077", "node_attrs": {"div": 0.000888, "num_date": {"value": 2021.115}, "country": {"value": "Mali", "confidence": {"Mali": 0.978, "France": 0.0121, "United Kingdom": 0.00925}, "entropy": 0.123}, "Nextclade_pango": {"value": "B.1.525", "confidence": {"B.1.525": 1.0}, "entropy": 4.14e-06}}, "branch_attrs": {"mutations": {"nuc": ["C29218T"]}}, "children": [{"name": "NODE_0000145", "node_attrs": {"div": 0.000888, "num_date": {"value": 2021.115}, "country": {"value": "Mali", "confidence": {"Mali": 0.942, "France": 0.0563, "United Kingdom": 0.00134}, "entropy": 0.233}, "Nextclade_pango": {"value": "B.1.525", "confidence": {"B.1.525": 1.0}, "entropy": 4.13e-06}}, "branch_attrs": {"mutations": {}}, "children": [{"name": "hCoV-19/Mali/125483/2021", "node_attrs": {"div": 0.00099, "num_date": {"value": 2021.204}, "strain": {"value": "hCoV-19/Mali/125483/2021"}, "clade_display": {"value": "21D (Eta)"}, "country": {"value": "Mali", "confidence": {"Mali": 1.0}, "entropy": -1e-12}, "Nextclade_pango": {"value": "B.1.525", "confidence": {"B.1.525": 1.0}, "entropy": -1e-12}}, "branch_attrs": {"mutations": {"nuc": ["C10702T", "T19473C", "C25916T"], "GU280_gp03": ["T175I"]}, "labels": {"aa": "GU280_gp03: T175I"}}}, {"name": "FRA/21042010800/2021", "node_attrs": {"div": 0.00113, "num_date": {"value": 2021.242}, "strain": {"value": "FRA/21042010800/2021"}, "clade_display": {"value": "21D (Eta)"}, "country": {"value": "France", "confidence": {"France": 1.0}, "entropy": -1e-12}, "Nextclade_pango": {"value": "B.1.525", "confidence": {"B.1.525": 1.0}, "entropy": -1e-12}}, "branch_attrs": {"mutations": {"nuc": ["C15342T", "C21304A", "G21305A", "A22005C", "C24096T", "G25593T", "G26277T", "A27898-", "A27899-", "T27900-", "T27901-", "T27902-", "-29836C", "-29837C", "-29838C", "-29839A", "-29840T", "-29841G", "-29842T", "-29843G", "-29844A", "-29845T", "-29846T", "-29847T", "-29848T", "-29849A", "-29850A", "-29851T", "-29852A"], "GU280_gp02": ["N148T", "A845V"], "GU280_gp03": ["K67N"], "GU280_gp09": ["K2X", "F3-", "*122X"]}, "labels": {"aa": "GU280_gp02: N148T, A845V; GU280_gp03: K67N; GU280_gp09: K2X, F3-, *122X"}}}]}, {"name": "NODE_0000148", "node_attrs": {"div": 0.000888, "num_date": {"value": 2021.165}, "country": {"value": "Mali", "confidence": {"Mali": 0.987, "France": 0.0116}, "entropy": 0.0727}, "Nextclade_pango": {"value": "B.1.525", "confidence": {"B.1.525": 1.0}, "entropy": 4.14e-06}}, "branch_attrs": {"mutations": {}}, "children": [{"name": "NODE_0000152", "node_attrs": {"div": 0.000888, "num_date": {"value": 2021.198}, "country": {"value": "Mali", "confidence": {"Mali": 0.999}, "entropy": 0.00842}, "Nextclade_pango": {"value": "B.1.525", "confidence": {"B.1.525": 1.0}, "entropy": 4.13e-06}}, "branch_attrs": {"mutations": {}}, "children": [{"name": "hCoV-19/Mali/MAL0079/2021", "node_attrs": {"div": 0.000955, "num_date": {"value": 2021.27}, "strain": {"value": "hCoV-19/Mali/MAL0079/2021"}, "clade_display": {"value": "21D (Eta)"}, "country": {"value": "Mali", "confidence": {"Mali": 1.0}, "entropy": -1e-12}, "Nextclade_pango": {"value": "B.1.525", "confidence": {"B.1.525": 1.0}, "entropy": -1e-12}}, "branch_attrs": {"mutations": {"nuc": ["T1735C", "G18106T"]}}}, {"name": "hCoV-19/Mali/MAL0141/2021", "node_attrs": {"div": 0.000955, "num_date": {"value": 2021.574}, "strain": {"value": "hCoV-19/Mali/MAL0141/2021"}, "clade_display": {"value": "21D (Eta)"}, "country": {"value": "Mali", "confidence": {"Mali": 1.0}, "entropy": -1e-12}, "Nextclade_pango": {"value": "B.1.525", "confidence": {"B.1.525": 1.0}, "entropy": -1e-12}}, "branch_attrs": {"mutations": {"nuc": ["A4426G", "G25249C"], "GU280_gp02": ["M1229I"]}, "labels": {"aa": "GU280_gp02: M1229I"}}}]}, {"name": "NODE_0000157", "node_attrs": {"div": 0.000888, "num_date": {"value": 2021.165}, "country": {"value": "Mali", "confidence": {"Mali": 0.944, "France": 0.0552}, "entropy": 0.222}, "Nextclade_pango": {"value": "B.1.525", "confidence": {"B.1.525": 1.0}, "entropy": 4.13e-06}}, "branch_attrs": {"mutations": {}}, "children": [{"name": "FRA/21042190616/2021", "node_attrs": {"div": 0.000989, "num_date": {"value": 2021.286}, "strain": {"value": "FRA/21042190616/2021"}, "clade_display": {"value": "21D (Eta)"}, "country": {"value": "France", "confidence": {"France": 1.0}, "entropy": -1e-12}, "Nextclade_pango": {"value": "B.1.525", "confidence": {"B.1.525": 1.0}, "entropy": -1e-12}}, "branch_attrs": {"mutations": {"nuc": ["G26828T", "C28706T", "T29317C", "-29836C", "-29837C", "-29838C", "-29839A", "-29840T", "-29841G", "-29842T", "-29843G", "-29844A", "-29845T", "-29846T", "-29847T"], "GU280_gp10": ["H145Y"]}, "labels": {"aa": "GU280_gp10: H145Y"}}}, {"name": "hCoV-19/Mali/MAL0120/2021", "node_attrs": {"div": 0.000955, "num_date": {"value": 2021.245}, "strain": {"value": "hCoV-19/Mali/MAL0120/2021"}, "clade_display": {"value": "21D (Eta)"}, "country": {"value": "Mali", "confidence": {"Mali": 1.0}, "entropy": -1e-12}, "Nextclade_pango": {"value": "B.1.525", "confidence": {"B.1.525": 1.0}, "entropy": -1e-12}}, "branch_attrs": {"mutations": {"nuc": ["G3418T", "C18086T"], "GU280_gp01": ["K1051N"]}, "labels": {"aa": "GU280_gp01: K1051N"}}}]}]}]}]}, {"name": "NODE_0000167", "node_attrs": {"div": 0.000854, "num_date": {"value": 2021.09}, "country": {"value": "United Kingdom", "confidence": {"United Kingdom": 0.816, "Mali": 0.183}, "entropy": 0.48}, "Nextclade_pango": {"value": "B.1.525", "confidence": {"B.1.525": 1.0}, "entropy": 4.14e-06}}, "branch_attrs": {"mutations": {}}, "children": [{"name": "Scotland/EDB17124/2021", "node_attrs": {"div": 0.000888, "num_date": {"value": 2021.19}, "strain": {"value": "Scotland/EDB17124/2021"}, "clade_display": {"value": "21D (Eta)"}, "country": {"value": "United Kingdom", "confidence": {"United Kingdom": 1.0}, "entropy": -1e-12}, "Nextclade_pango": {"value": "B.1.525", "confidence": {"B.1.525": 1.0}, "entropy": -1e-12}}, "branch_attrs": {"mutations": {"nuc": ["C17172T", "T26300-", "-29836C"], "GU280_gp04": ["L19X", "*76X"]}, "labels": {"aa": "GU280_gp04: L19X, *76X"}}}, {"name": "NODE_0000175", "node_attrs": {"div": 0.000854, "num_date": {"value": 2021.09}, "country": {"value": "United Kingdom", "confidence": {"United Kingdom": 0.814, "Mali": 0.185}, "entropy": 0.483}, "Nextclade_pango": {"value": "B.1.525", "confidence": {"B.1.525": 1.0}, "entropy": 4.14e-06}}, "branch_attrs": {"mutations": {}}, "children": [{"name": "England/PHEC-U30AU1B5/2021", "node_attrs": {"div": 0.00116, "num_date": {"value": 2021.286}, "strain": {"value": "England/PHEC-U30AU1B5/2021"}, "clade_display": {"value": "21D (Eta)"}, "country": {"value": "United Kingdom", "confidence": {"United Kingdom": 1.0}, "entropy": -1e-12}, "Nextclade_pango": {"value": "B.1.525", "confidence": {"B.1.525": 1.0}, "entropy": -1e-12}}, "branch_attrs": {"mutations": {"nuc": ["G3004A", "G3692T", "C12933T", "C13965T", "C18431T", "C26895T", "C27999T", "G28371A", "A29412G", "-29836C", "-29837C", "-29838C", "-29839A", "-29840T", "-29841G", "-29842T", "-29843G"], "GU280_gp01": ["V1143F", "P4223L"], "GU280_gp05": ["H125Y"], "GU280_gp09": ["P36S"], "GU280_gp10": ["S33N", "Q380R"]}, "labels": {"aa": "GU280_gp01: V1143F, P4223L; GU280_gp05: H125Y; GU280_gp09: P36S; GU280_gp10: S33N, Q380R"}}}, {"name": "NODE_0000180", "node_attrs": {"div": 0.000854, "num_date": {"value": 2021.09}, "country": {"value": "Mali", "confidence": {"Mali": 0.952, "United Kingdom": 0.0471}, "entropy": 0.2}, "Nextclade_pango": {"value": "B.1.525", "confidence": {"B.1.525": 1.0}, "entropy": 4.14e-06}}, "branch_attrs": {"mutations": {}}, "children": [{"name": "NODE_0000084", "node_attrs": {"div": 0.000888, "num_date": {"value": 2021.166}, "country": {"value": "Mali", "confidence": {"Mali": 0.997, "United Kingdom": 0.00247}, "entropy": 0.0214}, "Nextclade_pango": {"value": "B.1.525", "confidence": {"B.1.525": 1.0}, "entropy": 4.13e-06}}, "branch_attrs": {"mutations": {"nuc": ["G22030T"], "GU280_gp02": ["E156D"]}, "labels": {"aa": "GU280_gp02: E156D"}}, "children": [{"name": "hCoV-19/Mali/MAL0116/2021", "node_attrs": {"div": 0.000888, "num_date": {"value": 2021.256}, "strain": {"value": "hCoV-19/Mali/MAL0116/2021"}, "clade_display": {"value": "21D (Eta)"}, "country": {"value": "Mali", "confidence": {"Mali": 1.0}, "entropy": -1e-12}, "Nextclade_pango": {"value": "B.1.525", "confidence": {"B.1.525": 1.0}, "entropy": -1e-12}}, "branch_attrs": {"mutations": {}}}, {"name": "hCoV-19/Mali/133525/2021", "node_attrs": {"div": 0.000955, "num_date": {"value": 2021.229}, "strain": {"value": "hCoV-19/Mali/133525/2021"}, "clade_display": {"value": "21D (Eta)"}, "country": {"value": "Mali", "confidence": {"Mali": 1.0}, "entropy": -1e-12}, "Nextclade_pango": {"value": "B.1.525", "confidence": {"B.1.525": 1.0}, "entropy": -1e-12}}, "branch_attrs": {"mutations": {"nuc": ["C4084T", "C6807T", "T26300-"], "GU280_gp01": ["T2181I"], "GU280_gp04": ["L19X", "*76X"]}, "labels": {"aa": "GU280_gp01: T2181I; GU280_gp04: L19X, *76X"}}}]}, {"name": "NODE_0000182", "node_attrs": {"div": 0.000854, "num_date": {"value": 2021.09}, "country": {"value": "Mali", "confidence": {"Mali": 0.996, "United Kingdom": 0.0031}, "entropy": 0.0255}, "Nextclade_pango": {"value": "B.1.525", "confidence": {"B.1.525": 1.0}, "entropy": 4.14e-06}}, "branch_attrs": {"mutations": {}}, "children": [{"name": "hCoV-19/Mali/MAL0119/2021", "node_attrs": {"div": 0.00113, "num_date": {"value": 2021.242}, "strain": {"value": "hCoV-19/Mali/MAL0119/2021"}, "clade_display": {"value": "21D (Eta)"}, "country": {"value": "Mali", "confidence": {"Mali": 1.0}, "entropy": -1e-12}, "Nextclade_pango": {"value": "B.1.525", "confidence": {"B.1.525": 1.0}, "entropy": -1e-12}}, "branch_attrs": {"mutations": {"nuc": ["T1417C", "A4638G", "C5986T", "C14214T", "T18171C", "G21152T", "C25714T", "G27327T"], "GU280_gp01": ["N1458S"], "GU280_gp03": ["L108F"], "GU280_gp06": ["K42N"]}, "labels": {"aa": "GU280_gp01: N1458S; GU280_gp03: L108F; GU280_gp06: K42N"}}}, {"name": "NODE_0000184", "node_attrs": {"div": 0.000854, "num_date": {"value": 2021.103}, "country": {"value": "Mali", "confidence": {"Mali": 0.999}, "entropy": 0.0113}, "Nextclade_pango": {"value": "B.1.525", "confidence": {"B.1.525": 1.0}, "entropy": 4.14e-06}}, "branch_attrs": {"mutations": {}}, "children": [{"name": "NODE_0000185", "node_attrs": {"div": 0.000854, "num_date": {"value": 2021.103}, "country": {"value": "Mali", "confidence": {"Mali": 0.996, "United Kingdom": 0.00386}, "entropy": 0.0303}, "Nextclade_pango": {"value": "B.1.525", "confidence": {"B.1.525": 1.0}, "entropy": 4.14e-06}}, "branch_attrs": {"mutations": {}}, "children": [{"name": "NODE_0000186", "node_attrs": {"div": 0.000854, "num_date": {"value": 2021.103}, "country": {"value": "Mali", "confidence": {"Mali": 0.999}, "entropy": 0.00563}, "Nextclade_pango": {"value": "B.1.525", "confidence": {"B.1.525": 1.0}, "entropy": 4.13e-06}}, "branch_attrs": {"mutations": {}}, "children": [{"name": "hCoV-19/Mali/MAL0129/2021", "node_attrs": {"div": 0.00099, "num_date": {"value": 2021.256}, "strain": {"value": "hCoV-19/Mali/MAL0129/2021"}, "clade_display": {"value": "21D (Eta)"}, "country": {"value": "Mali", "confidence": {"Mali": 1.0}, "entropy": -1e-12}, "Nextclade_pango": {"value": "B.1.525", "confidence": {"B.1.525": 1.0}, "entropy": -1e-12}}, "branch_attrs": {"mutations": {"nuc": ["A3456G", "G13385A", "G21724T", "C22227T"], "GU280_gp01": ["Y1064C", "G4374S"], "GU280_gp02": ["L54F", "A222V"]}, "labels": {"aa": "GU280_gp01: Y1064C, G4374S; GU280_gp02: L54F, A222V"}}}, {"name": "hCoV-19/Mali/MAL0133/2021", "node_attrs": {"div": 0.00109, "num_date": {"value": 2021.256}, "strain": {"value": "hCoV-19/Mali/MAL0133/2021"}, "clade_display": {"value": "21D (Eta)"}, "country": {"value": "Mali", "confidence": {"Mali": 1.0}, "entropy": -1e-12}, "Nextclade_pango": {"value": "B.1.525", "confidence": {"B.1.525": 1.0}, "entropy": -1e-12}}, "branch_attrs": {"mutations": {"nuc": ["C981T", "C1288T", "C17436T", "G22021T", "C24921T", "G28079T", "G28080T"], "GU280_gp01": ["A239V"], "GU280_gp02": ["M153I", "T1120I"], "GU280_gp09": ["D63Y"]}, "labels": {"aa": "GU280_gp01: A239V; GU280_gp02: M153I, T1120I; GU280_gp09: D63Y"}}}]}, {"name": "NODE_0000091", "node_attrs": {"div": 0.000922, "num_date": {"value": 2021.214}, "country": {"value": "Mali", "confidence": {"Mali": 0.941, "United Kingdom": 0.058}, "entropy": 0.233}, "Nextclade_pango": {"value": "B.1.525", "confidence": {"B.1.525": 1.0}, "entropy": 4.14e-06}}, "branch_attrs": {"mutations": {"nuc": ["G3483T", "G22205T"], "GU280_gp01": ["G1073V"], "GU280_gp02": ["D215Y"]}, "labels": {"aa": "GU280_gp01: G1073V; GU280_gp02: D215Y"}}, "children": [{"name": "England/PHEC-U308U6D6/2021", "node_attrs": {"div": 0.000922, "num_date": {"value": 2021.645}, "strain": {"value": "England/PHEC-U308U6D6/2021"}, "clade_display": {"value": "21D (Eta)"}, "country": {"value": "United Kingdom", "confidence": {"United Kingdom": 1.0}, "entropy": -1e-12}, "Nextclade_pango": {"value": "B.1.525", "confidence": {"B.1.525": 1.0}, "entropy": -1e-12}}, "branch_attrs": {"mutations": {"nuc": ["-29836C", "-29837C", "-29838C", "-29839A", "-29840T", "-29841G", "-29842T", "-29843G", "-29844A", "-29846T", "-29847T", "-29848T", "-29850A", "-29851T", "-29852A", "-29853G", "-29854C", "-29855T", "-29856T", "-29859T"]}}}, {"name": "NODE_0000092", "node_attrs": {"div": 0.000955, "num_date": {"value": 2021.231}, "country": {"value": "Mali", "confidence": {"Mali": 0.996, "United Kingdom": 0.00319}, "entropy": 0.0261}, "Nextclade_pango": {"value": "B.1.525", "confidence": {"B.1.525": 1.0}, "entropy": 4.14e-06}}, "branch_attrs": {"mutations": {"nuc": ["C7834T"]}}, "children": [{"name": "hCoV-19/Mali/MAL0128/2021", "node_attrs": {"div": 0.00102, "num_date": {"value": 2021.256}, "strain": {"value": "hCoV-19/Mali/MAL0128/2021"}, "clade_display": {"value": "21D (Eta)"}, "country": {"value": "Mali", "confidence": {"Mali": 1.0}, "entropy": -1e-12}, "Nextclade_pango": {"value": "B.1.525", "confidence": {"B.1.525": 1.0}, "entropy": -1e-12}}, "branch_attrs": {"mutations": {"nuc": ["C3866A", "C17004T"], "GU280_gp01": ["Q1201K"]}, "labels": {"aa": "GU280_gp01: Q1201K"}}}, {"name": "NODE_0000189", "node_attrs": {"div": 0.000955, "num_date": {"value": 2021.231}, "country": {"value": "Mali", "confidence": {"Mali": 0.999}, "entropy": 0.0053}, "Nextclade_pango": {"value": "B.1.525", "confidence": {"B.1.525": 1.0}, "entropy": 4.13e-06}}, "branch_attrs": {"mutations": {}}, "children": [{"name": "hCoV-19/Mali/MAL0149/2021", "node_attrs": {"div": 0.000955, "num_date": {"value": 2021.582}, "strain": {"value": "hCoV-19/Mali/MAL0149/2021"}, "clade_display": {"value": "21D (Eta)"}, "country": {"value": "Mali", "confidence": {"Mali": 1.0}, "entropy": -1e-12}, "Nextclade_pango": {"value": "B.1.525", "confidence": {"B.1.525": 1.0}, "entropy": -1e-12}}, "branch_attrs": {"mutations": {}}}, {"name": "hCoV-19/Mali/MAL0117/2021", "node_attrs": {"div": 0.000989, "num_date": {"value": 2021.256}, "strain": {"value": "hCoV-19/Mali/MAL0117/2021"}, "clade_display": {"value": "21D (Eta)"}, "country": {"value": "Mali", "confidence": {"Mali": 1.0}, "entropy": -1e-12}, "Nextclade_pango": {"value": "B.1.525", "confidence": {"B.1.525": 1.0}, "entropy": -1e-12}}, "branch_attrs": {"mutations": {"nuc": ["C27654T"]}}}]}]}]}]}, {"name": "NODE_0000192", "node_attrs": {"div": 0.000854, "num_date": {"value": 2021.199}, "country": {"value": "Mali", "confidence": {"Mali": 0.999}, "entropy": 0.00578}, "Nextclade_pango": {"value": "B.1.525", "confidence": {"B.1.525": 1.0}, "entropy": 4.14e-06}}, "branch_attrs": {"mutations": {}}, "children": [{"name": "NODE_0000074", "node_attrs": {"div": 0.000888, "num_date": {"value": 2021.234}, "country": {"value": "Mali", "confidence": {"Mali": 1.0}, "entropy": 0.00383}, "Nextclade_pango": {"value": "B.1.525", "confidence": {"B.1.525": 1.0}, "entropy": 4.13e-06}}, "branch_attrs": {"mutations": {"nuc": ["C26645T"]}}, "children": [{"name": "hCoV-19/Mali/MAL0131/2021", "node_attrs": {"div": 0.000888, "num_date": {"value": 2021.256}, "strain": {"value": "hCoV-19/Mali/MAL0131/2021"}, "clade_display": {"value": "21D (Eta)"}, "country": {"value": "Mali", "confidence": {"Mali": 1.0}, "entropy": -1e-12}, "Nextclade_pango": {"value": "B.1.525", "confidence": {"B.1.525": 1.0}, "entropy": -1e-12}}, "branch_attrs": {"mutations": {}}}, {"name": "hCoV-19/Mali/MAL0135/2021", "node_attrs": {"div": 0.000921, "num_date": {"value": 2021.256}, "strain": {"value": "hCoV-19/Mali/MAL0135/2021"}, "clade_display": {"value": "21D (Eta)"}, "country": {"value": "Mali", "confidence": {"Mali": 1.0}, "entropy": -1e-12}, "Nextclade_pango": {"value": "B.1.525", "confidence": {"B.1.525": 1.0}, "entropy": -1e-12}}, "branch_attrs": {"mutations": {"nuc": ["T9504C"], "GU280_gp01": ["F3080S"]}, "labels": {"aa": "GU280_gp01: F3080S"}}}]}, {"name": "NODE_0000194", "node_attrs": {"div": 0.000854, "num_date": {"value": 2021.215}, "country": {"value": "Mali", "confidence": {"Mali": 0.998, "Germany": 0.0019}, "entropy": 0.0189}, "Nextclade_pango": {"value": "B.1.525", "confidence": {"B.1.525": 1.0}, "entropy": 4.14e-06}}, "branch_attrs": {"mutations": {}}, "children": [{"name": "hCoV-19/Mali/INSP420/2021", "node_attrs": {"div": 0.000888, "num_date": {"value": 2021.256}, "strain": {"value": "hCoV-19/Mali/INSP420/2021"}, "clade_display": {"value": "21D (Eta)"}, "country": {"value": "Mali", "confidence": {"Mali": 1.0}, "entropy": -1e-12}, "Nextclade_pango": {"value": "B.1.525", "confidence": {"B.1.525": 1.0}, "entropy": -1e-12}}, "branch_attrs": {"mutations": {"nuc": ["C10626T", "-29728T", "-29729T", "-29730C", "-29731A", "-29732C", "-29733C", "-29734G", "-29735A", "-29736G", "-29737G", "-29738C", "-29739C", "-29740A", "-29741C", "-29742G", "-29743C", "-29744G", "-29745G", "-29746A", "-29747G", "-29748T", "-29749A", "-29750C", "-29751G", "-29752A", "-29753T", "-29754C", "-29755G", "-29756A", "-29757G", "-29758T", "-29759G", "-29760T", "-29761A", "-29762C", "-29763A", "-29764G", "-29765T", "-29766G", "-29767A", "-29768A", "-29769C", "-29770A", "-29771A", "-29772T", "-29773G", "-29774C", "-29775T", "-29776A", "-29836C", "-29837C", "-29838C", "-29839A", "-29840T", "-29841G", "-29842T", "-29843G", "-29844A", "-29845T", "-29846T", "-29847T", "-29848T", "-29849A", "-29850A", "-29851T", "-29852A", "-29853G", "-29854C", "-29855T", "-29856T", "-29857C", "-29858T", "-29859T", "-29860A", "-29861G", "-29862G", "-29863A", "-29864G", "-29865A", "-29866A", "-29867T", "-29868G"], "GU280_gp01": ["A3454V"]}, "labels": {"aa": "GU280_gp01: A3454V"}}}, {"name": "NODE_0000196", "node_attrs": {"div": 0.000854, "num_date": {"value": 2021.218}, "country": {"value": "Mali", "confidence": {"Mali": 0.954, "Germany": 0.0442, "USA": 0.00107}, "entropy": 0.195}, "Nextclade_pango": {"value": "B.1.525", "confidence": {"B.1.525": 1.0}, "entropy": 4.14e-06}}, "branch_attrs": {"mutations": {}}, "children": [{"name": "Germany/IMS-10116-CVDP-89320B5A-F655-4F2F-BB27-ED715DBE6370/2021", "node_attrs": {"div": 0.00106, "num_date": {"value": 2021.368}, "strain": {"value": "Germany/IMS-10116-CVDP-89320B5A-F655-4F2F-BB27-ED715DBE6370/2021"}, "clade_display": {"value": "21D (Eta)"}, "country": {"value": "Germany", "confidence": {"Germany": 1.0}, "entropy": -1e-12}, "Nextclade_pango": {"value": "B.1.525", "confidence": {"B.1.525": 1.0}, "entropy": -1e-12}}, "branch_attrs": {"mutations": {"nuc": ["C2536T", "C4084T", "G16935T", "T26023C", "C27625G", "C27889T", "-29836C"], "GU280_gp03": ["Y211H"], "GU280_gp07": ["R78G"]}, "labels": {"aa": "GU280_gp03: Y211H; GU280_gp07: R78G"}}}, {"name": "NODE_0000197", "node_attrs": {"div": 0.000854, "num_date": {"value": 2021.363}, "country": {"value": "Mali", "confidence": {"Mali": 0.998, "Germany": 0.00189}, "entropy": 0.0187}, "Nextclade_pango": {"value": "B.1.525", "confidence": {"B.1.525": 1.0}, "entropy": 4.14e-06}}, "branch_attrs": {"mutations": {}}, "children": [{"name": "hCoV-19/Mali/193313/2021", "node_attrs": {"div": 0.000992, "num_date": {"value": 2021.462}, "strain": {"value": "hCoV-19/Mali/193313/2021"}, "clade_display": {"value": "21D (Eta)"}, "country": {"value": "Mali", "confidence": {"Mali": 1.0}, "entropy": -1e-12}, "Nextclade_pango": {"value": "B.1.525", "confidence": {"B.1.525": 1.0}, "entropy": -1e-12}}, "branch_attrs": {"mutations": {"nuc": ["C3821A", "C5849T", "C26029A", "T28465C"], "GU280_gp01": ["L1186I", "P1862S"], "GU280_gp03": ["Q213K"]}, "labels": {"aa": "GU280_gp01: L1186I, P1862S; GU280_gp03: Q213K"}}}, {"name": "NODE_0000199", "node_attrs": {"div": 0.000854, "num_date": {"value": 2021.42}, "country": {"value": "Mali", "confidence": {"Mali": 1.0}, "entropy": 0.00458}, "Nextclade_pango": {"value": "B.1.525", "confidence": {"B.1.525": 1.0}, "entropy": 4.13e-06}}, "branch_attrs": {"mutations": {}}, "children": [{"name": "hCoV-19/Mali/MAL0145/2021", "node_attrs": {"div": 0.000957, "num_date": {"value": 2021.585}, "strain": {"value": "hCoV-19/Mali/MAL0145/2021"}, "clade_display": {"value": "21D (Eta)"}, "country": {"value": "Mali", "confidence": {"Mali": 1.0}, "entropy": -1e-12}, "Nextclade_pango": {"value": "B.1.525", "confidence": {"B.1.525": 1.0}, "entropy": -1e-12}}, "branch_attrs": {"mutations": {"nuc": ["A17993T", "C25350T", "G25906T"], "GU280_gp02": ["P1263L"], "GU280_gp03": ["G172C"]}, "labels": {"aa": "GU280_gp02: P1263L; GU280_gp03: G172C"}}}, {"name": "hCoV-19/Mali/MAL0139/2021", "node_attrs": {"div": 0.000888, "num_date": {"value": 2021.579}, "strain": {"value": "hCoV-19/Mali/MAL0139/2021"}, "clade_display": {"value": "21D (Eta)"}, "country": {"value": "Mali", "confidence": {"Mali": 1.0}, "entropy": -1e-12}, "Nextclade_pango": {"value": "B.1.525", "confidence": {"B.1.525": 1.0}, "entropy": -1e-12}}, "branch_attrs": {"mutations": {"nuc": ["C13665T"]}}}]}]}]}]}]}]}]}]}]}]}]}]}]}]}]}]}]}, {"name": "NODE_0000120", "node_attrs": {"div": 0.000373, "num_date": {"value": 2020.862}, "country": {"value": "USA", "confidence": {"USA": 0.979, "Mali": 0.0207}, "entropy": 0.101}, "Nextclade_pango": {"value": "B.1", "confidence": {"B.1": 1.0}, "entropy": 0.000513}}, "branch_attrs": {"mutations": {"nuc": ["G210T", "C6402T", "G15451A", "A22029-", "T22031-", "T22032-", "A22034-", "C22995A", "C23604G", "C27874T", "G28248-", "A28249-", "T28250-", "T28251-", "T28252-", "C28253-", "A28271-"], "GU280_gp01": ["P2046L"], "GU280_gp02": ["E156X", "F157X", "R158X", "T478K", "P681R", "*1274X"], "GU280_gp08": ["T40I"], "GU280_gp09": ["D119-", "F120-"]}, "labels": {"aa": "GU280_gp01: P2046L; GU280_gp02: E156X, F157X, R158X, T478K, P681R, *1274X; GU280_gp08: T40I; GU280_gp09: D119-, F120-"}}, "children": [{"name": "USA/UT-CDC-ASC210161328/2021", "node_attrs": {"div": 0.000789, "num_date": {"value": 2021.549}, "strain": {"value": "USA/UT-CDC-ASC210161328/2021"}, "clade_display": {"value": "20A"}, "country": {"value": "USA", "confidence": {"USA": 1.0}, "entropy": -1e-12}, "Nextclade_pango": {"value": "B.1", "confidence": {"B.1": 1.0}, "entropy": -1e-12}}, "branch_attrs": {"mutations": {"nuc": ["A929G", "G1508A", "T3037C", "G4181T", "A11201G", "A11332G", "A17637G", "C18698T", "G22030-", "C22033-", "G25913T", "A27107G", "C27752T", "G28881T", "-29840T", "-29842T", "-29844A", "-29845T", "-29846T", "-29847T", "-29848T", "-29849A", "-29850A", "-29851T", "-29852A", "-29853G", "-29854C", "-29855T", "-29856T", "-29857C", "-29858T", "-29859T", "-29860A", "-29861G", "-29862G", "-29863A", "-29864G", "-29865A", "-29866A"], "GU280_gp01": ["I222V", "G415S", "A1306S", "T3646A"], "GU280_gp02": ["X157-"], "GU280_gp03": ["G174V"], "GU280_gp07": ["T120I"], "GU280_gp10": ["R203M"]}, "labels": {"aa": "GU280_gp01: I222V, G415S, A1306S, T3646A; GU280_gp02: X157-; GU280_gp03: G174V; GU280_gp07: T120I; GU280_gp10: R203M"}}}, {"name": "NODE_0000121", "node_attrs": {"div": 0.00044, "num_date": {"value": 2020.935}, "country": {"value": "USA", "confidence": {"USA": 0.998, "Mali": 0.00157}, "entropy": 0.0117}, "Nextclade_pango": {"value": "B.1", "confidence": {"B.1": 0.996, "B.1.617.2": 0.00376}, "entropy": 0.0257}}, "branch_attrs": {"mutations": {"nuc": ["C21618G", "G24410A"], "GU280_gp02": ["T19R", "D950N"]}, "labels": {"aa": "GU280_gp02: T19R, D950N"}}, "children": [{"name": "USA/KY-CDC-ASC210192980/2021", "node_attrs": {"div": 0.000648, "num_date": {"value": 2021.634}, "strain": {"value": "USA/KY-CDC-ASC210192980/2021"}, "clade_display": {"value": "20A"}, "country": {"value": "USA", "confidence": {"USA": 1.0}, "entropy": -1e-12}, "Nextclade_pango": {"value": "B.1", "confidence": {"B.1": 1.0}, "entropy": -1e-12}}, "branch_attrs": {"mutations": {"nuc": ["T826C", "T6643C", "C8986T", "G9053T", "G10271A", "-22029A", "-22031T", "-22032T", "-22034A", "A27338T", "-29840T", "-29842T", "-29844A", "-29845T", "-29846T", "-29847T", "-29848T", "-29849A", "-29850A", "-29851T", "-29852A", "-29853G", "-29854C", "-29860A", "-29861G", "-29862G", "-29863A", "-29864G", "-29865A", "-29866A"], "GU280_gp01": ["V2930L", "V3336I"], "GU280_gp02": ["X156E", "X157F", "X158R", "X1274*"], "GU280_gp06": ["E46V"]}, "labels": {"aa": "GU280_gp01: V2930L, V3336I; GU280_gp02: X156E, X157F, X158R, X1274*; GU280_gp06: E46V"}}}, {"name": "NODE_0000122", "node_attrs": {"div": 0.000609, "num_date": {"value": 2021.036}, "country": {"value": "USA", "confidence": {"USA": 0.994, "Mali": 0.00617}, "entropy": 0.0376}, "Nextclade_pango": {"value": "B.1.617.2", "confidence": {"B.1.617.2": 0.991, "B.1": 0.00744, "AY.34": 0.00127}, "entropy": 0.0554}}, "branch_attrs": {"mutations": {"nuc": ["C16466T", "T22917G", "C25469T", "T27638C", "G29402T"], "GU280_gp02": ["L452R"], "GU280_gp03": ["S26L"], "GU280_gp07": ["V82A"], "GU280_gp10": ["D377Y"]}, "labels": {"aa": "GU280_gp02: L452R; GU280_gp03: S26L; GU280_gp07: V82A; GU280_gp10: D377Y"}}, "children": [{"name": "NODE_0000123", "node_attrs": {"div": 0.000643, "num_date": {"value": 2021.054}, "country": {"value": "USA", "confidence": {"USA": 0.968, "Mali": 0.0321}, "entropy": 0.142}, "Nextclade_pango": {"value": "B.1.617.2", "confidence": {"B.1.617.2": 0.992, "AY.34": 0.0059, "B.1": 0.00202}, "entropy": 0.0528}}, "branch_attrs": {"mutations": {"nuc": ["G29742T"]}}, "children": [{"name": "hCoV-19/Mali/CICM1649/2021", "node_attrs": {"div": 0.00106, "num_date": {"value": 2021.61}, "strain": {"value": "hCoV-19/Mali/CICM1649/2021"}, "clade_display": {"value": "21J (Delta)"}, "country": {"value": "Mali", "confidence": {"Mali": 1.0}, "entropy": -1e-12}, "Nextclade_pango": {"value": "AY.34", "confidence": {"AY.34": 1.0}, "entropy": -1e-12}}, "branch_attrs": {"mutations": {"nuc": ["C4456T", "C7124T", "G9441T", "C10029T", "-22029A", "-22031T", "-22032T", "-22034A", "C22498T", "G23403A", "G23593C", "C25355T", "G26109A", "C26681T", "G27014T", "C27638T", "-28271A", "-29840T", "-29842T", "-29844A", "-29845T", "-29846T", "-29847T", "-29848T", "-29849A", "-29850A", "-29851T", "-29852A", "-29853G", "-29854C", "-29855T", "-29856T", "-29857C", "-29858T", "-29859T", "-29860A", "-29861G", "-29862G", "-29863A", "-29864G", "-29865A", "-29866A", "-29867T", "-29868G"], "GU280_gp01": ["P2287S", "C3059F", "T3255I"], "GU280_gp02": ["X156E", "X157F", "X158R", "G614D", "Q677H", "L1265F", "X1274*"], "GU280_gp07": ["A82V"]}, "labels": {"aa": "GU280_gp01: P2287S, C3059F, T3255I; GU280_gp02: X156E, X157F, X158R, G614D, Q677H, L1265F, X1274*; GU280_gp07: A82V"}}}, {"name": "NODE_0000124", "node_attrs": {"div": 0.00071, "num_date": {"value": 2021.084}, "country": {"value": "USA", "confidence": {"USA": 0.994, "Mali": 0.00608}, "entropy": 0.0372}, "Nextclade_pango": {"value": "B.1.617.2", "confidence": {"B.1.617.2": 1.0}, "entropy": 0.000334}}, "branch_attrs": {"mutations": {"nuc": ["T6402C", "A28461G", "G29841-"], "GU280_gp01": ["L2046P"], "GU280_gp10": ["D63G"]}, "labels": {"aa": "GU280_gp01: L2046P; GU280_gp10: D63G"}}, "children": [{"name": "NODE_0000206", "node_attrs": {"div": 0.00071, "num_date": {"value": 2021.42}, "country": {"value": "USA", "confidence": {"USA": 1.0}, "entropy": 0.00178}, "Nextclade_pango": {"value": "B.1.617.2", "confidence": {"B.1.617.2": 1.0}, "entropy": 7.01e-06}}, "branch_attrs": {"mutations": {"nuc": ["-22029A", "-22031T", "-22032T", "-22034A", "C29837-", "C29838-", "A29839-", "G29843-"], "GU280_gp02": ["X156E", "X157F", "X158R", "X1274*"]}, "labels": {"aa": "GU280_gp02: X156E, X157F, X158R, X1274*"}}, "children": [{"name": "USA/CA-CDPH-7000000607/2021", "node_attrs": {"div": 0.000778, "num_date": {"value": 2021.645}, "strain": {"value": "USA/CA-CDPH-7000000607/2021"}, "clade_display": {"value": "21A (Delta)"}, "country": {"value": "USA", "confidence": {"USA": 1.0}, "entropy": -1e-12}, "Nextclade_pango": {"value": "B.1.617.2", "confidence": {"B.1.617.2": 1.0}, "entropy": -1e-12}}, "branch_attrs": {"mutations": {"nuc": ["G5539T", "G26107C"], "GU280_gp01": ["Q1758H"], "GU280_gp03": ["E239Q"]}, "labels": {"aa": "GU280_gp01: Q1758H; GU280_gp03: E239Q"}}}, {"name": "USA/CA-CDPH-2000054857/2021", "node_attrs": {"div": 0.000812, "num_date": {"value": 2021.818}, "strain": {"value": "USA/CA-CDPH-2000054857/2021"}, "clade_display": {"value": "21A (Delta)"}, "country": {"value": "USA", "confidence": {"USA": 1.0}, "entropy": -1e-12}, "Nextclade_pango": {"value": "B.1.617.2", "confidence": {"B.1.617.2": 1.0}, "entropy": -1e-12}}, "branch_attrs": {"mutations": {"nuc": ["G28881A", "G28882A", "G28883C"], "GU280_gp10": ["R203K", "G204R"]}, "labels": {"aa": "GU280_gp10: R203K, G204R"}}}]}, {"name": "NODE_0000126", "node_attrs": {"div": 0.000913, "num_date": {"value": 2021.133}, "country": {"value": "USA", "confidence": {"USA": 0.976, "Mali": 0.0239}, "entropy": 0.114}, "Nextclade_pango": {"value": "B.1.617.2", "confidence": {"B.1.617.2": 1.0}, "entropy": 9.09e-05}}, "branch_attrs": {"mutations": {"nuc": ["C9891T", "T11418C", "C11514T", "C13019T", "G22030-", "C22033-", "T27874C", "G28881T"], "GU280_gp01": ["A3209V", "V3718A", "T3750I"], "GU280_gp02": ["X157-"], "GU280_gp08": ["I40T"], "GU280_gp10": ["R203M"]}, "labels": {"aa": "GU280_gp01: A3209V, V3718A, T3750I; GU280_gp02: X157-; GU280_gp08: I40T; GU280_gp10: R203M"}}, "children": [{"name": "USA/NJ-CDC-IBX398984387047/2021", "node_attrs": {"div": 0.00126, "num_date": {"value": 2021.73}, "strain": {"value": "USA/NJ-CDC-IBX398984387047/2021"}, "clade_display": {"value": "21I (Delta)"}, "country": {"value": "USA", "confidence": {"USA": 1.0}, "entropy": -1e-12}, "Nextclade_pango": {"value": "B.1.617.2", "confidence": {"B.1.617.2": 1.0}, "entropy": -1e-12}}, "branch_attrs": {"mutations": {"nuc": ["A1844G", "T2911G", "G3250T", "C6040T", "A11201G", "A11332G", "T13716C", "G19101A", "T21991-", "T21992-", "A21993-", "A23720C", "G29825A", "-29840T", "-29841G", "-29842T", "-29844A", "-29845T", "-29846T", "-29847T", "-29848T", "-29849A", "-29850A", "-29851T", "-29862G", "-29863A", "-29864G", "-29865A", "-29866A"], "GU280_gp01": ["K527E", "E995D", "T3646A"], "GU280_gp02": ["V143X", "Y144X", "I720L"]}, "labels": {"aa": "GU280_gp01: K527E, E995D, T3646A; GU280_gp02: V143X, Y144X, I720L"}}}, {"name": "NODE_0000127", "node_attrs": {"div": 0.00118, "num_date": {"value": 2021.194}, "country": {"value": "Mali", "confidence": {"Mali": 0.846, "USA": 0.15, "Denmark": 0.00196, "France": 0.00123}, "entropy": 0.454}, "Nextclade_pango": {"value": "B.1.617.2", "confidence": {"B.1.617.2": 0.998, "AY.133": 0.00238}, "entropy": 0.018}}, "branch_attrs": {"mutations": {"nuc": ["C449T", "C5184T", "A5584G", "C12025T", "C22227T", "T25333C", "G25352T", "C27752T", "A28273-"], "GU280_gp01": ["P62S", "P1640L"], "GU280_gp02": ["A222V", "V1264L"], "GU280_gp07": ["T120I"]}, "labels": {"aa": "GU280_gp01: P62S, P1640L; GU280_gp02: A222V, V1264L; GU280_gp07: T120I"}}, "children": [{"name": "NODE_0000211", "node_attrs": {"div": 0.00122, "num_date": {"value": 2021.416}, "country": {"value": "Mali", "confidence": {"Mali": 0.893, "USA": 0.0486, "Denmark": 0.0357, "France": 0.0174, "United Kingdom": 0.00374, "Germany": 0.00113}, "entropy": 0.472}, "Nextclade_pango": {"value": "B.1.617.2", "confidence": {"B.1.617.2": 1.0}, "entropy": 8.72e-05}}, "branch_attrs": {"mutations": {"nuc": ["G21987A", "-28271A", "C29837-", "C29838-", "A29839-", "G29843-"], "GU280_gp02": ["G142D"]}, "labels": {"aa": "GU280_gp02: G142D"}}, "children": [{"name": "NODE_0000131", "node_attrs": {"div": 0.00136, "num_date": {"value": 2021.59}, "country": {"value": "Mali", "confidence": {"Mali": 0.894, "France": 0.0784, "United Kingdom": 0.0133, "USA": 0.00952, "Denmark": 0.00409}, "entropy": 0.431}, "Nextclade_pango": {"value": "B.1.617.2", "confidence": {"B.1.617.2": 1.0}, "entropy": 5.84e-06}}, "branch_attrs": {"mutations": {"nuc": ["A5661T", "G11527A", "A19368G", "T28072A"], "GU280_gp01": ["Q1799L"], "GU280_gp09": ["L60*"]}, "labels": {"aa": "GU280_gp01: Q1799L; GU280_gp09: L60*"}}, "children": [{"name": "FRA/IHUCOVID-043639_Nova1/2021", "node_attrs": {"div": 0.0016, "num_date": {"value": 2021.853}, "strain": {"value": "FRA/IHUCOVID-043639_Nova1/2021"}, "clade_display": {"value": "21I (Delta)"}, "country": {"value": "France", "confidence": {"France": 1.0}, "entropy": -1e-12}, "Nextclade_pango": {"value": "B.1.617.2", "confidence": {"B.1.617.2": 1.0}, "entropy": -1e-12}}, "branch_attrs": {"mutations": {"nuc": ["C1185T", "A6412C", "C9746T", "C10440T", "C15960T", "G25776T", "C28377T", "C29803-", "T29804-", "A29805-", "A29806-", "T29807-", "G29808-", "T29809-", "G29810-", "T29811-", "A29812-", "A29813-", "A29814-", "A29815-", "T29816-", "T29817-", "A29818-", "A29819-", "T29820-", "T29821-", "T29822-", "T29823-", "A29824-", "G29825-", "T29826-", "A29827-", "G29828-", "T29829-", "G29830-", "C29831-", "T29832-", "A29833-", "T29834-", "C29835-", "C29836-"], "GU280_gp01": ["A307V", "E2049D", "A3392V"], "GU280_gp03": ["W128C"], "GU280_gp10": ["A35V"]}, "labels": {"aa": "GU280_gp01: A307V, E2049D, A3392V; GU280_gp03: W128C; GU280_gp10: A35V"}}}, {"name": "NODE_0000132", "node_attrs": {"div": 0.00139, "num_date": {"value": 2021.625}, "country": {"value": "Mali", "confidence": {"Mali": 0.916, "United Kingdom": 0.0717, "France": 0.00879, "USA": 0.003}, "entropy": 0.336}, "Nextclade_pango": {"value": "B.1.617.2", "confidence": {"B.1.617.2": 1.0}, "entropy": 5.56e-06}}, "branch_attrs": {"mutations": {"nuc": ["T10441C"]}}, "children": [{"name": "England/MILK-1F6FAD2/2021", "node_attrs": {"div": 0.00142, "num_date": {"value": 2021.73}, "strain": {"value": "England/MILK-1F6FAD2/2021"}, "clade_display": {"value": "21I (Delta)"}, "country": {"value": "United Kingdom", "confidence": {"United Kingdom": 1.0}, "entropy": -1e-12}, "Nextclade_pango": {"value": "B.1.617.2", "confidence": {"B.1.617.2": 1.0}, "entropy": -1e-12}}, "branch_attrs": {"mutations": {"nuc": ["C853T"]}}}, {"name": "hCoV-19/Mali/317027/2021", "node_attrs": {"div": 0.00167, "num_date": {"value": 2021.788}, "strain": {"value": "hCoV-19/Mali/317027/2021"}, "clade_display": {"value": "21I (Delta)"}, "country": {"value": "Mali", "confidence": {"Mali": 1.0}, "entropy": -1e-12}, "Nextclade_pango": {"value": "B.1.617.2", "confidence": {"B.1.617.2": 1.0}, "entropy": -1e-12}}, "branch_attrs": {"mutations": {"nuc": ["G5194T", "C6128A", "A20318C", "A21979G", "G26501C", "G26828T", "A28271-", "-28273A", "G28280T", "G29734C"], "GU280_gp01": ["L1955I"], "GU280_gp10": ["D3Y"]}, "labels": {"aa": "GU280_gp01: L1955I; GU280_gp10: D3Y"}}}]}]}, {"name": "NODE_0000214", "node_attrs": {"div": 0.00122, "num_date": {"value": 2021.421}, "country": {"value": "Denmark", "confidence": {"Denmark": 0.936, "Mali": 0.0544, "Germany": 0.00818, "USA": 0.00115}, "entropy": 0.272}, "Nextclade_pango": {"value": "B.1.617.2", "confidence": {"B.1.617.2": 1.0}, "entropy": 5.84e-06}}, "branch_attrs": {"mutations": {}}, "children": [{"name": "Denmark/DCGC-159846/2021", "node_attrs": {"div": 0.00122, "num_date": {"value": 2021.634}, "strain": {"value": "Denmark/DCGC-159846/2021"}, "clade_display": {"value": "21I (Delta)"}, "country": {"value": "Denmark", "confidence": {"Denmark": 1.0}, "entropy": -1e-12}, "Nextclade_pango": {"value": "B.1.617.2", "confidence": {"B.1.617.2": 1.0}, "entropy": -1e-12}}, "branch_attrs": {"mutations": {}}}, {"name": "NODE_0000217", "node_attrs": {"div": 0.00122, "num_date": {"value": 2021.421}, "country": {"value": "Denmark", "confidence": {"Denmark": 0.939, "Mali": 0.0329, "Germany": 0.0275}, "entropy": 0.279}, "Nextclade_pango": {"value": "B.1.617.2", "confidence": {"B.1.617.2": 1.0}, "entropy": 5.56e-06}}, "branch_attrs": {"mutations": {}}, "children": [{"name": "Denmark/DCGC-266850/2021", "node_attrs": {"div": 0.00163, "num_date": {"value": 2021.927}, "strain": {"value": "Denmark/DCGC-266850/2021"}, "clade_display": {"value": "21I (Delta)"}, "country": {"value": "Denmark", "confidence": {"Denmark": 1.0}, "entropy": -1e-12}, "Nextclade_pango": {"value": "B.1.617.2", "confidence": {"B.1.617.2": 1.0}, "entropy": -1e-12}}, "branch_attrs": {"mutations": {"nuc": ["C222T", "G8612T", "C19374T", "C21846A", "G23401T", "C23707T", "C25708T", "A26811G", "A27146G", "C27393T", "G27651A", "C29642T"], "GU280_gp01": ["V2783F"], "GU280_gp02": ["T95N", "Q613H"], "GU280_gp03": ["L106F"], "GU280_gp05": ["I97V"], "GU280_gp11": ["Q29*"]}, "labels": {"aa": "GU280_gp01: V2783F; GU280_gp02: T95N, Q613H; GU280_gp03: L106F; GU280_gp05: I97V; GU280_gp11: Q29*"}}}, {"name": "Germany/IMS-10116-CVDP-180EE871-E271-4B55-9D14-15E48D33C601/2021", "node_attrs": {"div": 0.00135, "num_date": {"value": 2021.747}, "strain": {"value": "Germany/IMS-10116-CVDP-180EE871-E271-4B55-9D14-15E48D33C601/2021"}, "clade_display": {"value": "21I (Delta)"}, "country": {"value": "Germany", "confidence": {"Germany": 1.0}, "entropy": -1e-12}, "Nextclade_pango": {"value": "B.1.617.2", "confidence": {"B.1.617.2": 1.0}, "entropy": -1e-12}}, "branch_attrs": {"mutations": {"nuc": ["C6354T", "C6594T", "C6883T", "A13222G"], "GU280_gp01": ["S2030L", "P2110L"]}, "labels": {"aa": "GU280_gp01: S2030L, P2110L"}}}]}]}]}, {"name": "NODE_0000133", "node_attrs": {"div": 0.00143, "num_date": {"value": 2021.234}, "country": {"value": "Mali", "confidence": {"Mali": 0.984, "USA": 0.0155}, "entropy": 0.0841}, "Nextclade_pango": {"value": "AY.133", "confidence": {"AY.133": 0.998, "B.1.617.2": 0.00238}, "entropy": 0.0179}}, "branch_attrs": {"mutations": {"nuc": ["C203T", "C4763T", "C20104T", "T21613A", "C21614T", "C23058G", "C24370T"], "GU280_gp01": ["H1500Y"], "GU280_gp02": ["N17K", "L18F", "P499R"]}, "labels": {"aa": "GU280_gp01: H1500Y; GU280_gp02: N17K, L18F, P499R"}}, "children": [{"name": "hCoV-19/Mali/318086/2021", "node_attrs": {"div": 0.00156, "num_date": {"value": 2021.79}, "strain": {"value": "hCoV-19/Mali/318086/2021"}, "clade_display": {"value": "21I (Delta)"}, "country": {"value": "Mali", "confidence": {"Mali": 1.0}, "entropy": -1e-12}, "Nextclade_pango": {"value": "AY.133", "confidence": {"AY.133": 1.0}, "entropy": -1e-12}}, "branch_attrs": {"mutations": {"nuc": ["T508-", "G509-", "G510-", "T511-", "C512-", "A513-", "T514-", "G515-", "T516-", "T517-", "A518-", "T519-", "G520-", "G521-", "T522-", "G3250T", "G19999T", "C21639T", "G21987A", "-28271A"], "GU280_gp01": ["H81X", "G82-", "H83-", "V84-", "M85-", "V86X", "E995D", "*4406X"], "GU280_gp02": ["P26L", "G142D"]}, "labels": {"aa": "GU280_gp01: H81X, G82-, H83-, V84-, M85-, V86X, E995D, *4406X; GU280_gp02: P26L, G142D"}}}, {"name": "NODE_0000134", "node_attrs": {"div": 0.00143, "num_date": {"value": 2021.234}, "country": {"value": "Mali", "confidence": {"Mali": 0.997, "USA": 0.00212}, "entropy": 0.0235}, "Nextclade_pango": {"value": "AY.133", "confidence": {"AY.133": 1.0}, "entropy": 8.44e-05}}, "branch_attrs": {"mutations": {}}, "children": [{"name": "NODE_0000141", "node_attrs": {"div": 0.00149, "num_date": {"value": 2021.246}, "country": {"value": "Mali", "confidence": {"Mali": 0.999}, "entropy": 0.00546}, "Nextclade_pango": {"value": "AY.133", "confidence": {"AY.133": 1.0}, "entropy": 4.05e-06}}, "branch_attrs": {"mutations": {"nuc": ["A24410G", "G29227T"], "GU280_gp02": ["N950D"]}, "labels": {"aa": "GU280_gp02: N950D"}}, "children": [{"name": "hCoV-19/Mali/149063/2021", "node_attrs": {"div": 0.00166, "num_date": {"value": 2021.925}, "strain": {"value": "hCoV-19/Mali/149063/2021"}, "clade_display": {"value": "21I (Delta)"}, "country": {"value": "Mali", "confidence": {"Mali": 1.0}, "entropy": -1e-12}, "Nextclade_pango": {"value": "AY.133", "confidence": {"AY.133": 1.0}, "entropy": -1e-12}}, "branch_attrs": {"mutations": {"nuc": ["G1406A", "G2117T", "T18330C", "A22206G", "G22841T", "-28271A"], "GU280_gp01": ["E381K", "G618C"], "GU280_gp02": ["D215G", "D427Y"]}, "labels": {"aa": "GU280_gp01: E381K, G618C; GU280_gp02: D215G, D427Y"}}}, {"name": "hCoV-19/Mali/144347/2021", "node_attrs": {"div": 0.00163, "num_date": {"value": 2021.267}, "strain": {"value": "hCoV-19/Mali/144347/2021"}, "clade_display": {"value": "21I (Delta)"}, "country": {"value": "Mali", "confidence": {"Mali": 1.0}, "entropy": -1e-12}, "Nextclade_pango": {"value": "AY.133", "confidence": {"AY.133": 1.0}, "entropy": -1e-12}}, "branch_attrs": {"mutations": {"nuc": ["G24047T", "C24099T", "T25279C", "C26892T", "-28273A", "-29840T", "-29842T", "-29844A", "-29845T", "-29846T", "-29847T", "-29848T", "-29849A", "-29850A", "-29851T", "-29852A", "-29853G"], "GU280_gp02": ["A829S", "A846V"], "GU280_gp05": ["L124F"]}, "labels": {"aa": "GU280_gp02: A829S, A846V; GU280_gp05: L124F"}}}]}, {"name": "NODE_0000221", "node_attrs": {"div": 0.00143, "num_date": {"value": 2021.735}, "country": {"value": "Mali", "confidence": {"Mali": 0.985, "France": 0.00995, "United Kingdom": 0.00454}, "entropy": 0.0923}, "Nextclade_pango": {"value": "AY.133", "confidence": {"AY.133": 1.0}, "entropy": 4.07e-06}}, "branch_attrs": {"mutations": {"nuc": ["-28273A"]}}, "children": [{"name": "NODE_0000135", "node_attrs": {"div": 0.00153, "num_date": {"value": 2021.85}, "country": {"value": "Mali", "confidence": {"Mali": 0.941, "United Kingdom": 0.0566, "France": 0.00119}, "entropy": 0.238}, "Nextclade_pango": {"value": "AY.133", "confidence": {"AY.133": 1.0}, "entropy": 3.79e-06}}, "branch_attrs": {"mutations": {"nuc": ["C366T", "A11255G", "G12609T", "-29840T", "-29841G", "-29842T", "-29844A", "-29845T", "-29846T", "-29847T", "-29848T", "-29849A", "-29850A", "-29851T"], "GU280_gp01": ["S34F", "M3664V", "S4115I"]}, "labels": {"aa": "GU280_gp01: S34F, M3664V, S4115I"}}, "children": [{"name": "England/PHEC-3U0A6U01/2021", "node_attrs": {"div": 0.00166, "num_date": {"value": 2021.922}, "strain": {"value": "England/PHEC-3U0A6U01/2021"}, "clade_display": {"value": "21I (Delta)"}, "country": {"value": "United Kingdom", "confidence": {"United Kingdom": 1.0}, "entropy": -1e-12}, "Nextclade_pango": {"value": "AY.133", "confidence": {"AY.133": 1.0}, "entropy": -1e-12}}, "branch_attrs": {"mutations": {"nuc": ["C11020T", "G21987A", "G26951C", "A29735G", "-29852A", "-29853G", "-29854C", "-29856T", "-29857C", "-29858T", "-29859T"], "GU280_gp02": ["G142D"]}, "labels": {"aa": "GU280_gp02: G142D"}}}, {"name": "hCoV-19/Mali/395804/2022", "node_attrs": {"div": 0.00163, "num_date": {"value": 2022.001}, "strain": {"value": "hCoV-19/Mali/395804/2022"}, "clade_display": {"value": "21I (Delta)"}, "country": {"value": "Mali", "confidence": {"Mali": 1.0}, "entropy": -1e-12}, "Nextclade_pango": {"value": "AY.133", "confidence": {"AY.133": 1.0}, "entropy": -1e-12}}, "branch_attrs": {"mutations": {"nuc": ["G5584A", "T16224C", "G26501A"]}}}]}, {"name": "NODE_0000223", "node_attrs": {"div": 0.00143, "num_date": {"value": 2021.736}, "country": {"value": "Mali", "confidence": {"Mali": 0.825, "France": 0.173}, "entropy": 0.472}, "Nextclade_pango": {"value": "AY.133", "confidence": {"AY.133": 1.0}, "entropy": 3.8e-06}}, "branch_attrs": {"mutations": {}}, "children": [{"name": "NODE_0000227", "node_attrs": {"div": 0.00143, "num_date": {"value": 2021.736}, "country": {"value": "France", "confidence": {"France": 0.989, "Mali": 0.0111}, "entropy": 0.0614}, "Nextclade_pango": {"value": "AY.133", "confidence": {"AY.133": 1.0}, "entropy": 3.79e-06}}, "branch_attrs": {"mutations": {}}, "children": [{"name": "FRA/21122100608/2021", "node_attrs": {"div": 0.00163, "num_date": {"value": 2021.93}, "strain": {"value": "FRA/21122100608/2021"}, "clade_display": {"value": "21I (Delta)"}, "country": {"value": "France", "confidence": {"France": 1.0}, "entropy": -1e-12}, "Nextclade_pango": {"value": "AY.133", "confidence": {"AY.133": 1.0}, "entropy": -1e-12}}, "branch_attrs": {"mutations": {"nuc": ["T516-", "T517-", "A518-", "C2416T", "C12115T", "C12439T", "A25147C", "C25777T", "G28178C", "T29829-", "G29830-", "C29831-", "T29832-", "A29833-", "T29834-", "C29835-", "C29836-", "C29837-", "C29838-", "A29839-", "G29843-"], "GU280_gp01": ["V84X", "M85X", "*4406X"], "GU280_gp02": ["E1195D"], "GU280_gp03": ["L129F"], "GU280_gp09": ["L95F"]}, "labels": {"aa": "GU280_gp01: V84X, M85X, *4406X; GU280_gp02: E1195D; GU280_gp03: L129F; GU280_gp09: L95F"}}}, {"name": "FRA/21122040204/2021", "node_attrs": {"div": 0.00149, "num_date": {"value": 2021.911}, "strain": {"value": "FRA/21122040204/2021"}, "clade_display": {"value": "21I (Delta)"}, "country": {"value": "France", "confidence": {"France": 1.0}, "entropy": -1e-12}, "Nextclade_pango": {"value": "AY.133", "confidence": {"AY.133": 1.0}, "entropy": -1e-12}}, "branch_attrs": {"mutations": {"nuc": ["G23401T", "G28079T", "-29840T", "-29841G", "-29842T", "-29844A", "-29845T", "-29846T", "-29847T", "-29848T", "-29849A", "-29850A", "-29851T", "-29852A", "-29853G", "-29854C"], "GU280_gp02": ["Q613H"]}, "labels": {"aa": "GU280_gp02: Q613H"}}}]}, {"name": "NODE_0000229", "node_attrs": {"div": 0.00143, "num_date": {"value": 2021.736}, "country": {"value": "Mali", "confidence": {"Mali": 0.865, "France": 0.135}, "entropy": 0.4}, "Nextclade_pango": {"value": "AY.133", "confidence": {"AY.133": 1.0}, "entropy": 3.8e-06}}, "branch_attrs": {"mutations": {}}, "children": [{"name": "hCoV-19/Mali/155769/2021", "node_attrs": {"div": 0.00163, "num_date": {"value": 2021.958}, "strain": {"value": "hCoV-19/Mali/155769/2021"}, "clade_display": {"value": "21I (Delta)"}, "country": {"value": "Mali", "confidence": {"Mali": 1.0}, "entropy": -1e-12}, "Nextclade_pango": {"value": "AY.133", "confidence": {"AY.133": 1.0}, "entropy": -1e-12}}, "branch_attrs": {"mutations": {"nuc": ["A1004G", "C18060T", "C25810T", "A27899G", "-28271A", "A28273-", "A29371G", "C29632T"], "GU280_gp01": ["K247E"], "GU280_gp03": ["L140F"]}, "labels": {"aa": "GU280_gp01: K247E; GU280_gp03: L140F"}}}, {"name": "NODE_0000230", "node_attrs": {"div": 0.00143, "num_date": {"value": 2021.736}, "country": {"value": "Mali", "confidence": {"Mali": 0.828, "France": 0.171}, "entropy": 0.465}, "Nextclade_pango": {"value": "AY.133", "confidence": {"AY.133": 1.0}, "entropy": 3.79e-06}}, "branch_attrs": {"mutations": {}}, "children": [{"name": "FRA/21122310605/2021", "node_attrs": {"div": 0.0016, "num_date": {"value": 2021.985}, "strain": {"value": "FRA/21122310605/2021"}, "clade_display": {"value": "21I (Delta)"}, "country": {"value": "France", "confidence": {"France": 1.0}, "entropy": -1e-12}, "Nextclade_pango": {"value": "AY.133", "confidence": {"AY.133": 1.0}, "entropy": -1e-12}}, "branch_attrs": {"mutations": {"nuc": ["C3511T", "G4510T", "T12214G", "C12513T", "T15078C"], "GU280_gp01": ["T4083M"]}, "labels": {"aa": "GU280_gp01: T4083M"}}}, {"name": "hCoV-19/Mali/154055/2021", "node_attrs": {"div": 0.00153, "num_date": {"value": 2021.949}, "strain": {"value": "hCoV-19/Mali/154055/2021"}, "clade_display": {"value": "21I (Delta)"}, "country": {"value": "Mali", "confidence": {"Mali": 1.0}, "entropy": -1e-12}, "Nextclade_pango": {"value": "AY.133", "confidence": {"AY.133": 1.0}, "entropy": -1e-12}}, "branch_attrs": {"mutations": {"nuc": ["C19170T", "C25096T", "T26094C", "-28271A", "A28273-", "G29828-", "T29829-", "G29830-", "C29831-", "T29832-", "A29833-", "T29834-", "C29835-", "C29836-", "C29837-", "C29838-", "A29839-", "G29843-"]}}}]}]}]}]}]}]}]}]}]}]}, {"name": "NODE_0000142", "node_attrs": {"div": 0.000778, "num_date": {"value": 2021.224}, "country": {"value": "USA", "confidence": {"USA": 0.979, "Mali": 0.0209}, "entropy": 0.102}, "Nextclade_pango": {"value": "B.1.617.2", "confidence": {"B.1.617.2": 1.0}, "entropy": 0.000593}}, "branch_attrs": {"mutations": {"nuc": ["C10029T", "A11201G", "A11332G", "C21846T", "C27752T"], "GU280_gp01": ["T3255I", "T3646A"], "GU280_gp02": ["T95I"], "GU280_gp07": ["T120I"]}, "labels": {"aa": "GU280_gp01: T3255I, T3646A; GU280_gp02: T95I; GU280_gp07: T120I"}}, "children": [{"name": "USA/UT-UPHL-220119211732/2021", "node_attrs": {"div": 0.00116, "num_date": {"value": 2021.968}, "strain": {"value": "USA/UT-UPHL-220119211732/2021"}, "clade_display": {"value": "21A (Delta)"}, "country": {"value": "USA", "confidence": {"USA": 1.0}, "entropy": -1e-12}, "Nextclade_pango": {"value": "B.1.617.2", "confidence": {"B.1.617.2": 1.0}, "entropy": -1e-12}}, "branch_attrs": {"mutations": {"nuc": ["T210G", "T241C", "T3037C", "T6402C", "C15588A", "A21875G", "-22029A", "-22031T", "-22032T", "-22034A", "G22917T", "C23277T", "A24410G", "T25992G", "-28271A", "A28273-", "T29402G", "-29840T", "-29842T", "-29844A", "-29845T", "-29846T", "-29847T", "-29848T", "-29849A", "-29850A", "-29851T"], "GU280_gp01": ["L2046P"], "GU280_gp02": ["I105V", "X156E", "X157F", "X158R", "R452L", "T572I", "N950D", "X1274*"], "GU280_gp03": ["C200W"], "GU280_gp10": ["Y377D"]}, "labels": {"aa": "GU280_gp01: L2046P; GU280_gp02: I105V, X156E, X157F, X158R, R452L, T572I, N950D, X1274*; GU280_gp03: C200W; GU280_gp10: Y377D"}}}, {"name": "NODE_0000143", "node_attrs": {"div": 0.00088, "num_date": {"value": 2021.298}, "country": {"value": "Mali", "confidence": {"Mali": 0.711, "USA": 0.288}, "entropy": 0.611}, "Nextclade_pango": {"value": "B.1.617.2", "confidence": {"B.1.617.2": 1.0}, "entropy": 0.000506}}, "branch_attrs": {"mutations": {"nuc": ["C19220T", "G21987-", "G22030-", "C22033-", "G28881T", "G28916T"], "GU280_gp02": ["G142X", "X157-"], "GU280_gp10": ["R203M", "G215C"]}, "labels": {"aa": "GU280_gp02: G142X, X157-; GU280_gp10: R203M, G215C"}}, "children": [{"name": "NODE_0000144", "node_attrs": {"div": 0.000947, "num_date": {"value": 2021.335}, "country": {"value": "Mali", "confidence": {"Mali": 0.823, "USA": 0.175, "France": 0.0024}, "entropy": 0.481}, "Nextclade_pango": {"value": "B.1.617.2", "confidence": {"B.1.617.2": 1.0}, "entropy": 8.48e-06}}, "branch_attrs": {"mutations": {"nuc": ["A28461G", "G29742T"], "GU280_gp10": ["D63G"]}, "labels": {"aa": "GU280_gp10: D63G"}}, "children": [{"name": "NODE_0000234", "node_attrs": {"div": 0.000981, "num_date": {"value": 2021.699}, "country": {"value": "Mali", "confidence": {"Mali": 0.79, "USA": 0.164, "France": 0.0451}, "entropy": 0.627}, "Nextclade_pango": {"value": "B.1.617.2", "confidence": {"B.1.617.2": 1.0}, "entropy": 8.7e-05}}, "branch_attrs": {"mutations": {"nuc": ["G21618C", "G29828-", "T29829-", "G29830-", "C29831-", "T29832-", "A29833-", "T29834-", "C29835-", "C29836-", "C29837-", "C29838-", "A29839-", "G29841-", "G29843-"], "GU280_gp02": ["R19T"]}, "labels": {"aa": "GU280_gp02: R19T"}}, "children": [{"name": "FRA/IHUCOVID-060599-N1M/2022", "node_attrs": {"div": 0.000981, "num_date": {"value": 2022.012}, "strain": {"value": "FRA/IHUCOVID-060599-N1M/2022"}, "clade_display": {"value": "21J (Delta)"}, "country": {"value": "France", "confidence": {"France": 1.0}, "entropy": -1e-12}, "Nextclade_pango": {"value": "B.1.617.2", "confidence": {"B.1.617.2": 1.0}, "entropy": -1e-12}}, "branch_attrs": {"mutations": {"nuc": ["-22029A", "-22030G", "-22031T", "-22032T", "-22033C", "-22034A", "A22194-", "T22195-", "T22196-", "-28271A", "A28273-"], "GU280_gp02": ["X156E", "-157F", "X158R", "N211X", "L212X"]}, "labels": {"aa": "GU280_gp02: X156E, -157F, X158R, N211X, L212X"}}}, {"name": "NODE_0000146", "node_attrs": {"div": 0.00101, "num_date": {"value": 2021.737}, "country": {"value": "Mali", "confidence": {"Mali": 0.758, "USA": 0.239, "France": 0.00292}, "entropy": 0.573}, "Nextclade_pango": {"value": "B.1.617.2", "confidence": {"B.1.617.2": 0.998, "AY.103": 0.00238}, "entropy": 0.018}}, "branch_attrs": {"mutations": {"nuc": ["G8393A"], "GU280_gp01": ["A2710T"]}, "labels": {"aa": "GU280_gp01: A2710T"}}, "children": [{"name": "hCoV-19/Mali/165629/2022", "node_attrs": {"div": 0.00108, "num_date": {"value": 2022.004}, "strain": {"value": "hCoV-19/Mali/165629/2022"}, "clade_display": {"value": "21J (Delta)"}, "country": {"value": "Mali", "confidence": {"Mali": 1.0}, "entropy": -1e-12}, "Nextclade_pango": {"value": "B.1.617.2", "confidence": {"B.1.617.2": 1.0}, "entropy": -1e-12}}, "branch_attrs": {"mutations": {"nuc": ["T25469C", "C25584T", "-28248G", "-28249A", "-28250T", "-28251T", "-28252T", "-28253C", "-29828G", "-29834T", "-29835C", "-29836C", "-29837C"], "GU280_gp03": ["L26S"], "GU280_gp09": ["-119D", "-120F"]}, "labels": {"aa": "GU280_gp03: L26S; GU280_gp09: -119D, -120F"}}}, {"name": "USA/WI-CDC-LC0467862/2021", "node_attrs": {"div": 0.0014, "num_date": {"value": 2021.996}, "strain": {"value": "USA/WI-CDC-LC0467862/2021"}, "clade_display": {"value": "21J (Delta)"}, "country": {"value": "USA", "confidence": {"USA": 1.0}, "entropy": -1e-12}, "Nextclade_pango": {"value": "AY.103", "confidence": {"AY.103": 1.0}, "entropy": -1e-12}}, "branch_attrs": {"mutations": {"nuc": ["T210G", "C10449A", "G11201A", "G11283-", "T11284-", "T11285-", "T11286-", "G11287-", "T11288-", "C11289-", "T11290-", "G11291-", "G11332A", "A11537G", "A17236G", "T23599G", "G23604A", "C24208T", "T27291C", "C27982G", "A29819-", "T29820-", "T29821-", "T29822-", "T29823-", "A29824-", "G29825-", "T29826-", "A29827-"], "GU280_gp01": ["P3395H", "A3646T", "S3673X", "L3674-", "S3675-", "G3676X", "I3758V", "*4406X"], "GU280_gp02": ["N679K", "R681H"], "GU280_gp09": ["P30R"]}, "labels": {"aa": "GU280_gp01: P3395H, A3646T, S3673X, L3674-, S3675-, G3676X, I3758V, *4406X; GU280_gp02: N679K, R681H; GU280_gp09: P30R"}}}]}]}, {"name": "NODE_0000147", "node_attrs": {"div": 0.00108, "num_date": {"value": 2021.371}, "country": {"value": "Mali", "confidence": {"Mali": 0.914, "USA": 0.0858}, "entropy": 0.294}, "Nextclade_pango": {"value": "B.1.617.2", "confidence": {"B.1.617.2": 1.0}, "entropy": 6.64e-05}}, "branch_attrs": {"mutations": {"nuc": ["G4181T", "C7124T", "C8986T", "G9053T"], "GU280_gp01": ["A1306S", "P2287S", "V2930L"]}, "labels": {"aa": "GU280_gp01: A1306S, P2287S, V2930L"}}, "children": [{"name": "NODE_0000149", "node_attrs": {"div": 0.00112, "num_date": {"value": 2021.414}, "country": {"value": "Mali", "confidence": {"Mali": 0.832, "USA": 0.167}, "entropy": 0.455}, "Nextclade_pango": {"value": "B.1.617.2", "confidence": {"B.1.617.2": 1.0}, "entropy": 5.78e-06}}, "branch_attrs": {"mutations": {"nuc": ["T21846C", "-21987A"], "GU280_gp02": ["I95T", "X142D"]}, "labels": {"aa": "GU280_gp02: I95T, X142D"}}, "children": [{"name": "hCoV-19/Mali/MAL0109/2021", "node_attrs": {"div": 0.00143, "num_date": {"value": 2021.607}, "strain": {"value": "hCoV-19/Mali/MAL0109/2021"}, "clade_display": {"value": "21J (Delta)"}, "country": {"value": "Mali", "confidence": {"Mali": 1.0}, "entropy": -1e-12}, "Nextclade_pango": {"value": "B.1.617.2", "confidence": {"B.1.617.2": 1.0}, "entropy": -1e-12}}, "branch_attrs": {"mutations": {"nuc": ["A1396T", "G3304T", "C3589T", "G11906A", "C18795T", "C19170T", "T21649C", "G22917T", "C28657T", "C29836-", "C29837-", "C29838-", "A29839-", "G29841-", "G29843-"], "GU280_gp01": ["E377D", "E1013D", "V3881I"], "GU280_gp02": ["R452L"]}, "labels": {"aa": "GU280_gp01: E377D, E1013D, V3881I; GU280_gp02: R452L"}}}, {"name": "USA/B013805/2022", "node_attrs": {"div": 0.00132, "num_date": {"value": 2022.007}, "strain": {"value": "USA/B013805/2022"}, "clade_display": {"value": "21J (Delta)"}, "country": {"value": "USA", "confidence": {"USA": 1.0}, "entropy": -1e-12}, "Nextclade_pango": {"value": "B.1.617.2", "confidence": {"B.1.617.2": 1.0}, "entropy": -1e-12}}, "branch_attrs": {"mutations": {"nuc": ["G6513-", "T6514-", "T6515-", "T15521A", "C23525T", "T23599G", "G23604A", "C24130A", "C27638T", "-29840T", "-29842T", "-29844A", "-29845T", "-29846T", "-29847T", "-29867T", "-29868G"], "GU280_gp01": ["S2083X", "L2084X", "*4406X"], "GU280_gp02": ["H655Y", "N679K", "R681H", "N856K"], "GU280_gp07": ["A82V"]}, "labels": {"aa": "GU280_gp01: S2083X, L2084X, *4406X; GU280_gp02: H655Y, N679K, R681H, N856K; GU280_gp07: A82V"}}}]}, {"name": "NODE_0000240", "node_attrs": {"div": 0.00108, "num_date": {"value": 2021.422}, "country": {"value": "Mali", "confidence": {"Mali": 0.985, "USA": 0.0149}, "entropy": 0.0813}, "Nextclade_pango": {"value": "B.1.617.2", "confidence": {"B.1.617.2": 1.0}, "entropy": 5.81e-06}}, "branch_attrs": {"mutations": {}}, "children": [{"name": "NODE_0000150", "node_attrs": {"div": 0.00115, "num_date": {"value": 2021.574}, "country": {"value": "Mali", "confidence": {"Mali": 0.998, "USA": 0.00172}, "entropy": 0.0143}, "Nextclade_pango": {"value": "B.1.617.2", "confidence": {"B.1.617.2": 1.0}, "entropy": 5.57e-06}}, "branch_attrs": {"mutations": {"nuc": ["T16466C", "-28248G", "-28249A", "-28250T", "-28251T", "-28252T", "-28253C", "-28271T", "T29402G", "-29840T", "-29842T", "-29844A", "-29845T", "-29846T", "-29847T", "-29848T"], "GU280_gp09": ["-119D", "-120F"], "GU280_gp10": ["Y377D"]}, "labels": {"aa": "GU280_gp09: -119D, -120F; GU280_gp10: Y377D"}}, "children": [{"name": "hCoV-19/Mali/391158/2021", "node_attrs": {"div": 0.00139, "num_date": {"value": 2021.993}, "strain": {"value": "hCoV-19/Mali/391158/2021"}, "clade_display": {"value": "21J (Delta)"}, "country": {"value": "Mali", "confidence": {"Mali": 1.0}, "entropy": -1e-12}, "Nextclade_pango": {"value": "B.1.617.2", "confidence": {"B.1.617.2": 1.0}, "entropy": -1e-12}}, "branch_attrs": {"mutations": {"nuc": ["G6125T", "T9053G", "T13195C", "T21988-", "G21989-", "T21990-", "T21991-", "T21992-", "A21993-", "T21994-", "T21995-", "G22344A", "C23202A", "A24410G", "G25769T", "-29849A", "-29850A", "-29851T", "-29852A", "-29853G"], "GU280_gp01": ["E1954*", "L2930V"], "GU280_gp02": ["V143-", "Y144-", "Y145X", "G261D", "T547K", "N950D"], "GU280_gp03": ["R126M"]}, "labels": {"aa": "GU280_gp01: E1954*, L2930V; GU280_gp02: V143-, Y144-, Y145X, G261D, T547K, N950D; GU280_gp03: R126M"}}}, {"name": "NODE_0000151", "node_attrs": {"div": 0.00122, "num_date": {"value": 2021.631}, "country": {"value": "Mali", "confidence": {"Mali": 0.999}, "entropy": 0.00479}, "Nextclade_pango": {"value": "B.1.617.2", "confidence": {"B.1.617.2": 1.0}, "entropy": 5.56e-06}}, "branch_attrs": {"mutations": {"nuc": ["C10449A", "T19220C"], "GU280_gp01": ["P3395H"]}, "labels": {"aa": "GU280_gp01: P3395H"}}, "children": [{"name": "hCoV-19/Mali/393402/2021", "node_attrs": {"div": 0.0016, "num_date": {"value": 2021.996}, "strain": {"value": "hCoV-19/Mali/393402/2021"}, "clade_display": {"value": "21J (Delta)"}, "country": {"value": "Mali", "confidence": {"Mali": 1.0}, "entropy": -1e-12}, "Nextclade_pango": {"value": "B.1.617.2", "confidence": {"B.1.617.2": 1.0}, "entropy": -1e-12}}, "branch_attrs": {"mutations": {"nuc": ["T210G", "T5386G", "G8393A", "T13195C", "C18115T", "-21987A", "T24469A", "C24503T", "C26577G", "G26709A", "C26767T", "T28916G"], "GU280_gp01": ["A2710T"], "GU280_gp02": ["X142D", "N969K", "L981F"], "GU280_gp05": ["Q19E", "A63T", "T82I"], "GU280_gp10": ["C215G"]}, "labels": {"aa": "GU280_gp01: A2710T; GU280_gp02: X142D, N969K, L981F; GU280_gp05: Q19E, A63T, T82I; GU280_gp10: C215G"}}}, {"name": "hCoV-19/Mali/396644/2022", "node_attrs": {"div": 0.00156, "num_date": {"value": 2022.004}, "strain": {"value": "hCoV-19/Mali/396644/2022"}, "clade_display": {"value": "21J (Delta)"}, "country": {"value": "Mali", "confidence": {"Mali": 1.0}, "entropy": -1e-12}, "Nextclade_pango": {"value": "B.1.617.2", "confidence": {"B.1.617.2": 1.0}, "entropy": -1e-12}}, "branch_attrs": {"mutations": {"nuc": ["T4181G", "C9532T", "G11201A", "G11332A", "C19593T", "-21987G", "C22227T", "C25584T", "G25907T", "A27259C", "T29742G"], "GU280_gp01": ["S1306A", "A3646T"], "GU280_gp02": ["X142G", "A222V"], "GU280_gp03": ["G172V"]}, "labels": {"aa": "GU280_gp01: S1306A, A3646T; GU280_gp02: X142G, A222V; GU280_gp03: G172V"}}}]}]}, {"name": "NODE_0000153", "node_attrs": {"div": 0.00118, "num_date": {"value": 2021.808}, "country": {"value": "Mali", "confidence": {"Mali": 0.981, "Benin": 0.00875, "USA": 0.00795}, "entropy": 0.119}, "Nextclade_pango": {"value": "B.1.617.2", "confidence": {"B.1.617.2": 1.0}, "entropy": 5.57e-06}}, "branch_attrs": {"mutations": {"nuc": ["T3676C", "C16708T", "G19962T"]}}, "children": [{"name": "BEN/624282/2021", "node_attrs": {"div": 0.00118, "num_date": {"value": 2021.815}, "strain": {"value": "BEN/624282/2021"}, "clade_display": {"value": "21J (Delta)"}, "country": {"value": "Benin", "confidence": {"Benin": 1.0}, "entropy": -1e-12}, "Nextclade_pango": {"value": "B.1.617.2", "confidence": {"B.1.617.2": 1.0}, "entropy": -1e-12}}, "branch_attrs": {"mutations": {"nuc": ["-21987A", "A29740-", "C29741-", "T29742-", "C29743-", "G29744-", "G29745-", "A29746-", "G29747-", "T29748-", "A29749-", "C29750-", "G29751-", "A29752-", "T29753-", "C29754-", "G29755-", "A29756-", "G29757-", "T29758-", "G29759-", "T29760-", "A29761-", "C29762-", "A29763-", "G29764-", "T29765-", "G29766-", "A29767-", "A29768-", "C29769-", "A29770-", "A29771-", "T29772-", "G29773-", "C29774-", "T29775-", "A29776-", "G29777-", "G29778-", "G29779-", "A29780-", "G29781-", "A29782-", "G29783-", "C29784-", "T29785-", "G29786-", "C29787-", "C29788-", "T29789-", "A29790-", "T29791-", "A29792-", "T29793-", "G29794-", "G29795-", "A29796-", "A29797-", "G29798-", "A29799-", "G29800-", "C29801-", "C29802-", "C29803-", "T29804-", "A29805-", "A29806-", "T29807-", "G29808-", "T29809-", "G29810-", "T29811-", "A29812-", "A29813-", "A29814-", "A29815-", "T29816-", "T29817-", "A29818-", "A29819-", "T29820-", "T29821-", "T29822-", "T29823-", "A29824-", "G29825-", "T29826-", "A29827-", "G29828-", "T29829-", "G29830-", "C29831-", "T29832-", "A29833-", "T29834-", "C29835-", "C29836-", "C29837-", "C29838-", "A29839-", "G29841-", "G29843-"], "GU280_gp02": ["X142D"]}, "labels": {"aa": "GU280_gp02: X142D"}}}, {"name": "NODE_0000154", "node_attrs": {"div": 0.00122, "num_date": {"value": 2021.858}, "country": {"value": "Mali", "confidence": {"Mali": 0.999}, "entropy": 0.0109}, "Nextclade_pango": {"value": "B.1.617.2", "confidence": {"B.1.617.2": 1.0}, "entropy": 5.56e-06}}, "branch_attrs": {"mutations": {"nuc": ["C1853T", "-29840T", "-29842T", "-29844A", "-29845T", "-29846T", "-29847T", "-29848T", "-29849A", "-29850A", "-29851T"]}}, "children": [{"name": "hCoV-19/Mali/166212/2022", "node_attrs": {"div": 0.00128, "num_date": {"value": 2022.007}, "strain": {"value": "hCoV-19/Mali/166212/2022"}, "clade_display": {"value": "21J (Delta)"}, "country": {"value": "Mali", "confidence": {"Mali": 1.0}, "entropy": -1e-12}, "Nextclade_pango": {"value": "B.1.617.2", "confidence": {"B.1.617.2": 1.0}, "entropy": -1e-12}}, "branch_attrs": {"mutations": {"nuc": ["C9857T", "A13209C", "-28249A", "-28250T", "-28251T", "-28252T"], "GU280_gp01": ["N4315T"], "GU280_gp09": ["-119X", "-120X", "*122X"]}, "labels": {"aa": "GU280_gp01: N4315T; GU280_gp09: -119X, -120X, *122X"}}}, {"name": "hCoV-19/Mali/390961/2021", "node_attrs": {"div": 0.00142, "num_date": {"value": 2021.996}, "strain": {"value": "hCoV-19/Mali/390961/2021"}, "clade_display": {"value": "21J (Delta)"}, "country": {"value": "Mali", "confidence": {"Mali": 1.0}, "entropy": -1e-12}, "Nextclade_pango": {"value": "B.1.617.2", "confidence": {"B.1.617.2": 1.0}, "entropy": -1e-12}}, "branch_attrs": {"mutations": {"nuc": ["T21715C", "C21758-", "A21759-", "T21760-", "C21762A", "-21987G", "A25351T", "T25451C", "A26591G", "G28875T", "-29852A"], "GU280_gp02": ["H66-", "A67D", "X142G"], "GU280_gp03": ["I20T"], "GU280_gp10": ["S201I"]}, "labels": {"aa": "GU280_gp02: H66-, A67D, X142G; GU280_gp03: I20T; GU280_gp10: S201I"}}}]}]}]}, {"name": "NODE_0000155", "node_attrs": {"div": 0.00132, "num_date": {"value": 2021.434}, "country": {"value": "Mali", "confidence": {"Mali": 0.944, "USA": 0.0379, "Slovakia": 0.0113, "France": 0.00487}, "entropy": 0.273}, "Nextclade_pango": {"value": "AY.34", "confidence": {"AY.34": 0.371, "B.1.617.2": 0.358, "AY.34.1": 0.261}, "entropy": 1.169}}, "branch_attrs": {"mutations": {"nuc": ["G9441T", "G18255T", "-21987G", "C22498T", "G23593C", "G26109A", "C26681T", "G27014T"], "GU280_gp01": ["C3059F"], "GU280_gp02": ["X142G", "Q677H"]}, "labels": {"aa": "GU280_gp01: C3059F; GU280_gp02: X142G, Q677H"}}, "children": [{"name": "Slovakia/RNA/2021", "node_attrs": {"div": 0.00175, "num_date": {"value": 2021.574}, "strain": {"value": "Slovakia/RNA/2021"}, "clade_display": {"value": "21J (Delta)"}, "country": {"value": "Slovakia", "confidence": {"Slovakia": 1.0}, "entropy": -1e-12}, "Nextclade_pango": {"value": "AY.34", "confidence": {"AY.34": 1.0}, "entropy": -1e-12}}, "branch_attrs": {"mutations": {"nuc": ["A1291G", "C13860T", "T21846C", "G21974T", "C24642T", "T28270A", "-28271T", "A28299T", "G28851C", "A28877T", "G28878C", "G28882A", "G28883C", "-29840T", "-29842T", "-29844A", "-29845T", "-29846T", "-29847T", "-29848T", "-29849A", "-29850A", "-29851T"], "GU280_gp02": ["I95T", "D138Y", "T1027I"], "GU280_gp10": ["Q9L", "S193T", "M203I", "G204R"]}, "labels": {"aa": "GU280_gp02: I95T, D138Y, T1027I; GU280_gp10: Q9L, S193T, M203I, G204R"}}}, {"name": "NODE_0000156", "node_attrs": {"div": 0.00139, "num_date": {"value": 2021.488}, "country": {"value": "Mali", "confidence": {"Mali": 0.984, "France": 0.0114, "USA": 0.00438}, "entropy": 0.0959}, "Nextclade_pango": {"value": "AY.34.1", "confidence": {"AY.34.1": 0.998}, "entropy": 0.0141}}, "branch_attrs": {"mutations": {"nuc": ["C25355T", "C28961T"], "GU280_gp02": ["L1265F"], "GU280_gp10": ["L230F"]}, "labels": {"aa": "GU280_gp02: L1265F; GU280_gp10: L230F"}}, "children": [{"name": "hCoV-19/Mali/MAL0110/2021", "node_attrs": {"div": 0.00166, "num_date": {"value": 2021.61}, "strain": {"value": "hCoV-19/Mali/MAL0110/2021"}, "clade_display": {"value": "21J (Delta)"}, "country": {"value": "Mali", "confidence": {"Mali": 1.0}, "entropy": -1e-12}, "Nextclade_pango": {"value": "AY.34.1", "confidence": {"AY.34.1": 1.0}, "entropy": -1e-12}}, "branch_attrs": {"mutations": {"nuc": ["C12115T", "C13994T", "G19563A", "C20823T", "G21987A", "G22917T", "G24933T", "A27700G", "C29836-", "C29837-", "C29838-", "A29839-", "G29841-", "G29843-"], "GU280_gp02": ["G142D", "R452L", "G1124V"], "GU280_gp07": ["I103V"]}, "labels": {"aa": "GU280_gp02: G142D, R452L, G1124V; GU280_gp07: I103V"}}}, {"name": "NODE_0000247", "node_attrs": {"div": 0.00139, "num_date": {"value": 2021.615}, "country": {"value": "Mali", "confidence": {"Mali": 0.86, "France": 0.139}, "entropy": 0.411}, "Nextclade_pango": {"value": "AY.34.1", "confidence": {"AY.34.1": 1.0}, "entropy": 5.87e-05}}, "branch_attrs": {"mutations": {"nuc": ["-29840T"]}}, "children": [{"name": "NODE_0000159", "node_attrs": {"div": 0.00142, "num_date": {"value": 2021.709}, "country": {"value": "Mali", "confidence": {"Mali": 0.824, "France": 0.176}, "entropy": 0.472}, "Nextclade_pango": {"value": "AY.34.1", "confidence": {"AY.34.1": 1.0}, "entropy": 4.03e-06}}, "branch_attrs": {"mutations": {"nuc": ["G7798T"], "GU280_gp01": ["K2511N"]}, "labels": {"aa": "GU280_gp01: K2511N"}}, "children": [{"name": "FRA/21102250426/2021", "node_attrs": {"div": 0.00146, "num_date": {"value": 2021.799}, "strain": {"value": "FRA/21102250426/2021"}, "clade_display": {"value": "21J (Delta)"}, "country": {"value": "France", "confidence": {"France": 1.0}, "entropy": -1e-12}, "Nextclade_pango": {"value": "AY.34.1", "confidence": {"AY.34.1": 1.0}, "entropy": -1e-12}}, "branch_attrs": {"mutations": {"nuc": ["C5102T", "-29842T", "-29844A", "-29845T", "-29846T", "-29847T", "-29848T", "-29849A"], "GU280_gp01": ["H1613Y"]}, "labels": {"aa": "GU280_gp01: H1613Y"}}}, {"name": "hCoV-19/Mali/137627/2021", "node_attrs": {"div": 0.00152, "num_date": {"value": 2021.81}, "strain": {"value": "hCoV-19/Mali/137627/2021"}, "clade_display": {"value": "21J (Delta)"}, "country": {"value": "Mali", "confidence": {"Mali": 1.0}, "entropy": -1e-12}, "Nextclade_pango": {"value": "AY.34.1", "confidence": {"AY.34.1": 1.0}, "entropy": -1e-12}}, "branch_attrs": {"mutations": {"nuc": ["T516-", "T517-", "A518-", "C17163T", "C18501T", "T23030C", "-28271A", "A28273-", "G29841-", "G29843-"], "GU280_gp01": ["V84X", "M85X", "*4406X"], "GU280_gp02": ["F490L"]}, "labels": {"aa": "GU280_gp01: V84X, M85X, *4406X; GU280_gp02: F490L"}}}]}, {"name": "NODE_0000158", "node_attrs": {"div": 0.00156, "num_date": {"value": 2021.859}, "country": {"value": "Mali", "confidence": {"Mali": 0.824, "France": 0.176}, "entropy": 0.472}, "Nextclade_pango": {"value": "AY.34.1", "confidence": {"AY.34.1": 1.0}, "entropy": 4.03e-06}}, "branch_attrs": {"mutations": {"nuc": ["C2137A", "C10277T", "G10870T", "C11767T", "C23917T", "-29842T", "-29844A", "-29845T", "-29846T", "-29847T", "-29848T", "-29849A", "-29850A", "-29851T", "-29852A", "-29853G"], "GU280_gp01": ["L3338F"]}, "labels": {"aa": "GU280_gp01: L3338F"}}, "children": [{"name": "FRA/21112220790/2021", "node_attrs": {"div": 0.00156, "num_date": {"value": 2021.873}, "strain": {"value": "FRA/21112220790/2021"}, "clade_display": {"value": "21J (Delta)"}, "country": {"value": "France", "confidence": {"France": 1.0}, "entropy": -1e-12}, "Nextclade_pango": {"value": "AY.34.1", "confidence": {"AY.34.1": 1.0}, "entropy": -1e-12}}, "branch_attrs": {"mutations": {}}}, {"name": "hCoV-19/Mali/395043/2022", "node_attrs": {"div": 0.00187, "num_date": {"value": 2022.001}, "strain": {"value": "hCoV-19/Mali/395043/2022"}, "clade_display": {"value": "21J (Delta)"}, "country": {"value": "Mali", "confidence": {"Mali": 1.0}, "entropy": -1e-12}, "Nextclade_pango": {"value": "AY.34.1", "confidence": {"AY.34.1": 1.0}, "entropy": -1e-12}}, "branch_attrs": {"mutations": {"nuc": ["G3563A", "A10323G", "A11424G", "T12037C", "A14125G", "C17550T", "C25976T", "C29323T", "G29751C"], "GU280_gp01": ["G1100S", "K3353R", "K3720R"], "GU280_gp03": ["S195F"]}, "labels": {"aa": "GU280_gp01: G1100S, K3353R, K3720R; GU280_gp03: S195F"}}}]}]}]}]}]}]}, {"name": "NODE_0000160", "node_attrs": {"div": 0.000947, "num_date": {"value": 2021.356}, "country": {"value": "Mali", "confidence": {"Mali": 0.872, "USA": 0.107, "Iceland": 0.0187}, "entropy": 0.455}, "Nextclade_pango": {"value": "B.1.617.2", "confidence": {"B.1.617.2": 0.992, "AY.43": 0.00501, "B.1": 0.00259}, "entropy": 0.0521}}, "branch_attrs": {"mutations": {"nuc": ["T25469C", "C26767T", "-28251T", "-28252T", "-29840T", "-29842T", "-29844A", "-29845T", "-29846T", "-29847T", "-29848T", "-29849A", "-29850A", "-29851T", "-29852A", "-29853G", "-29854C", "-29855T"], "GU280_gp03": ["L26S"], "GU280_gp05": ["T82I"], "GU280_gp09": ["-120X", "*122X"]}, "labels": {"aa": "GU280_gp03: L26S; GU280_gp05: T82I; GU280_gp09: -120X, *122X"}}, "children": [{"name": "Iceland/SARS-CoV-2_Iceland/2021", "node_attrs": {"div": 0.0013, "num_date": {"value": 2021.971}, "strain": {"value": "Iceland/SARS-CoV-2_Iceland/2021"}, "clade_display": {"value": "21J (Delta)"}, "country": {"value": "Iceland", "confidence": {"Iceland": 1.0}, "entropy": -1e-12}, "Nextclade_pango": {"value": "AY.43", "confidence": {"AY.43": 1.0}, "entropy": -1e-12}}, "branch_attrs": {"mutations": {"nuc": ["C9365T", "G11332A", "C15952A", "T16466C", "G21986T", "T21988-", "G21989-", "T21990-", "T21991-", "T21992-", "A21993-", "T21994-", "T21995-", "G22917T", "G23604C", "C25000T", "C28093T", "-28253A", "-28271A", "A28299T", "-29856T", "-29857C", "-29858T", "-29859T", "-29860A", "-29861G", "-29862G", "-29863A", "-29864G", "-29865A", "-29866A"], "GU280_gp02": ["V143-", "Y144-", "Y145X", "R452L", "R681P"], "GU280_gp09": ["S67F", "X120L", "X122*"], "GU280_gp10": ["Q9L"]}, "labels": {"aa": "GU280_gp02: V143-, Y144-, Y145X, R452L, R681P; GU280_gp09: S67F, X120L, X122*; GU280_gp10: Q9L"}}}, {"name": "NODE_0000161", "node_attrs": {"div": 0.00108, "num_date": {"value": 2021.421}, "country": {"value": "Mali", "confidence": {"Mali": 0.989, "USA": 0.011}, "entropy": 0.0653}, "Nextclade_pango": {"value": "B.1.617.2", "confidence": {"B.1.617.2": 0.991, "B.1": 0.00803, "AY.43": 0.001}, "entropy": 0.0566}}, "branch_attrs": {"mutations": {"nuc": ["A24410G", "A24424T", "G26709A", "A27259C", "-28248G", "-28249A", "-28250T", "-28253C"], "GU280_gp02": ["N950D", "Q954H"], "GU280_gp05": ["A63T"], "GU280_gp09": ["-119D", "X120F", "X122*"]}, "labels": {"aa": "GU280_gp02: N950D, Q954H; GU280_gp05: A63T; GU280_gp09: -119D, X120F, X122*"}}, "children": [{"name": "hCoV-19/Mali/396833/2022", "node_attrs": {"div": 0.00178, "num_date": {"value": 2022.004}, "strain": {"value": "hCoV-19/Mali/396833/2022"}, "clade_display": {"value": "20A"}, "country": {"value": "Mali", "confidence": {"Mali": 1.0}, "entropy": -1e-12}, "Nextclade_pango": {"value": "B.1", "confidence": {"B.1": 1.0}, "entropy": -1e-12}}, "branch_attrs": {"mutations": {"nuc": ["T210G", "T241C", "T2698C", "T5386G", "C7124T", "A16541G", "T19220C", "G21618C", "C21758-", "A21759-", "T21760-", "G21761C", "C21762A", "A21764G", "T21765C", "A21766T", "C21767A", "A21768T", "-22029A", "-22030G", "-22031T", "-22032T", "-22033C", "-22034A", "T22303G", "T24469A", "T28881G", "T29402G"], "GU280_gp01": ["P2287S"], "GU280_gp02": ["R19T", "H66-", "A67H", "I68A", "H69I", "X156E", "-157F", "X158R", "S247R", "N969K"], "GU280_gp10": ["M203R", "Y377D"]}, "labels": {"aa": "GU280_gp01: P2287S; GU280_gp02: R19T, H66-, A67H, I68A, H69I, X156E, -157F, X158R, S247R, N969K; GU280_gp10: M203R, Y377D"}}}, {"name": "NODE_0000162", "node_attrs": {"div": 0.00129, "num_date": {"value": 2021.573}, "country": {"value": "Mali", "confidence": {"Mali": 0.999, "USA": 0.00135}, "entropy": 0.0118}, "Nextclade_pango": {"value": "B.1.617.2", "confidence": {"B.1.617.2": 1.0}, "entropy": 0.000401}}, "branch_attrs": {"mutations": {"nuc": ["G8393A", "C23525T", "T23599G", "G23604A", "C25584T", "C26577G"], "GU280_gp01": ["A2710T"], "GU280_gp02": ["H655Y", "N679K", "R681H"], "GU280_gp05": ["Q19E"]}, "labels": {"aa": "GU280_gp01: A2710T; GU280_gp02: H655Y, N679K, R681H; GU280_gp05: Q19E"}}, "children": [{"name": "hCoV-19/Mali/395289/2022", "node_attrs": {"div": 0.00178, "num_date": {"value": 2022.001}, "strain": {"value": "hCoV-19/Mali/395289/2022"}, "clade_display": {"value": "21J (Delta)"}, "country": {"value": "Mali", "confidence": {"Mali": 1.0}, "entropy": -1e-12}, "Nextclade_pango": {"value": "B.1.617.2", "confidence": {"B.1.617.2": 1.0}, "entropy": -1e-12}}, "branch_attrs": {"mutations": {"nuc": ["T210G", "G4975A", "C8986T", "G9053T", "G11201A", "T16466C", "G20170A", "G21618C", "T21988-", "G21989-", "T21990-", "T21991-", "T21992-", "A21993-", "T24469A", "C24503T", "C27259A", "-28271T", "C28311T", "A28461G", "G29742T"], "GU280_gp01": ["V2930L", "A3646T"], "GU280_gp02": ["R19T", "V143-", "Y144X", "N969K", "L981F"], "GU280_gp10": ["P13L", "D63G"]}, "labels": {"aa": "GU280_gp01: V2930L, A3646T; GU280_gp02: R19T, V143-, Y144X, N969K, L981F; GU280_gp10: P13L, D63G"}}}, {"name": "NODE_0000163", "node_attrs": {"div": 0.00136, "num_date": {"value": 2021.618}, "country": {"value": "Mali", "confidence": {"Mali": 0.999}, "entropy": 0.00489}, "Nextclade_pango": {"value": "B.1.617.2", "confidence": {"B.1.617.2": 1.0}, "entropy": 7.61e-06}}, "branch_attrs": {"mutations": {"nuc": ["A11537G", "A18163G"], "GU280_gp01": ["I3758V"]}, "labels": {"aa": "GU280_gp01: I3758V"}}, "children": [{"name": "hCoV-19/Mali/166127/2022", "node_attrs": {"div": 0.00136, "num_date": {"value": 2022.007}, "strain": {"value": "hCoV-19/Mali/166127/2022"}, "clade_display": {"value": "21J (Delta)"}, "country": {"value": "Mali", "confidence": {"Mali": 1.0}, "entropy": -1e-12}, "Nextclade_pango": {"value": "B.1.617.2", "confidence": {"B.1.617.2": 1.0}, "entropy": -1e-12}}, "branch_attrs": {"mutations": {}}}, {"name": "NODE_0000164", "node_attrs": {"div": 0.00139, "num_date": {"value": 2021.63}, "country": {"value": "Mali", "confidence": {"Mali": 1.0}, "entropy": 0.00414}, "Nextclade_pango": {"value": "B.1.617.2", "confidence": {"B.1.617.2": 1.0}, "entropy": 6.05e-06}}, "branch_attrs": {"mutations": {"nuc": ["T13195C"]}}, "children": [{"name": "hCoV-19/Mali/166266/2022", "node_attrs": {"div": 0.00142, "num_date": {"value": 2022.007}, "strain": {"value": "hCoV-19/Mali/166266/2022"}, "clade_display": {"value": "21J (Delta)"}, "country": {"value": "Mali", "confidence": {"Mali": 1.0}, "entropy": -1e-12}, "Nextclade_pango": {"value": "B.1.617.2", "confidence": {"B.1.617.2": 1.0}, "entropy": -1e-12}}, "branch_attrs": {"mutations": {"nuc": ["-21987A", "T24424A", "G28248-"], "GU280_gp02": ["X142D", "H954Q"], "GU280_gp09": ["D119X", "*122X"]}, "labels": {"aa": "GU280_gp02: X142D, H954Q; GU280_gp09: D119X, *122X"}}}, {"name": "NODE_0000165", "node_attrs": {"div": 0.00146, "num_date": {"value": 2021.65}, "country": {"value": "Mali", "confidence": {"Mali": 1.0}, "entropy": 0.00437}, "Nextclade_pango": {"value": "B.1.617.2", "confidence": {"B.1.617.2": 1.0}, "entropy": 0.00011}}, "branch_attrs": {"mutations": {"nuc": ["T5386G", "T16466C"]}}, "children": [{"name": "NODE_0000166", "node_attrs": {"div": 0.00149, "num_date": {"value": 2021.89}, "country": {"value": "Mali", "confidence": {"Mali": 1.0}, "entropy": 0.00433}, "Nextclade_pango": {"value": "B.1.617.2", "confidence": {"B.1.617.2": 1.0}, "entropy": 6.05e-06}}, "branch_attrs": {"mutations": {"nuc": ["C25000T"]}}, "children": [{"name": "NODE_0000257", "node_attrs": {"div": 0.00149, "num_date": {"value": 2022.007}, "country": {"value": "Mali", "confidence": {"Mali": 1.0}, "entropy": 0.00375}, "Nextclade_pango": {"value": "B.1.617.2", "confidence": {"B.1.617.2": 1.0}, "entropy": 5.56e-06}}, "branch_attrs": {"mutations": {"nuc": ["-28271T"]}}, "children": [{"name": "hCoV-19/Mali/166252/2022", "node_attrs": {"div": 0.00149, "num_date": {"value": 2022.007}, "strain": {"value": "hCoV-19/Mali/166252/2022"}, "clade_display": {"value": "21J (Delta)"}, "country": {"value": "Mali", "confidence": {"Mali": 1.0}, "entropy": -1e-12}, "Nextclade_pango": {"value": "B.1.617.2", "confidence": {"B.1.617.2": 1.0}, "entropy": -1e-12}}, "branch_attrs": {"mutations": {"nuc": ["T21988-", "G21989-", "T21990-", "T21991-", "G28248-"], "GU280_gp02": ["V143-"], "GU280_gp09": ["D119X", "*122X"]}, "labels": {"aa": "GU280_gp02: V143-; GU280_gp09: D119X, *122X"}}}, {"name": "hCoV-19/Mali/165818/2022", "node_attrs": {"div": 0.00149, "num_date": {"value": 2022.007}, "strain": {"value": "hCoV-19/Mali/165818/2022"}, "clade_display": {"value": "21J (Delta)"}, "country": {"value": "Mali", "confidence": {"Mali": 1.0}, "entropy": -1e-12}, "Nextclade_pango": {"value": "B.1.617.2", "confidence": {"B.1.617.2": 1.0}, "entropy": -1e-12}}, "branch_attrs": {"mutations": {}}}]}, {"name": "NODE_0000168", "node_attrs": {"div": 0.00152, "num_date": {"value": 2021.924}, "country": {"value": "Mali", "confidence": {"Mali": 1.0}, "entropy": 0.00402}, "Nextclade_pango": {"value": "B.1.617.2", "confidence": {"B.1.617.2": 1.0}, "entropy": 5.57e-06}}, "branch_attrs": {"mutations": {"nuc": ["G11537A"], "GU280_gp01": ["V3758I"]}, "labels": {"aa": "GU280_gp01: V3758I"}}, "children": [{"name": "hCoV-19/Mali/165837/2022", "node_attrs": {"div": 0.00159, "num_date": {"value": 2022.007}, "strain": {"value": "hCoV-19/Mali/165837/2022"}, "clade_display": {"value": "21J (Delta)"}, "country": {"value": "Mali", "confidence": {"Mali": 1.0}, "entropy": -1e-12}, "Nextclade_pango": {"value": "B.1.617.2", "confidence": {"B.1.617.2": 1.0}, "entropy": -1e-12}}, "branch_attrs": {"mutations": {"nuc": ["T24424A", "G26577C"], "GU280_gp02": ["H954Q"], "GU280_gp05": ["E19Q"]}, "labels": {"aa": "GU280_gp02: H954Q; GU280_gp05: E19Q"}}}, {"name": "NODE_0000169", "node_attrs": {"div": 0.00159, "num_date": {"value": 2021.98}, "country": {"value": "Mali", "confidence": {"Mali": 1.0}, "entropy": 0.00373}, "Nextclade_pango": {"value": "B.1.617.2", "confidence": {"B.1.617.2": 1.0}, "entropy": 5.56e-06}}, "branch_attrs": {"mutations": {"nuc": ["C16466T", "A20055G", "-21987A"], "GU280_gp02": ["X142D"]}, "labels": {"aa": "GU280_gp02: X142D"}}, "children": [{"name": "hCoV-19/Mali/166256/2022", "node_attrs": {"div": 0.00166, "num_date": {"value": 2022.007}, "strain": {"value": "hCoV-19/Mali/166256/2022"}, "clade_display": {"value": "21J (Delta)"}, "country": {"value": "Mali", "confidence": {"Mali": 1.0}, "entropy": -1e-12}, "Nextclade_pango": {"value": "B.1.617.2", "confidence": {"B.1.617.2": 1.0}, "entropy": -1e-12}}, "branch_attrs": {"mutations": {"nuc": ["T24424A", "C26270T"], "GU280_gp02": ["H954Q"], "GU280_gp04": ["T9I"]}, "labels": {"aa": "GU280_gp02: H954Q; GU280_gp04: T9I"}}}, {"name": "hCoV-19/Mali/165790/2022", "node_attrs": {"div": 0.00159, "num_date": {"value": 2022.007}, "strain": {"value": "hCoV-19/Mali/165790/2022"}, "clade_display": {"value": "21J (Delta)"}, "country": {"value": "Mali", "confidence": {"Mali": 1.0}, "entropy": -1e-12}, "Nextclade_pango": {"value": "B.1.617.2", "confidence": {"B.1.617.2": 1.0}, "entropy": -1e-12}}, "branch_attrs": {"mutations": {}}}]}]}]}, {"name": "NODE_0000170", "node_attrs": {"div": 0.00152, "num_date": {"value": 2021.665}, "country": {"value": "Mali", "confidence": {"Mali": 1.0}, "entropy": 0.00405}, "Nextclade_pango": {"value": "B.1.617.2", "confidence": {"B.1.617.2": 0.998, "B.1": 0.00171}, "entropy": 0.0177}}, "branch_attrs": {"mutations": {"nuc": ["G11332A", "C24130A"], "GU280_gp02": ["N856K"]}, "labels": {"aa": "GU280_gp02: N856K"}}, "children": [{"name": "hCoV-19/Mali/165839/2022", "node_attrs": {"div": 0.00152, "num_date": {"value": 2022.007}, "strain": {"value": "hCoV-19/Mali/165839/2022"}, "clade_display": {"value": "21J (Delta)"}, "country": {"value": "Mali", "confidence": {"Mali": 1.0}, "entropy": -1e-12}, "Nextclade_pango": {"value": "B.1.617.2", "confidence": {"B.1.617.2": 1.0}, "entropy": -1e-12}}, "branch_attrs": {"mutations": {}}}, {"name": "NODE_0000171", "node_attrs": {"div": 0.00176, "num_date": {"value": 2021.707}, "country": {"value": "Mali", "confidence": {"Mali": 1.0}, "entropy": 0.00402}, "Nextclade_pango": {"value": "B.1", "confidence": {"B.1": 0.449, "B.1.617.2": 0.304, "BA.1": 0.239}, "entropy": 1.134}}, "branch_attrs": {"mutations": {"nuc": ["T210G", "G6513-", "T6515-", "T21988-", "G21989-", "T21990-", "C25000T", "C26270T", "C27638T", "T27752C", "C27807T", "-28271T", "T29402G"], "GU280_gp01": ["S2083X", "L2084X", "*4406X"], "GU280_gp02": ["V143X"], "GU280_gp04": ["T9I"], "GU280_gp07": ["A82V", "I120T"], "GU280_gp10": ["Y377D"]}, "labels": {"aa": "GU280_gp01: S2083X, L2084X, *4406X; GU280_gp02: V143X; GU280_gp04: T9I; GU280_gp07: A82V, I120T; GU280_gp10: Y377D"}}, "children": [{"name": "hCoV-19/Mali/165798/2022", "node_attrs": {"div": 0.00176, "num_date": {"value": 2022.007}, "strain": {"value": "hCoV-19/Mali/165798/2022"}, "clade_display": {"value": "20A"}, "country": {"value": "Mali", "confidence": {"Mali": 1.0}, "entropy": -1e-12}, "Nextclade_pango": {"value": "B.1", "confidence": {"B.1": 1.0}, "entropy": -1e-12}}, "branch_attrs": {"mutations": {"nuc": ["T21991-", "T21992-", "A21993-"], "GU280_gp02": ["X143-", "Y144X"]}, "labels": {"aa": "GU280_gp02: X143-, Y144X"}}}, {"name": "NODE_0000172", "node_attrs": {"div": 0.00186, "num_date": {"value": 2021.722}, "country": {"value": "Mali", "confidence": {"Mali": 1.0}, "entropy": 0.00404}, "Nextclade_pango": {"value": "BA.1", "confidence": {"BA.1": 0.998, "B.1": 0.00137}, "entropy": 0.0173}}, "branch_attrs": {"mutations": {"nuc": ["G23948T", "T24469A", "C28311T"], "GU280_gp02": ["D796Y", "N969K"], "GU280_gp10": ["P13L"]}, "labels": {"aa": "GU280_gp02: D796Y, N969K; GU280_gp10: P13L"}}, "children": [{"name": "hCoV-19/Mali/166260/2022", "node_attrs": {"div": 0.00203, "num_date": {"value": 2022.007}, "strain": {"value": "hCoV-19/Mali/166260/2022"}, "clade_display": {"value": "21K (BA.1)"}, "country": {"value": "Mali", "confidence": {"Mali": 1.0}, "entropy": -1e-12}, "Nextclade_pango": {"value": "BA.1", "confidence": {"BA.1": 1.0}, "entropy": -1e-12}}, "branch_attrs": {"mutations": {"nuc": ["G495A", "T6514-", "A11332G", "C26201T", "T26270C", "G26779T"], "GU280_gp01": ["R77Q"], "GU280_gp03": ["T270I"], "GU280_gp04": ["I9T"], "GU280_gp05": ["C86F"]}, "labels": {"aa": "GU280_gp01: R77Q; GU280_gp03: T270I; GU280_gp04: I9T; GU280_gp05: C86F"}}}, {"name": "NODE_0000173", "node_attrs": {"div": 0.00193, "num_date": {"value": 2021.732}, "country": {"value": "Mali", "confidence": {"Mali": 1.0}, "entropy": 0.00433}, "Nextclade_pango": {"value": "BA.1", "confidence": {"BA.1": 1.0}, "entropy": 0.000904}}, "branch_attrs": {"mutations": {"nuc": ["G21618C", "C24503T"], "GU280_gp02": ["R19T", "L981F"]}, "labels": {"aa": "GU280_gp02: R19T, L981F"}}, "children": [{"name": "NODE_0000266", "node_attrs": {"div": 0.00193, "num_date": {"value": 2021.732}, "country": {"value": "Mali", "confidence": {"Mali": 1.0}, "entropy": 0.00402}, "Nextclade_pango": {"value": "BA.1", "confidence": {"BA.1": 0.994, "BA.1.1": 0.00634}, "entropy": 0.0389}}, "branch_attrs": {"mutations": {}}, "children": [{"name": "hCoV-19/Mali/165827/2022", "node_attrs": {"div": 0.0021, "num_date": {"value": 2022.007}, "strain": {"value": "hCoV-19/Mali/165827/2022"}, "clade_display": {"value": "21K (BA.1)"}, "country": {"value": "Mali", "confidence": {"Mali": 1.0}, "entropy": -1e-12}, "Nextclade_pango": {"value": "BA.1.1", "confidence": {"BA.1.1": 1.0}, "entropy": -1e-12}}, "branch_attrs": {"mutations": {"nuc": ["A1787G", "C2470T", "C23854A", "C25571T", "T28311C"], "GU280_gp01": ["N508D"], "GU280_gp02": ["N764K"], "GU280_gp03": ["S60F"], "GU280_gp10": ["L13P"]}, "labels": {"aa": "GU280_gp01: N508D; GU280_gp02: N764K; GU280_gp03: S60F; GU280_gp10: L13P"}}}, {"name": "NODE_0000174", "node_attrs": {"div": 0.002, "num_date": {"value": 2021.873}, "country": {"value": "Mali", "confidence": {"Mali": 1.0}, "entropy": 0.00373}, "Nextclade_pango": {"value": "BA.1", "confidence": {"BA.1": 1.0}, "entropy": 0.000453}}, "branch_attrs": {"mutations": {"nuc": ["G19889A", "T23948G"], "GU280_gp02": ["Y796D"]}, "labels": {"aa": "GU280_gp02: Y796D"}}, "children": [{"name": "hCoV-19/Mali/165784/2022", "node_attrs": {"div": 0.00207, "num_date": {"value": 2022.007}, "strain": {"value": "hCoV-19/Mali/165784/2022"}, "clade_display": {"value": "21K (BA.1)"}, "country": {"value": "Mali", "confidence": {"Mali": 1.0}, "entropy": -1e-12}, "Nextclade_pango": {"value": "BA.1", "confidence": {"BA.1": 1.0}, "entropy": -1e-12}}, "branch_attrs": {"mutations": {"nuc": ["C19983T", "T27807C"]}}}, {"name": "hCoV-19/Mali/166276/2022", "node_attrs": {"div": 0.00213, "num_date": {"value": 2022.007}, "strain": {"value": "hCoV-19/Mali/166276/2022"}, "clade_display": {"value": "21K (BA.1)"}, "country": {"value": "Mali", "confidence": {"Mali": 1.0}, "entropy": -1e-12}, "Nextclade_pango": {"value": "BA.1", "confidence": {"BA.1": 1.0}, "entropy": -1e-12}}, "branch_attrs": {"mutations": {"nuc": ["C1263T", "T6514-", "G11201A", "C15240T", "-21989G", "-21990T", "A23503G"], "GU280_gp01": ["T333M", "A3646T"], "GU280_gp02": ["X143V"]}, "labels": {"aa": "GU280_gp01: T333M, A3646T; GU280_gp02: X143V"}}}]}]}, {"name": "NODE_0000176", "node_attrs": {"div": 0.002, "num_date": {"value": 2021.739}, "country": {"value": "Mali", "confidence": {"Mali": 1.0}, "entropy": 0.00405}, "Nextclade_pango": {"value": "BA.1", "confidence": {"BA.1": 1.0}, "entropy": 1.64e-05}}, "branch_attrs": {"mutations": {"nuc": ["T19220C", "T28916G"], "GU280_gp10": ["C215G"]}, "labels": {"aa": "GU280_gp10: C215G"}}, "children": [{"name": "hCoV-19/Mali/165841/2022", "node_attrs": {"div": 0.00203, "num_date": {"value": 2022.007}, "strain": {"value": "hCoV-19/Mali/165841/2022"}, "clade_display": {"value": "21K (BA.1)"}, "country": {"value": "Mali", "confidence": {"Mali": 1.0}, "entropy": -1e-12}, "Nextclade_pango": {"value": "BA.1", "confidence": {"BA.1": 1.0}, "entropy": -1e-12}}, "branch_attrs": {"mutations": {"nuc": ["-21989G", "-21990T", "T24503C"], "GU280_gp02": ["X143V", "F981L"]}, "labels": {"aa": "GU280_gp02: X143V, F981L"}}}, {"name": "NODE_0000177", "node_attrs": {"div": 0.00203, "num_date": {"value": 2021.742}, "country": {"value": "Mali", "confidence": {"Mali": 1.0}, "entropy": 0.00403}, "Nextclade_pango": {"value": "BA.1", "confidence": {"BA.1": 1.0}, "entropy": 9.34e-06}}, "branch_attrs": {"mutations": {"nuc": ["C23854A"], "GU280_gp02": ["N764K"]}, "labels": {"aa": "GU280_gp02: N764K"}}, "children": [{"name": "hCoV-19/Mali/166047/2022", "node_attrs": {"div": 0.00203, "num_date": {"value": 2022.007}, "strain": {"value": "hCoV-19/Mali/166047/2022"}, "clade_display": {"value": "21K (BA.1)"}, "country": {"value": "Mali", "confidence": {"Mali": 1.0}, "entropy": -1e-12}, "Nextclade_pango": {"value": "BA.1", "confidence": {"BA.1": 1.0}, "entropy": -1e-12}}, "branch_attrs": {"mutations": {"nuc": ["-21988T", "-21989G", "-21990T", "-29856T"], "GU280_gp02": ["X143V"]}, "labels": {"aa": "GU280_gp02: X143V"}}}, {"name": "NODE_0000178", "node_attrs": {"div": 0.00217, "num_date": {"value": 2021.765}, "country": {"value": "Mali", "confidence": {"Mali": 1.0}, "entropy": 0.00417}, "Nextclade_pango": {"value": "BA.1", "confidence": {"BA.1": 1.0}, "entropy": 9.48e-06}}, "branch_attrs": {"mutations": {"nuc": ["A2832G", "T6514-", "C10449A", "G11201A", "C15240T", "T21991-", "T21992-", "A21993-", "T21994-", "T21995-"], "GU280_gp01": ["K856R", "P3395H", "A3646T"], "GU280_gp02": ["X143-", "Y144-", "Y145X"]}, "labels": {"aa": "GU280_gp01: K856R, P3395H, A3646T; GU280_gp02: X143-, Y144-, Y145X"}}, "children": [{"name": "hCoV-19/Mali/166273/2022", "node_attrs": {"div": 0.00223, "num_date": {"value": 2022.007}, "strain": {"value": "hCoV-19/Mali/166273/2022"}, "clade_display": {"value": "21K (BA.1)"}, "country": {"value": "Mali", "confidence": {"Mali": 1.0}, "entropy": -1e-12}, "Nextclade_pango": {"value": "BA.1", "confidence": {"BA.1": 1.0}, "entropy": -1e-12}}, "branch_attrs": {"mutations": {"nuc": ["C19220T", "C21575T"], "GU280_gp02": ["L5F"]}, "labels": {"aa": "GU280_gp02: L5F"}}}, {"name": "NODE_0000179", "node_attrs": {"div": 0.00278, "num_date": {"value": 2021.84}, "country": {"value": "Mali", "confidence": {"Mali": 0.999}, "entropy": 0.00601}, "Nextclade_pango": {"value": "BA.1", "confidence": {"BA.1": 1.0}, "entropy": 3.72e-05}}, "branch_attrs": {"mutations": {"nuc": ["T6402C", "G11283-", "T11284-", "T11285-", "T11286-", "G11287-", "T11288-", "C11289-", "T11290-", "G11291-", "A15451G", "C21762T", "T21765-", "A21766-", "C21767-", "-22029A", "-22030G", "-22031T", "-22032T", "-22033C", "-22034A", "G22578A", "G22813T", "G22898A", "G22917T", "G22992A", "A23013C", "A23055G", "A23063T", "T23075C", "C23202A", "A26530G", "G28362-", "A28363-", "G28364-", "A28365-", "A28366-", "C28367-", "G28368-", "C28369-", "A28370-", "T28881A", "G28882A", "G28883C"], "GU280_gp01": ["L2046P", "S3673X", "L3674-", "S3675-", "G3676X"], "GU280_gp02": ["A67V", "I68X", "H69X", "X156E", "-157F", "X158R", "G339D", "K417N", "G446S", "R452L", "S477N", "E484A", "Q498R", "N501Y", "Y505H", "T547K"], "GU280_gp05": ["D3G"], "GU280_gp10": ["G30X", "E31-", "R32-", "S33X", "M203K", "G204R", "*420X"]}, "labels": {"aa": "GU280_gp01: L2046P, S3673X, L3674-, S3675-, G3676X; GU280_gp02: A67V, I68X, H69X, X156E, -157F, X158R, G339D, K417N, G446S, R452L, S477N, E484A, Q498R, N501Y, Y505H, T547K; GU280_gp05: D3G; GU280_gp10: G30X, E31-, R32-, S33X, M203K, G204R, *420X"}}, "children": [{"name": "NODE_0000273", "node_attrs": {"div": 0.00278, "num_date": {"value": 2021.848}, "country": {"value": "Mali", "confidence": {"Mali": 1.0}, "entropy": 0.0042}, "Nextclade_pango": {"value": "BA.1", "confidence": {"BA.1": 1.0}, "entropy": 0.000462}}, "branch_attrs": {"mutations": {}}, "children": [{"name": "NODE_0000281", "node_attrs": {"div": 0.00278, "num_date": {"value": 2021.853}, "country": {"value": "Mali", "confidence": {"Mali": 1.0}, "entropy": 0.00403}, "Nextclade_pango": {"value": "BA.1", "confidence": {"BA.1": 0.994, "BA.1.1": 0.00631}, "entropy": 0.0388}}, "branch_attrs": {"mutations": {}}, "children": [{"name": "hCoV-19/Mali/166073/2022", "node_attrs": {"div": 0.00298, "num_date": {"value": 2022.007}, "strain": {"value": "hCoV-19/Mali/166073/2022"}, "clade_display": {"value": "21K (BA.1)"}, "country": {"value": "Mali", "confidence": {"Mali": 1.0}, "entropy": -1e-12}, "Nextclade_pango": {"value": "BA.1.1", "confidence": {"BA.1.1": 1.0}, "entropy": -1e-12}}, "branch_attrs": {"mutations": {"nuc": ["G495A", "T10663C", "-11283G", "-11284T", "-11290T", "-11291T", "T18632G", "G22599A", "C26201T", "G26779T"], "GU280_gp01": ["R77Q", "X3673S", "-3675X", "X3676C"], "GU280_gp02": ["R346K"], "GU280_gp03": ["T270I"], "GU280_gp05": ["C86F"]}, "labels": {"aa": "GU280_gp01: R77Q, X3673S, -3675X, X3676C; GU280_gp02: R346K; GU280_gp03: T270I; GU280_gp05: C86F"}}}, {"name": "NODE_0000181", "node_attrs": {"div": 0.00288, "num_date": {"value": 2021.993}, "country": {"value": "Mali", "confidence": {"Mali": 1.0}, "entropy": 0.00399}, "Nextclade_pango": {"value": "BA.1", "confidence": {"BA.1": 1.0}, "entropy": 0.000453}}, "branch_attrs": {"mutations": {"nuc": ["G8718A", "T19685C", "T23600G"], "GU280_gp01": ["R2818H"], "GU280_gp02": ["S680A"]}, "labels": {"aa": "GU280_gp01: R2818H; GU280_gp02: S680A"}}, "children": [{"name": "hCoV-19/Mali/166231/2022", "node_attrs": {"div": 0.00288, "num_date": {"value": 2022.007}, "strain": {"value": "hCoV-19/Mali/166231/2022"}, "clade_display": {"value": "21K (BA.1)"}, "country": {"value": "Mali", "confidence": {"Mali": 1.0}, "entropy": -1e-12}, "Nextclade_pango": {"value": "BA.1", "confidence": {"BA.1": 1.0}, "entropy": -1e-12}}, "branch_attrs": {"mutations": {"nuc": ["A6512-", "-6515A", "A21768-", "T21769-", "G21770-"], "GU280_gp01": ["X2083-", "X2084I"], "GU280_gp02": ["X69-", "V70X"]}, "labels": {"aa": "GU280_gp01: X2083-, X2084I; GU280_gp02: X69-, V70X"}}}, {"name": "NODE_0000187", "node_attrs": {"div": 0.00288, "num_date": {"value": 2021.993}, "country": {"value": "Mali", "confidence": {"Mali": 1.0}, "entropy": 0.00372}, "Nextclade_pango": {"value": "BA.1", "confidence": {"BA.1": 1.0}, "entropy": 1.3e-05}}, "branch_attrs": {"mutations": {"nuc": ["-21765T"]}}, "children": [{"name": "hCoV-19/Mali/166218/2022", "node_attrs": {"div": 0.00291, "num_date": {"value": 2022.007}, "strain": {"value": "hCoV-19/Mali/166218/2022"}, "clade_display": {"value": "21K (BA.1)"}, "country": {"value": "Mali", "confidence": {"Mali": 1.0}, "entropy": -1e-12}, "Nextclade_pango": {"value": "BA.1", "confidence": {"BA.1": 1.0}, "entropy": -1e-12}}, "branch_attrs": {"mutations": {"nuc": ["-21767C", "G26530A"], "GU280_gp02": ["X69H"], "GU280_gp05": ["G3D"]}, "labels": {"aa": "GU280_gp02: X69H; GU280_gp05: G3D"}}}, {"name": "hCoV-19/Mali/166242/2022", "node_attrs": {"div": 0.00291, "num_date": {"value": 2022.007}, "strain": {"value": "hCoV-19/Mali/166242/2022"}, "clade_display": {"value": "21K (BA.1)"}, "country": {"value": "Mali", "confidence": {"Mali": 1.0}, "entropy": -1e-12}, "Nextclade_pango": {"value": "BA.1", "confidence": {"BA.1": 1.0}, "entropy": -1e-12}}, "branch_attrs": {"mutations": {"nuc": ["C4421T"], "GU280_gp01": ["R1386C"]}, "labels": {"aa": "GU280_gp01: R1386C"}}}]}]}]}, {"name": "NODE_0000183", "node_attrs": {"div": 0.00284, "num_date": {"value": 2021.88}, "country": {"value": "Mali", "confidence": {"Mali": 1.0}, "entropy": 0.000453}, "Nextclade_pango": {"value": "BA.1", "confidence": {"BA.1": 1.0}, "entropy": 7.9e-08}}, "branch_attrs": {"mutations": {"nuc": ["G3231T", "A6512-", "-6515A", "G19889A", "A21768-", "T21769-", "G21770-", "C22183-", "A22184-", "C22185-", "G22186-", "C22187-", "C22188-", "T22189-", "A22190-", "T22191-", "T22192-", "A22193-", "A22194-", "T22195-", "T22196-", "T22197-", "A22198-", "G22199-", "T22200-", "G22201-"], "GU280_gp01": ["G989V", "X2083-", "X2084I"], "GU280_gp02": ["X69-", "V70X", "H207X", "T208-", "P209-", "I210-", "N211-", "L212-", "V213-"]}, "labels": {"aa": "GU280_gp01: G989V, X2083-, X2084I; GU280_gp02: X69-, V70X, H207X, T208-, P209-, I210-, N211-, L212-, V213-"}}, "children": [{"name": "NODE_0000193", "node_attrs": {"div": 0.00284, "num_date": {"value": 2021.968}, "country": {"value": "Mali", "confidence": {"Mali": 1.0}, "entropy": 0.00375}, "Nextclade_pango": {"value": "BA.1", "confidence": {"BA.1": 1.0}, "entropy": 9.26e-06}}, "branch_attrs": {"mutations": {"nuc": ["A22171-", "T22172-", "A22173-", "T22174-", "T22175-", "C22176-", "T22177-", "A22178-", "A22179-", "G22180-", "C22181-", "A22182-", "-29856T"], "GU280_gp02": ["I203X", "Y204-", "S205-", "K206-", "X207-"]}, "labels": {"aa": "GU280_gp02: I203X, Y204-, S205-, K206-, X207-"}}, "children": [{"name": "hCoV-19/Mali/166177/2022", "node_attrs": {"div": 0.00288, "num_date": {"value": 2022.007}, "strain": {"value": "hCoV-19/Mali/166177/2022"}, "clade_display": {"value": "21K (BA.1)"}, "country": {"value": "Mali", "confidence": {"Mali": 1.0}, "entropy": -1e-12}, "Nextclade_pango": {"value": "BA.1", "confidence": {"BA.1": 1.0}, "entropy": -1e-12}}, "branch_attrs": {"mutations": {"nuc": ["G28350T", "-28362G", "-28364G"], "GU280_gp10": ["S26I", "-31X"]}, "labels": {"aa": "GU280_gp10: S26I, -31X"}}}, {"name": "NODE_0000284", "node_attrs": {"div": 0.00284, "num_date": {"value": 2021.969}, "country": {"value": "Mali", "confidence": {"Mali": 1.0}, "entropy": 0.00397}, "Nextclade_pango": {"value": "BA.1", "confidence": {"BA.1": 1.0}, "entropy": 9.3e-06}}, "branch_attrs": {"mutations": {}}, "children": [{"name": "hCoV-19/Mali/396219/2022", "node_attrs": {"div": 0.00291, "num_date": {"value": 2022.004}, "strain": {"value": "hCoV-19/Mali/396219/2022"}, "clade_display": {"value": "21K (BA.1)"}, "country": {"value": "Mali", "confidence": {"Mali": 1.0}, "entropy": -1e-12}, "Nextclade_pango": {"value": "BA.1", "confidence": {"BA.1": 1.0}, "entropy": -1e-12}}, "branch_attrs": {"mutations": {"nuc": ["C2003T", "-21765T", "-21766A", "-21767C", "-21768A", "-21769T", "-21770G", "A22148-", "A22149-", "T22150-", "A22151-", "T22152-", "T22153-", "G22154-", "A22155-", "T22156-", "G22157-", "G22158-", "T22159-", "T22160-", "A22161-", "T22162-", "T22163-", "T22164-", "T22165-", "A22166-", "A22167-", "A22168-", "A22169-", "T22170-", "C22855A"], "GU280_gp01": ["L580F"], "GU280_gp02": ["X68I", "-69H", "X70V", "N196-", "I197-", "D198-", "G199-", "Y200-", "F201-", "K202-", "X203-"]}, "labels": {"aa": "GU280_gp01: L580F; GU280_gp02: X68I, -69H, X70V, N196-, I197-, D198-, G199-, Y200-, F201-, K202-, X203-"}}}, {"name": "NODE_0000285", "node_attrs": {"div": 0.00284, "num_date": {"value": 2022.007}, "country": {"value": "Mali", "confidence": {"Mali": 1.0}, "entropy": 0.00372}, "Nextclade_pango": {"value": "BA.1", "confidence": {"BA.1": 1.0}, "entropy": 9.26e-06}}, "branch_attrs": {"mutations": {}}, "children": [{"name": "hCoV-19/Mali/166117/2022", "node_attrs": {"div": 0.00284, "num_date": {"value": 2022.007}, "strain": {"value": "hCoV-19/Mali/166117/2022"}, "clade_display": {"value": "21K (BA.1)"}, "country": {"value": "Mali", "confidence": {"Mali": 1.0}, "entropy": -1e-12}, "Nextclade_pango": {"value": "BA.1", "confidence": {"BA.1": 1.0}, "entropy": -1e-12}}, "branch_attrs": {"mutations": {}}}, {"name": "hCoV-19/Mali/165984/2022", "node_attrs": {"div": 0.00284, "num_date": {"value": 2022.007}, "strain": {"value": "hCoV-19/Mali/165984/2022"}, "clade_display": {"value": "21K (BA.1)"}, "country": {"value": "Mali", "confidence": {"Mali": 1.0}, "entropy": -1e-12}, "Nextclade_pango": {"value": "BA.1", "confidence": {"BA.1": 1.0}, "entropy": -1e-12}}, "branch_attrs": {"mutations": {}}}]}]}]}, {"name": "NODE_0000287", "node_attrs": {"div": 0.00288, "num_date": {"value": 2021.944}, "country": {"value": "Mali", "confidence": {"Mali": 1.0}, "entropy": 0.00405}, "Nextclade_pango": {"value": "BA.1", "confidence": {"BA.1": 1.0}, "entropy": 9.3e-06}}, "branch_attrs": {"mutations": {"nuc": ["C22686T", "T29855-"], "GU280_gp02": ["S375F"]}, "labels": {"aa": "GU280_gp02: S375F"}}, "children": [{"name": "NODE_0000289", "node_attrs": {"div": 0.00288, "num_date": {"value": 2021.944}, "country": {"value": "Mali", "confidence": {"Mali": 1.0}, "entropy": 0.00373}, "Nextclade_pango": {"value": "BA.1", "confidence": {"BA.1": 1.0}, "entropy": 9.26e-06}}, "branch_attrs": {"mutations": {}}, "children": [{"name": "hCoV-19/Mali/165965/2022", "node_attrs": {"div": 0.00298, "num_date": {"value": 2022.007}, "strain": {"value": "hCoV-19/Mali/165965/2022"}, "clade_display": {"value": "21K (BA.1)"}, "country": {"value": "Mali", "confidence": {"Mali": 1.0}, "entropy": -1e-12}, "Nextclade_pango": {"value": "BA.1", "confidence": {"BA.1": 1.0}, "entropy": -1e-12}}, "branch_attrs": {"mutations": {"nuc": ["C11471T", "C21145T", "A29257G"], "GU280_gp01": ["L3736F"]}, "labels": {"aa": "GU280_gp01: L3736F"}}}, {"name": "hCoV-19/Mali/166080/2022", "node_attrs": {"div": 0.00291, "num_date": {"value": 2022.007}, "strain": {"value": "hCoV-19/Mali/166080/2022"}, "clade_display": {"value": "21K (BA.1)"}, "country": {"value": "Mali", "confidence": {"Mali": 1.0}, "entropy": -1e-12}, "Nextclade_pango": {"value": "BA.1", "confidence": {"BA.1": 1.0}, "entropy": -1e-12}}, "branch_attrs": {"mutations": {"nuc": ["A3054G"], "GU280_gp01": ["D930G"]}, "labels": {"aa": "GU280_gp01: D930G"}}}]}, {"name": "NODE_0000190", "node_attrs": {"div": 0.00288, "num_date": {"value": 2021.944}, "country": {"value": "Mali", "confidence": {"Mali": 1.0}, "entropy": 0.0043}, "Nextclade_pango": {"value": "BA.1", "confidence": {"BA.1": 1.0}, "entropy": 9.33e-06}}, "branch_attrs": {"mutations": {}}, "children": [{"name": "NODE_0000200", "node_attrs": {"div": 0.00288, "num_date": {"value": 2022.007}, "country": {"value": "Mali", "confidence": {"Mali": 1.0}, "entropy": 0.00375}, "Nextclade_pango": {"value": "BA.1", "confidence": {"BA.1": 1.0}, "entropy": 9.26e-06}}, "branch_attrs": {"mutations": {}}, "children": [{"name": "hCoV-19/Mali/166104/2022", "node_attrs": {"div": 0.00288, "num_date": {"value": 2022.007}, "strain": {"value": "hCoV-19/Mali/166104/2022"}, "clade_display": {"value": "21K (BA.1)"}, "country": {"value": "Mali", "confidence": {"Mali": 1.0}, "entropy": -1e-12}, "Nextclade_pango": {"value": "BA.1", "confidence": {"BA.1": 1.0}, "entropy": -1e-12}}, "branch_attrs": {"mutations": {}}}, {"name": "hCoV-19/Mali/166013/2022", "node_attrs": {"div": 0.00288, "num_date": {"value": 2022.007}, "strain": {"value": "hCoV-19/Mali/166013/2022"}, "clade_display": {"value": "21K (BA.1)"}, "country": {"value": "Mali", "confidence": {"Mali": 1.0}, "entropy": -1e-12}, "Nextclade_pango": {"value": "BA.1", "confidence": {"BA.1": 1.0}, "entropy": -1e-12}}, "branch_attrs": {"mutations": {}}}]}, {"name": "NODE_0000201", "node_attrs": {"div": 0.00288, "num_date": {"value": 2021.944}, "country": {"value": "Mali", "confidence": {"Mali": 1.0}, "entropy": 0.00404}, "Nextclade_pango": {"value": "BA.1", "confidence": {"BA.1": 1.0}, "entropy": 9.3e-06}}, "branch_attrs": {"mutations": {}}, "children": [{"name": "hCoV-19/Mali/166081/2022", "node_attrs": {"div": 0.00291, "num_date": {"value": 2022.007}, "strain": {"value": "hCoV-19/Mali/166081/2022"}, "clade_display": {"value": "21K (BA.1)"}, "country": {"value": "Mali", "confidence": {"Mali": 1.0}, "entropy": -1e-12}, "Nextclade_pango": {"value": "BA.1", "confidence": {"BA.1": 1.0}, "entropy": -1e-12}}, "branch_attrs": {"mutations": {"nuc": ["C15615T"]}}}, {"name": "NODE_0000191", "node_attrs": {"div": 0.00291, "num_date": {"value": 2021.968}, "country": {"value": "Mali", "confidence": {"Mali": 1.0}, "entropy": 0.00399}, "Nextclade_pango": {"value": "BA.1", "confidence": {"BA.1": 1.0}, "entropy": 9.3e-06}}, "branch_attrs": {"mutations": {"nuc": ["A22148-", "A22149-", "T22150-", "A22151-", "T22152-", "T22153-", "G22154-", "A22155-", "T22156-", "G22157-", "G22158-", "T22159-", "T22160-", "A22161-", "T22162-", "T22163-", "T22164-", "T22165-", "A22166-", "A22167-", "A22168-", "A22169-", "T22170-", "A22171-", "T22172-", "A22173-", "T22174-", "T22175-", "C22176-", "T22177-", "A22178-", "A22179-", "G22180-", "C22181-", "A22182-", "G26530A", "C29837-", "C29838-", "A29839-", "T29840-", "G29841-", "T29842-", "G29843-", "A29844-", "T29845-", "T29846-", "T29847-", "T29848-", "A29849-", "A29850-", "T29851-", "A29852-", "G29853-", "C29854-"], "GU280_gp02": ["N196-", "I197-", "D198-", "G199-", "Y200-", "F201-", "K202-", "I203-", "Y204-", "S205-", "K206-", "X207-"], "GU280_gp05": ["G3D"]}, "labels": {"aa": "GU280_gp02: N196-, I197-, D198-, G199-, Y200-, F201-, K202-, I203-, Y204-, S205-, K206-, X207-; GU280_gp05: G3D"}}, "children": [{"name": "hCoV-19/Mali/168057/2022", "node_attrs": {"div": 0.00294, "num_date": {"value": 2022.012}, "strain": {"value": "hCoV-19/Mali/168057/2022"}, "clade_display": {"value": "21K (BA.1)"}, "country": {"value": "Mali", "confidence": {"Mali": 1.0}, "entropy": -1e-12}, "Nextclade_pango": {"value": "BA.1", "confidence": {"BA.1": 1.0}, "entropy": -1e-12}}, "branch_attrs": {"mutations": {"nuc": ["T25279C"]}}}, {"name": "NODE_0000203", "node_attrs": {"div": 0.00291, "num_date": {"value": 2021.969}, "country": {"value": "Mali", "confidence": {"Mali": 1.0}, "entropy": 0.00372}, "Nextclade_pango": {"value": "BA.1", "confidence": {"BA.1": 1.0}, "entropy": 9.26e-06}}, "branch_attrs": {"mutations": {}}, "children": [{"name": "hCoV-19/Mali/401693/2022", "node_attrs": {"div": 0.00291, "num_date": {"value": 2022.021}, "strain": {"value": "hCoV-19/Mali/401693/2022"}, "clade_display": {"value": "21K (BA.1)"}, "country": {"value": "Mali", "confidence": {"Mali": 1.0}, "entropy": -1e-12}, "Nextclade_pango": {"value": "BA.1", "confidence": {"BA.1": 1.0}, "entropy": -1e-12}}, "branch_attrs": {"mutations": {"nuc": ["-22148A", "-22149A", "-22150T", "-22151A", "-22152T", "-22153T", "-22154G", "-22155A", "-22156T", "-22157G", "-22158G", "-22159T", "-22160T", "-22161A", "-22162T", "-22163T", "-22164T", "-22165T", "-22166A", "-22167A", "-22168A", "-22169A", "-22170T", "-22171A", "-22172T", "-22173A", "-22174T", "-22175T", "-22176C", "-22177T", "-22178A", "-22179A", "-22180G", "-22181C", "-22182A", "-22183C", "-22184A", "-22185C", "-22186G", "-22187C", "-22188C", "-22189T", "-22190A", "-22191T", "-22192T", "-22193A"], "GU280_gp02": ["-196N", "-197I", "-198D", "-199G", "-200Y", "-201F", "-202K", "-203I", "-204Y", "-205S", "-206K", "-207H", "-208T", "-209P", "-210I", "-211X"]}, "labels": {"aa": "GU280_gp02: -196N, -197I, -198D, -199G, -200Y, -201F, -202K, -203I, -204Y, -205S, -206K, -207H, -208T, -209P, -210I, -211X"}}}, {"name": "hCoV-19/Mali/402310/2022", "node_attrs": {"div": 0.00305, "num_date": {"value": 2022.021}, "strain": {"value": "hCoV-19/Mali/402310/2022"}, "clade_display": {"value": "21K (BA.1)"}, "country": {"value": "Mali", "confidence": {"Mali": 1.0}, "entropy": -1e-12}, "Nextclade_pango": {"value": "BA.1", "confidence": {"BA.1": 1.0}, "entropy": -1e-12}}, "branch_attrs": {"mutations": {"nuc": ["C1263T", "G3620A", "T6168C", "C10525T", "A29687-", "G29688-", "T29689-", "G29690-", "T29691-", "G29692-", "T29693-", "A29694-", "A29695-", "C29696-", "A29697-", "T29698-", "T29699-", "A29700-", "G29701-", "G29702-", "G29703-", "A29704-", "G29705-", "G29706-", "A29707-", "C29708-", "T29709-", "T29710-", "G29711-", "A29712-", "A29713-", "A29714-", "G29715-", "A29716-", "G29717-", "C29718-", "C29719-", "A29720-", "C29721-", "C29722-", "A29723-", "C29724-", "A29725-", "T29726-", "T29727-", "T29728-", "T29729-", "C29730-", "A29731-", "C29732-", "C29733-", "G29734-", "A29735-", "G29736-", "G29737-", "C29738-", "C29739-", "A29740-", "C29741-", "G29742-", "C29743-", "G29744-", "G29745-", "A29746-", "G29747-", "T29748-", "A29749-", "C29750-", "G29751-", "A29752-", "T29753-", "C29754-", "G29755-", "A29756-", "G29757-", "T29758-", "G29759-", "T29760-", "A29761-", "C29762-", "A29763-", "G29764-", "T29765-", "G29766-", "A29767-", "A29768-", "C29769-", "A29770-", "A29771-", "T29772-", "G29773-", "C29774-", "T29775-", "A29776-", "G29777-", "G29778-", "G29779-", "A29780-", "G29781-", "A29782-", "G29783-", "C29784-", "T29785-", "G29786-", "C29787-", "C29788-", "T29789-", "A29790-", "T29791-", "A29792-", "T29793-", "G29794-", "G29795-", "A29796-", "A29797-", "G29798-", "A29799-", "G29800-", "C29801-", "C29802-", "C29803-", "T29804-", "A29805-", "A29806-", "T29807-", "G29808-", "T29809-", "G29810-", "T29811-", "A29812-", "A29813-", "A29814-", "A29815-", "T29816-", "T29817-", "A29818-", "A29819-", "T29820-", "T29821-", "T29822-", "T29823-", "A29824-", "G29825-", "T29826-", "A29827-", "G29828-", "T29829-", "G29830-", "C29831-", "T29832-", "A29833-", "T29834-", "C29835-", "C29836-"], "GU280_gp01": ["T333M", "G1119S", "V1968A"]}, "labels": {"aa": "GU280_gp01: T333M, G1119S, V1968A"}}}]}]}]}]}]}, {"name": "NODE_0000195", "node_attrs": {"div": 0.00295, "num_date": {"value": 2021.905}, "country": {"value": "Mali", "confidence": {"Mali": 1.0}, "entropy": 0.000404}, "Nextclade_pango": {"value": "BA.1", "confidence": {"BA.1": 1.0}, "entropy": 4.69e-08}}, "branch_attrs": {"mutations": {"nuc": ["T22032-", "C22033-", "A22034-", "-22183C", "-22184A", "-22185C", "-22186G", "-22187C", "-22188C", "-22189T", "-22190A", "-22191T", "-22192T", "-22193A", "-22194A", "-22195T", "-22196T", "-22197T", "-22198A", "-22199G", "-22200T", "-22201G", "A28881T", "A28882G", "C28883G"], "GU280_gp02": ["F157X", "R158X", "X207H", "-208T", "-209P", "-210I", "-211N", "-212L", "-213V"], "GU280_gp10": ["K203M", "R204G"]}, "labels": {"aa": "GU280_gp02: F157X, R158X, X207H, -208T, -209P, -210I, -211N, -212L, -213V; GU280_gp10: K203M, R204G"}}, "children": [{"name": "hCoV-19/Mali/166122/2022", "node_attrs": {"div": 0.00298, "num_date": {"value": 2022.007}, "strain": {"value": "hCoV-19/Mali/166122/2022"}, "clade_display": {"value": "21K (BA.1)"}, "country": {"value": "Mali", "confidence": {"Mali": 1.0}, "entropy": -1e-12}, "Nextclade_pango": {"value": "BA.1", "confidence": {"BA.1": 1.0}, "entropy": -1e-12}}, "branch_attrs": {"mutations": {"nuc": ["C28869T"], "GU280_gp10": ["P199L"]}, "labels": {"aa": "GU280_gp10: P199L"}}}, {"name": "NODE_0000293", "node_attrs": {"div": 0.00295, "num_date": {"value": 2021.941}, "country": {"value": "Mali", "confidence": {"Mali": 1.0}, "entropy": 0.00348}, "Nextclade_pango": {"value": "BA.1", "confidence": {"BA.1": 1.0}, "entropy": 9.23e-06}}, "branch_attrs": {"mutations": {}}, "children": [{"name": "hCoV-19/Mali/166226/2022", "node_attrs": {"div": 0.00301, "num_date": {"value": 2022.007}, "strain": {"value": "hCoV-19/Mali/166226/2022"}, "clade_display": {"value": "21K (BA.1)"}, "country": {"value": "Mali", "confidence": {"Mali": 1.0}, "entropy": -1e-12}, "Nextclade_pango": {"value": "BA.1", "confidence": {"BA.1": 1.0}, "entropy": -1e-12}}, "branch_attrs": {"mutations": {"nuc": ["G4223T", "G15894T"], "GU280_gp01": ["V1320L"]}, "labels": {"aa": "GU280_gp01: V1320L"}}}, {"name": "hCoV-19/Mali/166201/2022", "node_attrs": {"div": 0.00295, "num_date": {"value": 2022.007}, "strain": {"value": "hCoV-19/Mali/166201/2022"}, "clade_display": {"value": "21K (BA.1)"}, "country": {"value": "Mali", "confidence": {"Mali": 1.0}, "entropy": -1e-12}, "Nextclade_pango": {"value": "BA.1", "confidence": {"BA.1": 1.0}, "entropy": -1e-12}}, "branch_attrs": {"mutations": {}}}]}, {"name": "NODE_0000198", "node_attrs": {"div": 0.00298, "num_date": {"value": 2021.912}, "country": {"value": "Mali", "confidence": {"Mali": 1.0}, "entropy": 0.00378}, "Nextclade_pango": {"value": "BA.1", "confidence": {"BA.1": 1.0}, "entropy": 9.26e-06}}, "branch_attrs": {"mutations": {"nuc": ["A6515-", "T22813G"], "GU280_gp01": ["I2084X"], "GU280_gp02": ["N417K"]}, "labels": {"aa": "GU280_gp01: I2084X; GU280_gp02: N417K"}}, "children": [{"name": "NODE_0000295", "node_attrs": {"div": 0.00298, "num_date": {"value": 2021.992}, "country": {"value": "Mali", "confidence": {"Mali": 1.0}, "entropy": 0.00399}, "Nextclade_pango": {"value": "BA.1", "confidence": {"BA.1": 1.0}, "entropy": 9.3e-06}}, "branch_attrs": {"mutations": {}}, "children": [{"name": "hCoV-19/Mali/166211/2022", "node_attrs": {"div": 0.00301, "num_date": {"value": 2022.007}, "strain": {"value": "hCoV-19/Mali/166211/2022"}, "clade_display": {"value": "21K (BA.1)"}, "country": {"value": "Mali", "confidence": {"Mali": 1.0}, "entropy": -1e-12}, "Nextclade_pango": {"value": "BA.1", "confidence": {"BA.1": 1.0}, "entropy": -1e-12}}, "branch_attrs": {"mutations": {"nuc": ["-6512A", "C8090A", "-21765T", "-21768A", "-21769T", "-21770G"], "GU280_gp01": ["-2083X", "L2609I"], "GU280_gp02": ["-69X", "X70V"]}, "labels": {"aa": "GU280_gp01: -2083X, L2609I; GU280_gp02: -69X, X70V"}}}, {"name": "NODE_0000296", "node_attrs": {"div": 0.00298, "num_date": {"value": 2022.005}, "country": {"value": "Mali", "confidence": {"Mali": 1.0}, "entropy": 0.00399}, "Nextclade_pango": {"value": "BA.1", "confidence": {"BA.1": 1.0}, "entropy": 9.3e-06}}, "branch_attrs": {"mutations": {"nuc": ["-6515A"], "GU280_gp01": ["X2084I"]}, "labels": {"aa": "GU280_gp01: X2084I"}}, "children": [{"name": "hCoV-19/Mali/165969/2022", "node_attrs": {"div": 0.00298, "num_date": {"value": 2022.007}, "strain": {"value": "hCoV-19/Mali/165969/2022"}, "clade_display": {"value": "21K (BA.1)"}, "country": {"value": "Mali", "confidence": {"Mali": 1.0}, "entropy": -1e-12}, "Nextclade_pango": {"value": "BA.1", "confidence": {"BA.1": 1.0}, "entropy": -1e-12}}, "branch_attrs": {"mutations": {}}}, {"name": "NODE_0000297", "node_attrs": {"div": 0.00298, "num_date": {"value": 2022.007}, "country": {"value": "Mali", "confidence": {"Mali": 1.0}, "entropy": 0.00372}, "Nextclade_pango": {"value": "BA.1", "confidence": {"BA.1": 1.0}, "entropy": 9.26e-06}}, "branch_attrs": {"mutations": {}}, "children": [{"name": "hCoV-19/Mali/166203/2022", "node_attrs": {"div": 0.00298, "num_date": {"value": 2022.007}, "strain": {"value": "hCoV-19/Mali/166203/2022"}, "clade_display": {"value": "21K (BA.1)"}, "country": {"value": "Mali", "confidence": {"Mali": 1.0}, "entropy": -1e-12}, "Nextclade_pango": {"value": "BA.1", "confidence": {"BA.1": 1.0}, "entropy": -1e-12}}, "branch_attrs": {"mutations": {}}}, {"name": "hCoV-19/Mali/166238/2022", "node_attrs": {"div": 0.00298, "num_date": {"value": 2022.007}, "strain": {"value": "hCoV-19/Mali/166238/2022"}, "clade_display": {"value": "21K (BA.1)"}, "country": {"value": "Mali", "confidence": {"Mali": 1.0}, "entropy": -1e-12}, "Nextclade_pango": {"value": "BA.1", "confidence": {"BA.1": 1.0}, "entropy": -1e-12}}, "branch_attrs": {"mutations": {}}}]}]}]}, {"name": "NODE_0000202", "node_attrs": {"div": 0.00305, "num_date": {"value": 2021.924}, "country": {"value": "Mali", "confidence": {"Mali": 1.0}, "entropy": 0.000475}, "Nextclade_pango": {"value": "BA.1", "confidence": {"BA.1": 1.0}, "entropy": 4.75e-08}}, "branch_attrs": {"mutations": {"nuc": ["-6512A", "-11283G", "-11284T", "-11285T", "-11286T", "-11289C", "-11290T", "-21768A", "-21769T", "-21770G", "A22029-", "G22030-", "T22031-", "A22578G", "G26530A", "-28362G"], "GU280_gp01": ["-2083X", "X3673S", "-3674X", "-3675X"], "GU280_gp02": ["-69X", "X70V", "E156X", "X157-", "D339G"], "GU280_gp05": ["G3D"]}, "labels": {"aa": "GU280_gp01: -2083X, X3673S, -3674X, -3675X; GU280_gp02: -69X, X70V, E156X, X157-, D339G; GU280_gp05: G3D"}}, "children": [{"name": "NODE_0000218", "node_attrs": {"div": 0.00305, "num_date": {"value": 2021.924}, "country": {"value": "Mali", "confidence": {"Mali": 1.0}, "entropy": 0.00373}, "Nextclade_pango": {"value": "BA.1", "confidence": {"BA.1": 1.0}, "entropy": 9.26e-06}}, "branch_attrs": {"mutations": {}}, "children": [{"name": "hCoV-19/Mali/165907/2022", "node_attrs": {"div": 0.00312, "num_date": {"value": 2022.007}, "strain": {"value": "hCoV-19/Mali/165907/2022"}, "clade_display": {"value": "21K (BA.1)"}, "country": {"value": "Mali", "confidence": {"Mali": 1.0}, "entropy": -1e-12}, "Nextclade_pango": {"value": "BA.1", "confidence": {"BA.1": 1.0}, "entropy": -1e-12}}, "branch_attrs": {"mutations": {"nuc": ["T3231G", "T4732C", "-21765T", "-21992T", "-21993A", "-21994T", "-21995T", "-28364G", "-28365A", "-28366A", "-28367C", "-28368G", "-28369C"], "GU280_gp01": ["V989G"], "GU280_gp02": ["-144Y", "X145Y"], "GU280_gp10": ["-31E", "-32R"]}, "labels": {"aa": "GU280_gp01: V989G; GU280_gp02: -144Y, X145Y; GU280_gp10: -31E, -32R"}}}, {"name": "NODE_0000299", "node_attrs": {"div": 0.00308, "num_date": {"value": 2022.007}, "country": {"value": "Mali", "confidence": {"Mali": 1.0}, "entropy": 0.0037}, "Nextclade_pango": {"value": "BA.1", "confidence": {"BA.1": 1.0}, "entropy": 9.26e-06}}, "branch_attrs": {"mutations": {"nuc": ["C27737T"], "GU280_gp07": ["T115I"]}, "labels": {"aa": "GU280_gp07: T115I"}}, "children": [{"name": "hCoV-19/Mali/166253/2022", "node_attrs": {"div": 0.00308, "num_date": {"value": 2022.007}, "strain": {"value": "hCoV-19/Mali/166253/2022"}, "clade_display": {"value": "21K (BA.1)"}, "country": {"value": "Mali", "confidence": {"Mali": 1.0}, "entropy": -1e-12}, "Nextclade_pango": {"value": "BA.1", "confidence": {"BA.1": 1.0}, "entropy": -1e-12}}, "branch_attrs": {"mutations": {"nuc": ["-11287G", "-11288T", "-11291G", "-21994T", "-21995T", "-28364G", "-28366A", "-28368G"], "GU280_gp01": ["X3674L", "X3675S", "X3676G"], "GU280_gp02": ["-144X", "X145Y"], "GU280_gp10": ["-31X", "-32X"]}, "labels": {"aa": "GU280_gp01: X3674L, X3675S, X3676G; GU280_gp02: -144X, X145Y; GU280_gp10: -31X, -32X"}}}, {"name": "hCoV-19/Mali/166114/2022", "node_attrs": {"div": 0.00308, "num_date": {"value": 2022.007}, "strain": {"value": "hCoV-19/Mali/166114/2022"}, "clade_display": {"value": "21K (BA.1)"}, "country": {"value": "Mali", "confidence": {"Mali": 1.0}, "entropy": -1e-12}, "Nextclade_pango": {"value": "BA.1", "confidence": {"BA.1": 1.0}, "entropy": -1e-12}}, "branch_attrs": {"mutations": {"nuc": ["A6512-", "-6515A", "G11283-", "T11284-", "T11285-", "T11286-", "C11289-", "T11290-", "A21768-", "T21769-", "G21770-", "-22029A", "-22030G", "-22031T", "G28362-"], "GU280_gp01": ["X2083-", "X2084I", "S3673X", "X3674-", "X3675-"], "GU280_gp02": ["X69-", "V70X", "X156E", "-157X"]}, "labels": {"aa": "GU280_gp01: X2083-, X2084I, S3673X, X3674-, X3675-; GU280_gp02: X69-, V70X, X156E, -157X"}}}]}]}, {"name": "NODE_0000220", "node_attrs": {"div": 0.00305, "num_date": {"value": 2021.924}, "country": {"value": "Mali", "confidence": {"Mali": 1.0}, "entropy": 0.00375}, "Nextclade_pango": {"value": "BA.1", "confidence": {"BA.1": 1.0}, "entropy": 9.26e-06}}, "branch_attrs": {"mutations": {}}, "children": [{"name": "hCoV-19/Mali/393068/2021", "node_attrs": {"div": 0.00315, "num_date": {"value": 2021.996}, "strain": {"value": "hCoV-19/Mali/393068/2021"}, "clade_display": {"value": "21K (BA.1)"}, "country": {"value": "Mali", "confidence": {"Mali": 1.0}, "entropy": -1e-12}, "Nextclade_pango": {"value": "BA.1", "confidence": {"BA.1": 1.0}, "entropy": -1e-12}}, "branch_attrs": {"mutations": {"nuc": ["A6512-", "-6515A", "-11288T", "A21768-", "T21769-", "G21770-", "C22617T", "C22858T", "C27999T", "-28364G"], "GU280_gp01": ["X2083-", "X2084I", "X3675S"], "GU280_gp02": ["X69-", "V70X", "A352V"], "GU280_gp09": ["P36S"], "GU280_gp10": ["-31X"]}, "labels": {"aa": "GU280_gp01: X2083-, X2084I, X3675S; GU280_gp02: X69-, V70X, A352V; GU280_gp09: P36S; GU280_gp10: -31X"}}}, {"name": "NODE_0000205", "node_attrs": {"div": 0.00308, "num_date": {"value": 2021.969}, "country": {"value": "Mali", "confidence": {"Mali": 1.0}, "entropy": 0.00397}, "Nextclade_pango": {"value": "BA.1", "confidence": {"BA.1": 1.0}, "entropy": 9.3e-06}}, "branch_attrs": {"mutations": {"nuc": ["-11287G", "-22029A", "-22030G", "-22031T", "-22032T", "T27807C"], "GU280_gp01": ["X3674L"], "GU280_gp02": ["X156E", "-157X"]}, "labels": {"aa": "GU280_gp01: X3674L; GU280_gp02: X156E, -157X"}}, "children": [{"name": "hCoV-19/Mali/396246/2022", "node_attrs": {"div": 0.00311, "num_date": {"value": 2022.004}, "strain": {"value": "hCoV-19/Mali/396246/2022"}, "clade_display": {"value": "21K (BA.1)"}, "country": {"value": "Mali", "confidence": {"Mali": 1.0}, "entropy": -1e-12}, "Nextclade_pango": {"value": "BA.1", "confidence": {"BA.1": 1.0}, "entropy": -1e-12}}, "branch_attrs": {"mutations": {"nuc": ["A10449C", "-28364G", "-28365A", "-28366A", "-28367C", "-28368G", "-28369C", "-28370A"], "GU280_gp01": ["H3395P"], "GU280_gp10": ["-31E", "-32R", "X33S"]}, "labels": {"aa": "GU280_gp01: H3395P; GU280_gp10: -31E, -32R, X33S"}}}, {"name": "NODE_0000301", "node_attrs": {"div": 0.00308, "num_date": {"value": 2021.969}, "country": {"value": "Mali", "confidence": {"Mali": 1.0}, "entropy": 0.00372}, "Nextclade_pango": {"value": "BA.1", "confidence": {"BA.1": 1.0}, "entropy": 9.26e-06}}, "branch_attrs": {"mutations": {}}, "children": [{"name": "hCoV-19/Mali/166148/2022", "node_attrs": {"div": 0.00311, "num_date": {"value": 2022.007}, "strain": {"value": "hCoV-19/Mali/166148/2022"}, "clade_display": {"value": "21K (BA.1)"}, "country": {"value": "Mali", "confidence": {"Mali": 1.0}, "entropy": -1e-12}, "Nextclade_pango": {"value": "BA.1", "confidence": {"BA.1": 1.0}, "entropy": -1e-12}}, "branch_attrs": {"mutations": {"nuc": ["T6891G", "C11289-"], "GU280_gp01": ["F2209C"]}, "labels": {"aa": "GU280_gp01: F2209C"}}}, {"name": "hCoV-19/Mali/166233/2022", "node_attrs": {"div": 0.00315, "num_date": {"value": 2022.007}, "strain": {"value": "hCoV-19/Mali/166233/2022"}, "clade_display": {"value": "21K (BA.1)"}, "country": {"value": "Mali", "confidence": {"Mali": 1.0}, "entropy": -1e-12}, "Nextclade_pango": {"value": "BA.1", "confidence": {"BA.1": 1.0}, "entropy": -1e-12}}, "branch_attrs": {"mutations": {"nuc": ["A22259C", "A26530G"], "GU280_gp02": ["I233L"], "GU280_gp05": ["D3G"]}, "labels": {"aa": "GU280_gp02: I233L; GU280_gp05: D3G"}}}]}]}]}, {"name": "NODE_0000209", "node_attrs": {"div": 0.00308, "num_date": {"value": 2021.929}, "country": {"value": "Mali", "confidence": {"Mali": 1.0}, "entropy": 0.00349}, "Nextclade_pango": {"value": "BA.1", "confidence": {"BA.1": 1.0}, "entropy": 1.13e-05}}, "branch_attrs": {"mutations": {"nuc": ["A19889G", "-21765T"]}}, "children": [{"name": "hCoV-19/Mali/165809/2022", "node_attrs": {"div": 0.00308, "num_date": {"value": 2022.007}, "strain": {"value": "hCoV-19/Mali/165809/2022"}, "clade_display": {"value": "21K (BA.1)"}, "country": {"value": "Mali", "confidence": {"Mali": 1.0}, "entropy": -1e-12}, "Nextclade_pango": {"value": "BA.1", "confidence": {"BA.1": 1.0}, "entropy": -1e-12}}, "branch_attrs": {"mutations": {"nuc": ["-11287G", "-11288T", "-11291G", "-21766A", "-21767C", "-28364G", "-28365A", "-28366A", "-28367C", "-28368G", "-28369C", "-28370A"], "GU280_gp01": ["X3674L", "X3675S", "X3676G"], "GU280_gp02": ["X68I", "X69H"], "GU280_gp10": ["-31E", "-32R", "X33S"]}, "labels": {"aa": "GU280_gp01: X3674L, X3675S, X3676G; GU280_gp02: X68I, X69H; GU280_gp10: -31E, -32R, X33S"}}}, {"name": "NODE_0000210", "node_attrs": {"div": 0.00311, "num_date": {"value": 2021.933}, "country": {"value": "Mali", "confidence": {"Mali": 1.0}, "entropy": 4.71e-05}, "Nextclade_pango": {"value": "BA.1", "confidence": {"BA.1": 1.0}, "entropy": 0.000274}}, "branch_attrs": {"mutations": {"nuc": ["T3231G", "G28362-"], "GU280_gp01": ["V989G"]}, "labels": {"aa": "GU280_gp01: V989G"}}, "children": [{"name": "hCoV-19/Mali/396217/2022", "node_attrs": {"div": 0.00322, "num_date": {"value": 2022.004}, "strain": {"value": "hCoV-19/Mali/396217/2022"}, "clade_display": {"value": "21K (BA.1)"}, "country": {"value": "Mali", "confidence": {"Mali": 1.0}, "entropy": -1e-12}, "Nextclade_pango": {"value": "BA.1", "confidence": {"BA.1": 1.0}, "entropy": -1e-12}}, "branch_attrs": {"mutations": {"nuc": ["-6514T", "G8718A", "T19685C", "G28239T", "-28362G", "-28364G"], "GU280_gp01": ["R2818H"], "GU280_gp09": ["V116F"], "GU280_gp10": ["-31X"]}, "labels": {"aa": "GU280_gp01: R2818H; GU280_gp09: V116F; GU280_gp10: -31X"}}}, {"name": "NODE_0000215", "node_attrs": {"div": 0.00322, "num_date": {"value": 2021.968}, "country": {"value": "Mali", "confidence": {"Mali": 1.0}, "entropy": 0.00346}, "Nextclade_pango": {"value": "BA.1", "confidence": {"BA.1": 1.0}, "entropy": 1.13e-05}}, "branch_attrs": {"mutations": {"nuc": ["C3411T", "C11644T", "T27807C"], "GU280_gp01": ["A1049V"]}, "labels": {"aa": "GU280_gp01: A1049V"}}, "children": [{"name": "hCoV-19/Mali/394267/2022", "node_attrs": {"div": 0.00332, "num_date": {"value": 2022.001}, "strain": {"value": "hCoV-19/Mali/394267/2022"}, "clade_display": {"value": "21K (BA.1)"}, "country": {"value": "Mali", "confidence": {"Mali": 1.0}, "entropy": -1e-12}, "Nextclade_pango": {"value": "BA.1", "confidence": {"BA.1": 1.0}, "entropy": -1e-12}}, "branch_attrs": {"mutations": {"nuc": ["-6514T", "-11287G", "-11288T", "C21618G", "A24130C", "G26577C"], "GU280_gp01": ["X3674L", "X3675S"], "GU280_gp02": ["T19R", "K856N"], "GU280_gp05": ["E19Q"]}, "labels": {"aa": "GU280_gp01: X3674L, X3675S; GU280_gp02: T19R, K856N; GU280_gp05: E19Q"}}}, {"name": "hCoV-19/Mali/166113/2022", "node_attrs": {"div": 0.00325, "num_date": {"value": 2022.007}, "strain": {"value": "hCoV-19/Mali/166113/2022"}, "clade_display": {"value": "21K (BA.1)"}, "country": {"value": "Mali", "confidence": {"Mali": 1.0}, "entropy": -1e-12}, "Nextclade_pango": {"value": "BA.1", "confidence": {"BA.1": 1.0}, "entropy": -1e-12}}, "branch_attrs": {"mutations": {"nuc": ["T11285-", "T11286-", "C11289-", "-11291T", "-22029A", "-22030G", "A26530G"], "GU280_gp01": ["X3674-", "X3676C"], "GU280_gp02": ["X156E"], "GU280_gp05": ["D3G"]}, "labels": {"aa": "GU280_gp01: X3674-, X3676C; GU280_gp02: X156E; GU280_gp05: D3G"}}}]}, {"name": "NODE_0000212", "node_attrs": {"div": 0.00322, "num_date": {"value": 2021.963}, "country": {"value": "Mali", "confidence": {"Mali": 1.0}, "entropy": 0.0037}, "Nextclade_pango": {"value": "BA.1.15", "confidence": {"BA.1.15": 0.997, "BA.1": 0.0031}, "entropy": 0.0219}}, "branch_attrs": {"mutations": {"nuc": ["T10135C", "T21765-", "C25708T", "A29301G"], "GU280_gp03": ["L106F"], "GU280_gp10": ["D343G"]}, "labels": {"aa": "GU280_gp03: L106F; GU280_gp10: D343G"}}, "children": [{"name": "hCoV-19/Mali/165804/2022", "node_attrs": {"div": 0.00332, "num_date": {"value": 2022.007}, "strain": {"value": "hCoV-19/Mali/165804/2022"}, "clade_display": {"value": "21K (BA.1)"}, "country": {"value": "Mali", "confidence": {"Mali": 1.0}, "entropy": -1e-12}, "Nextclade_pango": {"value": "BA.1.15", "confidence": {"BA.1.15": 1.0}, "entropy": -1e-12}}, "branch_attrs": {"mutations": {"nuc": ["G1914A", "-11287G", "-11288T", "-11291G", "C14676T", "C16611T", "G28361-", "-28370G"], "GU280_gp01": ["R550H", "X3674L", "X3675S", "X3676G"], "GU280_gp10": ["X30-", "X33G", "X420*"]}, "labels": {"aa": "GU280_gp01: R550H, X3674L, X3675S, X3676G; GU280_gp10: X30-, X33G, X420*"}}}, {"name": "NODE_0000213", "node_attrs": {"div": 0.00325, "num_date": {"value": 2021.976}, "country": {"value": "Mali", "confidence": {"Mali": 1.0}, "entropy": 0.0037}, "Nextclade_pango": {"value": "BA.1.15", "confidence": {"BA.1.15": 1.0}, "entropy": 0.00013}}, "branch_attrs": {"mutations": {"nuc": ["A6512-", "-6515A", "T11284-", "T11285-", "T11286-", "C11289-", "T11290-", "A21768-", "T21769-", "G21770-", "-22029A", "-22030G", "A26530G"], "GU280_gp01": ["X2083-", "X2084I", "S3673X", "X3674-", "X3675-"], "GU280_gp02": ["X69-", "V70X", "X156E"], "GU280_gp05": ["D3G"]}, "labels": {"aa": "GU280_gp01: X2083-, X2084I, S3673X, X3674-, X3675-; GU280_gp02: X69-, V70X, X156E; GU280_gp05: D3G"}}, "children": [{"name": "hCoV-19/Mali/396597/2022", "node_attrs": {"div": 0.00328, "num_date": {"value": 2022.004}, "strain": {"value": "hCoV-19/Mali/396597/2022"}, "clade_display": {"value": "21K (BA.1)"}, "country": {"value": "Mali", "confidence": {"Mali": 1.0}, "entropy": -1e-12}, "Nextclade_pango": {"value": "BA.1.15", "confidence": {"BA.1.15": 1.0}, "entropy": -1e-12}}, "branch_attrs": {"mutations": {"nuc": ["G11283-", "C26151T"]}}}, {"name": "hCoV-19/Mali/396205/2022", "node_attrs": {"div": 0.00332, "num_date": {"value": 2022.004}, "strain": {"value": "hCoV-19/Mali/396205/2022"}, "clade_display": {"value": "21K (BA.1)"}, "country": {"value": "Mali", "confidence": {"Mali": 1.0}, "entropy": -1e-12}, "Nextclade_pango": {"value": "BA.1.15", "confidence": {"BA.1.15": 1.0}, "entropy": -1e-12}}, "branch_attrs": {"mutations": {"nuc": ["G5230T", "C17738T", "-22031T"], "GU280_gp01": ["K1655N"], "GU280_gp02": ["-157X"]}, "labels": {"aa": "GU280_gp01: K1655N; GU280_gp02: -157X"}}}]}]}, {"name": "NODE_0000216", "node_attrs": {"div": 0.00315, "num_date": {"value": 2021.944}, "country": {"value": "Mali", "confidence": {"Mali": 1.0}, "entropy": 3.97e-05}, "Nextclade_pango": {"value": "BA.1.1", "confidence": {"BA.1.1": 1.0}, "entropy": 3.63e-06}}, "branch_attrs": {"mutations": {"nuc": ["C2470T"]}}, "children": [{"name": "hCoV-19/Mali/394249/2022", "node_attrs": {"div": 0.00322, "num_date": {"value": 2022.001}, "strain": {"value": "hCoV-19/Mali/394249/2022"}, "clade_display": {"value": "21K (BA.1)"}, "country": {"value": "Mali", "confidence": {"Mali": 1.0}, "entropy": -1e-12}, "Nextclade_pango": {"value": "BA.1.1", "confidence": {"BA.1.1": 1.0}, "entropy": -1e-12}}, "branch_attrs": {"mutations": {"nuc": ["A6512-", "-6515A", "-11287G", "C12473T", "T21762-", "T21763-", "A21764-", "T21765-", "A21768-", "T21769-", "G21770-", "-22029A", "C25710T"], "GU280_gp01": ["X2083-", "X2084I", "X3674L"], "GU280_gp02": ["V67X", "X68-", "X69-", "V70X"]}, "labels": {"aa": "GU280_gp01: X2083-, X2084I, X3674L; GU280_gp02: V67X, X68-, X69-, V70X"}}}, {"name": "hCoV-19/Mali/396224/2022", "node_attrs": {"div": 0.00322, "num_date": {"value": 2022.001}, "strain": {"value": "hCoV-19/Mali/396224/2022"}, "clade_display": {"value": "21K (BA.1)"}, "country": {"value": "Mali", "confidence": {"Mali": 1.0}, "entropy": -1e-12}, "Nextclade_pango": {"value": "BA.1.1", "confidence": {"BA.1.1": 1.0}, "entropy": -1e-12}}, "branch_attrs": {"mutations": {"nuc": ["-6514T", "T11286-", "C11289-", "T11290-", "T27807C", "T27874C", "-28362G", "-28363A", "-28364G", "-28365A", "-28366A", "-28367C", "-28368G", "-28369C", "-28370A"], "GU280_gp01": ["X3675-"], "GU280_gp08": ["I40T"], "GU280_gp10": ["X30G", "-31E", "-32R", "X33S", "X420*"]}, "labels": {"aa": "GU280_gp01: X3675-; GU280_gp08: I40T; GU280_gp10: X30G, -31E, -32R, X33S, X420*"}}}, {"name": "hCoV-19/Mali/156948/2021", "node_attrs": {"div": 0.00318, "num_date": {"value": 2021.963}, "strain": {"value": "hCoV-19/Mali/156948/2021"}, "clade_display": {"value": "21K (BA.1)"}, "country": {"value": "Mali", "confidence": {"Mali": 1.0}, "entropy": -1e-12}, "Nextclade_pango": {"value": "BA.1.1", "confidence": {"BA.1.1": 1.0}, "entropy": -1e-12}}, "branch_attrs": {"mutations": {"nuc": ["-11287G", "-11288T", "-11291G", "T15240C", "-21767C", "-21993A", "-21994T", "-21995T", "-28362G", "-28363A", "-28364G", "-28365A", "-28366A", "-28367C", "-28368G", "-28369C", "-28370A"], "GU280_gp01": ["X3674L", "X3675S", "X3676G"], "GU280_gp02": ["X69H", "-144X", "X145Y"], "GU280_gp10": ["X30G", "-31E", "-32R", "X33S", "X420*"]}, "labels": {"aa": "GU280_gp01: X3674L, X3675S, X3676G; GU280_gp02: X69H, -144X, X145Y; GU280_gp10: X30G, -31E, -32R, X33S, X420*"}}}, {"name": "NODE_0000219", "node_attrs": {"div": 0.00318, "num_date": {"value": 2021.968}, "country": {"value": "Mali", "confidence": {"Mali": 1.0}, "entropy": 0.0037}, "Nextclade_pango": {"value": "BA.1.1", "confidence": {"BA.1.1": 1.0}, "entropy": 7.01e-06}}, "branch_attrs": {"mutations": {"nuc": ["T11284-", "T11285-", "T11286-", "C11289-", "T11290-", "-21767C", "C25571T"], "GU280_gp01": ["S3673X", "X3674-", "X3675-"], "GU280_gp02": ["X69H"], "GU280_gp03": ["S60F"]}, "labels": {"aa": "GU280_gp01: S3673X, X3674-, X3675-; GU280_gp02: X69H; GU280_gp03: S60F"}}, "children": [{"name": "hCoV-19/Mali/395206/2022", "node_attrs": {"div": 0.00325, "num_date": {"value": 2022.001}, "strain": {"value": "hCoV-19/Mali/395206/2022"}, "clade_display": {"value": "21K (BA.1)"}, "country": {"value": "Mali", "confidence": {"Mali": 1.0}, "entropy": -1e-12}, "Nextclade_pango": {"value": "BA.1.1", "confidence": {"BA.1.1": 1.0}, "entropy": -1e-12}}, "branch_attrs": {"mutations": {"nuc": ["A6512-", "-6515A", "A13063G", "T21762C", "-21766A"], "GU280_gp01": ["X2083-", "X2084I"], "GU280_gp02": ["V67A", "X68I"]}, "labels": {"aa": "GU280_gp01: X2083-, X2084I; GU280_gp02: V67A, X68I"}}}, {"name": "NODE_0000310", "node_attrs": {"div": 0.00318, "num_date": {"value": 2021.968}, "country": {"value": "Mali", "confidence": {"Mali": 1.0}, "entropy": 0.0037}, "Nextclade_pango": {"value": "BA.1.1", "confidence": {"BA.1.1": 1.0}, "entropy": 6.99e-06}}, "branch_attrs": {"mutations": {}}, "children": [{"name": "hCoV-19/Mali/165842/2022", "node_attrs": {"div": 0.00322, "num_date": {"value": 2022.007}, "strain": {"value": "hCoV-19/Mali/165842/2022"}, "clade_display": {"value": "21K (BA.1)"}, "country": {"value": "Mali", "confidence": {"Mali": 1.0}, "entropy": -1e-12}, "Nextclade_pango": {"value": "BA.1.1", "confidence": {"BA.1.1": 1.0}, "entropy": -1e-12}}, "branch_attrs": {"mutations": {"nuc": ["-11284T", "-11285T", "-11286T", "-11287G", "-11288T", "-11289C", "-11290T", "C25728T", "-28362G", "-28364G", "-28365A", "-28366A", "-28367C", "-28368G", "-28370A"], "GU280_gp01": ["X3673S", "-3674L", "-3675S"], "GU280_gp10": ["-31E", "-32X", "X33S"]}, "labels": {"aa": "GU280_gp01: X3673S, -3674L, -3675S; GU280_gp10: -31E, -32X, X33S"}}}, {"name": "hCoV-19/Mali/166163/2022", "node_attrs": {"div": 0.00322, "num_date": {"value": 2022.007}, "strain": {"value": "hCoV-19/Mali/166163/2022"}, "clade_display": {"value": "21K (BA.1)"}, "country": {"value": "Mali", "confidence": {"Mali": 1.0}, "entropy": -1e-12}, "Nextclade_pango": {"value": "BA.1.1", "confidence": {"BA.1.1": 1.0}, "entropy": -1e-12}}, "branch_attrs": {"mutations": {"nuc": ["G11283-", "-22029A", "A26530G"], "GU280_gp05": ["D3G"]}, "labels": {"aa": "GU280_gp05: D3G"}}}]}]}]}]}]}]}]}]}]}]}, {"name": "NODE_0000222", "node_attrs": {"div": 0.00281, "num_date": {"value": 2021.844}, "country": {"value": "Mali", "confidence": {"Mali": 0.997, "Germany": 0.00207, "USA": 0.00112}, "entropy": 0.0258}, "Nextclade_pango": {"value": "BA.1", "confidence": {"BA.1": 1.0}, "entropy": 0.00165}}, "branch_attrs": {"mutations": {"nuc": ["T27874C"], "GU280_gp08": ["I40T"]}, "labels": {"aa": "GU280_gp08: I40T"}}, "children": [{"name": "NODE_0000313", "node_attrs": {"div": 0.00284, "num_date": {"value": 2021.968}, "country": {"value": "Mali", "confidence": {"Mali": 0.956, "Germany": 0.0426, "USA": 0.00115}, "entropy": 0.191}, "Nextclade_pango": {"value": "BA.1", "confidence": {"BA.1": 0.997, "BA.1.13": 0.0032}, "entropy": 0.0231}}, "branch_attrs": {"mutations": {"nuc": ["C22747T"]}}, "children": [{"name": "hCoV-19/Mali/166223/2022", "node_attrs": {"div": 0.00288, "num_date": {"value": 2022.007}, "strain": {"value": "hCoV-19/Mali/166223/2022"}, "clade_display": {"value": "21K (BA.1)"}, "country": {"value": "Mali", "confidence": {"Mali": 1.0}, "entropy": -1e-12}, "Nextclade_pango": {"value": "BA.1.13", "confidence": {"BA.1.13": 1.0}, "entropy": -1e-12}}, "branch_attrs": {"mutations": {"nuc": ["G1957T"], "GU280_gp01": ["K564N"]}, "labels": {"aa": "GU280_gp01: K564N"}}}, {"name": "Germany/IMS-10001-CVDP-C47E8B2B-73FF-4499-80AE-E0B1CA965FCE/2022", "node_attrs": {"div": 0.00295, "num_date": {"value": 2022.193}, "strain": {"value": "Germany/IMS-10001-CVDP-C47E8B2B-73FF-4499-80AE-E0B1CA965FCE/2022"}, "clade_display": {"value": "21K (BA.1)"}, "country": {"value": "Germany", "confidence": {"Germany": 1.0}, "entropy": -1e-12}, "Nextclade_pango": {"value": "BA.1", "confidence": {"BA.1": 1.0}, "entropy": -1e-12}}, "branch_attrs": {"mutations": {"nuc": ["T21722-", "T21723-", "G21724-", "T21725-", "T21726-", "C21727-", "T21728-", "T21729-", "A21730-", "C21731-", "C21732-", "T21733-", "T21734-", "T21735-", "C21736-", "T21737-", "T21738-", "T21739-", "T21740-", "C21741-", "C21742-", "A21743-", "A21744-", "T21745-", "G21746-", "T21747-", "T21748-", "A21749-", "C21750-", "T21751-", "T21752-", "G21753-", "G21754-", "T21755-", "T21756-", "C21757-", "C21758-", "A21759-", "T22882G", "T28693C", "C29642T", "-29856T", "-29857C", "-29858T", "-29859T", "-29860A", "-29861G", "-29862G"], "GU280_gp02": ["L54-", "F55-", "L56-", "P57-", "F58-", "F59-", "S60-", "N61-", "V62-", "T63-", "W64-", "F65-", "H66X", "N440K"], "GU280_gp11": ["Q29*"]}, "labels": {"aa": "GU280_gp02: L54-, F55-, L56-, P57-, F58-, F59-, S60-, N61-, V62-, T63-, W64-, F65-, H66X, N440K; GU280_gp11: Q29*"}}}]}, {"name": "NODE_0000224", "node_attrs": {"div": 0.00291, "num_date": {"value": 2021.853}, "country": {"value": "Mali", "confidence": {"Mali": 0.994, "USA": 0.00513}, "entropy": 0.043}, "Nextclade_pango": {"value": "BA.1", "confidence": {"BA.1": 0.988, "BA.1.1": 0.0117}, "entropy": 0.0675}}, "branch_attrs": {"mutations": {"nuc": ["A6512-", "A21768-", "T21769-", "G21770-", "T22200G", "C22674T", "T22679C", "C22686T", "A29852-", "G29853-", "C29854-", "T29855-"], "GU280_gp01": ["X2083-"], "GU280_gp02": ["X69-", "V70X", "V213G", "S371F", "S373P", "S375F"]}, "labels": {"aa": "GU280_gp01: X2083-; GU280_gp02: X69-, V70X, V213G, S371F, S373P, S375F"}}, "children": [{"name": "NODE_0000225", "node_attrs": {"div": 0.00298, "num_date": {"value": 2021.86}, "country": {"value": "Mali", "confidence": {"Mali": 0.999}, "entropy": 0.00869}, "Nextclade_pango": {"value": "BA.1.1", "confidence": {"BA.1.1": 0.994, "BA.1": 0.00595}, "entropy": 0.0368}}, "branch_attrs": {"mutations": {"nuc": ["-6515A", "A22194-", "T22195-", "T22196-", "G22201-", "C22202-", "G22203-", "G22599A", "T22673C"], "GU280_gp01": ["X2084I"], "GU280_gp02": ["N211X", "L212X", "G213X", "R214X", "R346K", "F371L"]}, "labels": {"aa": "GU280_gp01: X2084I; GU280_gp02: N211X, L212X, G213X, R214X, R346K, F371L"}}, "children": [{"name": "hCoV-19/Mali/184740/2022", "node_attrs": {"div": 0.00308, "num_date": {"value": 2022.051}, "strain": {"value": "hCoV-19/Mali/184740/2022"}, "clade_display": {"value": "21K (BA.1)"}, "country": {"value": "Mali", "confidence": {"Mali": 1.0}, "entropy": -1e-12}, "Nextclade_pango": {"value": "BA.1.1", "confidence": {"BA.1.1": 1.0}, "entropy": -1e-12}}, "branch_attrs": {"mutations": {"nuc": ["G19889A", "C23248T", "T25683A"]}}}, {"name": "NODE_0000226", "node_attrs": {"div": 0.00301, "num_date": {"value": 2021.863}, "country": {"value": "Mali", "confidence": {"Mali": 0.999}, "entropy": 0.00693}, "Nextclade_pango": {"value": "BA.1.1", "confidence": {"BA.1.1": 1.0}, "entropy": 0.000414}}, "branch_attrs": {"mutations": {"nuc": ["C2470T"]}}, "children": [{"name": "NODE_0000318", "node_attrs": {"div": 0.00301, "num_date": {"value": 2021.923}, "country": {"value": "Mali", "confidence": {"Mali": 1.0}, "entropy": 0.004}, "Nextclade_pango": {"value": "BA.1.1", "confidence": {"BA.1.1": 1.0}, "entropy": 1.02e-05}}, "branch_attrs": {"mutations": {}}, "children": [{"name": "hCoV-19/Mali/387584/2021", "node_attrs": {"div": 0.00305, "num_date": {"value": 2021.979}, "strain": {"value": "hCoV-19/Mali/387584/2021"}, "clade_display": {"value": "21K (BA.1)"}, "country": {"value": "Mali", "confidence": {"Mali": 1.0}, "entropy": -1e-12}, "Nextclade_pango": {"value": "BA.1.1", "confidence": {"BA.1.1": 1.0}, "entropy": -1e-12}}, "branch_attrs": {"mutations": {"nuc": ["G10271A"], "GU280_gp01": ["V3336I"]}, "labels": {"aa": "GU280_gp01: V3336I"}}}, {"name": "hCoV-19/Mali/402395/2022", "node_attrs": {"div": 0.00305, "num_date": {"value": 2022.001}, "strain": {"value": "hCoV-19/Mali/402395/2022"}, "clade_display": {"value": "21K (BA.1)"}, "country": {"value": "Mali", "confidence": {"Mali": 1.0}, "entropy": -1e-12}, "Nextclade_pango": {"value": "BA.1.1", "confidence": {"BA.1.1": 1.0}, "entropy": -1e-12}}, "branch_attrs": {"mutations": {"nuc": ["T17009C"]}}}]}, {"name": "NODE_0000228", "node_attrs": {"div": 0.00305, "num_date": {"value": 2021.866}, "country": {"value": "Mali", "confidence": {"Mali": 0.997, "USA": 0.00234}, "entropy": 0.021}, "Nextclade_pango": {"value": "BA.1.1", "confidence": {"BA.1.1": 1.0}, "entropy": 1.03e-05}}, "branch_attrs": {"mutations": {"nuc": ["T22882G"], "GU280_gp02": ["N440K"]}, "labels": {"aa": "GU280_gp02: N440K"}}, "children": [{"name": "NODE_0000320", "node_attrs": {"div": 0.00305, "num_date": {"value": 2021.866}, "country": {"value": "Mali", "confidence": {"Mali": 0.999}, "entropy": 0.00626}, "Nextclade_pango": {"value": "BA.1.1", "confidence": {"BA.1.1": 1.0}, "entropy": 7.06e-06}}, "branch_attrs": {"mutations": {}}, "children": [{"name": "NODE_0000236", "node_attrs": {"div": 0.00308, "num_date": {"value": 2021.895}, "country": {"value": "Mali", "confidence": {"Mali": 1.0}, "entropy": 0.00393}, "Nextclade_pango": {"value": "BA.1.1", "confidence": {"BA.1.1": 1.0}, "entropy": 6.99e-06}}, "branch_attrs": {"mutations": {"nuc": ["G26530A"], "GU280_gp05": ["G3D"]}, "labels": {"aa": "GU280_gp05: G3D"}}, "children": [{"name": "hCoV-19/Mali/168043/2022", "node_attrs": {"div": 0.00318, "num_date": {"value": 2022.012}, "strain": {"value": "hCoV-19/Mali/168043/2022"}, "clade_display": {"value": "21K (BA.1)"}, "country": {"value": "Mali", "confidence": {"Mali": 1.0}, "entropy": -1e-12}, "Nextclade_pango": {"value": "BA.1.1", "confidence": {"BA.1.1": 1.0}, "entropy": -1e-12}}, "branch_attrs": {"mutations": {"nuc": ["A894G", "C19118T", "A22034-", "G22035-", "A22036-", "G22037-", "T22038-", "T22039-", "T25279C"], "GU280_gp01": ["K210R"], "GU280_gp02": ["R158-", "V159-"]}, "labels": {"aa": "GU280_gp01: K210R; GU280_gp02: R158-, V159-"}}}, {"name": "hCoV-19/Mali/398084/2022", "node_attrs": {"div": 0.00322, "num_date": {"value": 2022.012}, "strain": {"value": "hCoV-19/Mali/398084/2022"}, "clade_display": {"value": "21K (BA.1)"}, "country": {"value": "Mali", "confidence": {"Mali": 1.0}, "entropy": -1e-12}, "Nextclade_pango": {"value": "BA.1.1", "confidence": {"BA.1.1": 1.0}, "entropy": -1e-12}}, "branch_attrs": {"mutations": {"nuc": ["T6163A", "T6168C", "C9988T", "A22178-", "A22179-", "G22180-", "C22181-", "A22182-", "C22183-", "C23635A", "A29687-", "G29688-", "T29689-", "G29690-", "T29691-", "G29692-", "T29693-", "A29694-", "A29695-", "C29696-", "A29697-", "T29698-", "T29699-", "A29700-", "G29701-", "G29702-", "G29703-", "A29704-", "G29705-", "G29706-", "A29707-", "C29708-", "T29709-", "T29710-", "G29711-", "A29712-", "A29713-", "A29714-", "G29715-", "A29716-", "G29717-", "C29718-", "C29719-", "A29720-", "C29721-", "C29722-", "A29723-", "C29724-", "A29725-", "T29726-", "T29727-", "T29728-", "T29729-", "C29730-", "A29731-", "C29732-", "C29733-", "G29734-", "A29735-", "G29736-", "G29737-", "C29738-", "C29739-", "A29740-", "C29741-", "G29742-", "C29743-", "G29744-", "G29745-", "A29746-", "G29747-", "T29748-", "A29749-", "C29750-", "G29751-", "A29752-", "T29753-", "C29754-", "G29755-", "A29756-", "G29757-", "T29758-", "G29759-", "T29760-", "A29761-", "C29762-", "A29763-", "G29764-", "T29765-", "G29766-", "A29767-", "A29768-", "C29769-", "A29770-", "A29771-", "T29772-", "G29773-", "C29774-", "T29775-", "A29776-", "G29777-", "G29778-", "G29779-", "A29780-", "G29781-", "A29782-", "G29783-", "C29784-", "T29785-", "G29786-", "C29787-", "C29788-", "T29789-", "A29790-", "T29791-", "A29792-", "T29793-", "G29794-", "G29795-", "A29796-", "A29797-", "G29798-", "A29799-", "G29800-", "C29801-", "C29802-", "C29803-", "T29804-", "A29805-", "A29806-", "T29807-", "G29808-", "T29809-", "G29810-", "T29811-", "A29812-", "A29813-", "A29814-", "A29815-", "T29816-", "T29817-", "A29818-", "A29819-", "T29820-", "T29821-", "T29822-", "T29823-", "A29824-", "G29825-", "T29826-", "A29827-", "G29828-", "T29829-", "G29830-", "C29831-", "T29832-", "A29833-", "T29834-", "C29835-", "C29836-", "C29837-", "C29838-", "A29839-", "T29840-", "G29841-", "T29842-", "G29843-", "A29844-", "T29845-", "T29846-", "T29847-", "T29848-", "A29849-", "A29850-", "T29851-"], "GU280_gp01": ["D1966E", "V1968A"], "GU280_gp02": ["K206-", "H207-"]}, "labels": {"aa": "GU280_gp01: D1966E, V1968A; GU280_gp02: K206-, H207-"}}}]}, {"name": "NODE_0000322", "node_attrs": {"div": 0.00305, "num_date": {"value": 2021.906}, "country": {"value": "Mali", "confidence": {"Mali": 1.0}, "entropy": 0.00431}, "Nextclade_pango": {"value": "BA.1.1", "confidence": {"BA.1.1": 1.0}, "entropy": 7.02e-06}}, "branch_attrs": {"mutations": {"nuc": ["-29852A", "-29853G"]}}, "children": [{"name": "NODE_0000323", "node_attrs": {"div": 0.00308, "num_date": {"value": 2022.004}, "country": {"value": "Mali", "confidence": {"Mali": 1.0}, "entropy": 0.00375}, "Nextclade_pango": {"value": "BA.1.1", "confidence": {"BA.1.1": 1.0}, "entropy": 6.99e-06}}, "branch_attrs": {"mutations": {"nuc": ["T22813G", "-29854C"], "GU280_gp02": ["N417K"]}, "labels": {"aa": "GU280_gp02: N417K"}}, "children": [{"name": "hCoV-19/Mali/166153/2022", "node_attrs": {"div": 0.00308, "num_date": {"value": 2022.007}, "strain": {"value": "hCoV-19/Mali/166153/2022"}, "clade_display": {"value": "21K (BA.1)"}, "country": {"value": "Mali", "confidence": {"Mali": 1.0}, "entropy": -1e-12}, "Nextclade_pango": {"value": "BA.1.1", "confidence": {"BA.1.1": 1.0}, "entropy": -1e-12}}, "branch_attrs": {"mutations": {}}}, {"name": "hCoV-19/Mali/396222/2022", "node_attrs": {"div": 0.00308, "num_date": {"value": 2022.004}, "strain": {"value": "hCoV-19/Mali/396222/2022"}, "clade_display": {"value": "21K (BA.1)"}, "country": {"value": "Mali", "confidence": {"Mali": 1.0}, "entropy": -1e-12}, "Nextclade_pango": {"value": "BA.1.1", "confidence": {"BA.1.1": 1.0}, "entropy": -1e-12}}, "branch_attrs": {"mutations": {}}}]}, {"name": "NODE_0000231", "node_attrs": {"div": 0.00308, "num_date": {"value": 2021.971}, "country": {"value": "Mali", "confidence": {"Mali": 1.0}, "entropy": 0.00173}, "Nextclade_pango": {"value": "BA.1.1", "confidence": {"BA.1.1": 1.0}, "entropy": 2.33e-10}}, "branch_attrs": {"mutations": {"nuc": ["A22034-", "G22035-", "A22036-", "G22037-", "T22038-", "T22039-", "G22200T", "-22202C", "-22203G", "C25571T"], "GU280_gp02": ["R158-", "V159-", "X214R"], "GU280_gp03": ["S60F"]}, "labels": {"aa": "GU280_gp02: R158-, V159-, X214R; GU280_gp03: S60F"}}, "children": [{"name": "hCoV-19/Mali/166103/2022", "node_attrs": {"div": 0.00308, "num_date": {"value": 2022.007}, "strain": {"value": "hCoV-19/Mali/166103/2022"}, "clade_display": {"value": "21K (BA.1)"}, "country": {"value": "Mali", "confidence": {"Mali": 1.0}, "entropy": -1e-12}, "Nextclade_pango": {"value": "BA.1.1", "confidence": {"BA.1.1": 1.0}, "entropy": -1e-12}}, "branch_attrs": {"mutations": {}}}, {"name": "hCoV-19/Mali/166155/2022", "node_attrs": {"div": 0.00311, "num_date": {"value": 2022.007}, "strain": {"value": "hCoV-19/Mali/166155/2022"}, "clade_display": {"value": "21K (BA.1)"}, "country": {"value": "Mali", "confidence": {"Mali": 1.0}, "entropy": -1e-12}, "Nextclade_pango": {"value": "BA.1.1", "confidence": {"BA.1.1": 1.0}, "entropy": -1e-12}}, "branch_attrs": {"mutations": {"nuc": ["C13721T"]}}}, {"name": "England/PHEC-5N0A6ZC5/2021", "node_attrs": {"div": 0.00308, "num_date": {"value": 2021.971}, "strain": {"value": "England/PHEC-5N0A6ZC5/2021"}, "clade_display": {"value": "21K (BA.1)"}, "country": {"value": "United Kingdom", "confidence": {"United Kingdom": 1.0}, "entropy": -1e-12}, "Nextclade_pango": {"value": "BA.1.1", "confidence": {"BA.1.1": 1.0}, "entropy": -1e-12}}, "branch_attrs": {"mutations": {"nuc": ["-6512A", "-22201G"], "GU280_gp01": ["-2083X"], "GU280_gp02": ["X213V"]}, "labels": {"aa": "GU280_gp01: -2083X; GU280_gp02: X213V"}}}, {"name": "NODE_0000233", "node_attrs": {"div": 0.00311, "num_date": {"value": 2022.012}, "country": {"value": "Mali", "confidence": {"Mali": 1.0}, "entropy": 0.00355}, "Nextclade_pango": {"value": "BA.1.1", "confidence": {"BA.1.1": 1.0}, "entropy": 6.96e-06}}, "branch_attrs": {"mutations": {"nuc": ["A22148-", "A22149-", "T22150-", "A22151-", "T22152-", "T22153-", "G22154-", "A22155-", "T22156-", "G22157-", "G22158-", "T22159-", "T22160-", "A22161-", "T22162-", "T22163-", "T22164-", "T22165-", "A22166-", "A22167-", "A22168-", "A22169-", "T22170-", "A22171-", "T22172-", "A22173-", "T22174-", "T22175-", "C22176-", "T22177-", "A22178-", "A22179-", "G22180-", "C22181-", "A22182-", "C22183-", "A22184-", "C22185-", "G22186-", "C22187-", "C22188-", "T22189-", "A22190-", "T22191-", "T22192-", "A22193-", "T22197-", "A22198-", "G22199-", "T22200-", "G26530A"], "GU280_gp02": ["N196-", "I197-", "D198-", "G199-", "Y200-", "F201-", "K202-", "I203-", "Y204-", "S205-", "K206-", "H207-", "T208-", "P209-", "I210-", "X211-", "X212-", "X213-"], "GU280_gp05": ["G3D"]}, "labels": {"aa": "GU280_gp02: N196-, I197-, D198-, G199-, Y200-, F201-, K202-, I203-, Y204-, S205-, K206-, H207-, T208-, P209-, I210-, X211-, X212-, X213-; GU280_gp05: G3D"}}, "children": [{"name": "hCoV-19/Mali/184685/2022", "node_attrs": {"div": 0.00311, "num_date": {"value": 2022.051}, "strain": {"value": "hCoV-19/Mali/184685/2022"}, "clade_display": {"value": "21K (BA.1)"}, "country": {"value": "Mali", "confidence": {"Mali": 1.0}, "entropy": -1e-12}, "Nextclade_pango": {"value": "BA.1.1", "confidence": {"BA.1.1": 1.0}, "entropy": -1e-12}}, "branch_attrs": {"mutations": {}}}, {"name": "hCoV-19/Mali/168092/2022", "node_attrs": {"div": 0.00311, "num_date": {"value": 2022.012}, "strain": {"value": "hCoV-19/Mali/168092/2022"}, "clade_display": {"value": "21K (BA.1)"}, "country": {"value": "Mali", "confidence": {"Mali": 1.0}, "entropy": -1e-12}, "Nextclade_pango": {"value": "BA.1.1", "confidence": {"BA.1.1": 1.0}, "entropy": -1e-12}}, "branch_attrs": {"mutations": {}}}]}]}]}]}, {"name": "NODE_0000237", "node_attrs": {"div": 0.00311, "num_date": {"value": 2021.873}, "country": {"value": "Mali", "confidence": {"Mali": 0.976, "USA": 0.018, "United Kingdom": 0.00586}, "entropy": 0.128}, "Nextclade_pango": {"value": "BA.1.1", "confidence": {"BA.1.1": 1.0}, "entropy": 7.11e-06}}, "branch_attrs": {"mutations": {"nuc": ["A22198G", "G22199C"]}}, "children": [{"name": "NODE_0000238", "node_attrs": {"div": 0.00332, "num_date": {"value": 2022.008}, "country": {"value": "Mali", "confidence": {"Mali": 0.936, "United Kingdom": 0.0584, "USA": 0.00493}, "entropy": 0.257}, "Nextclade_pango": {"value": "BA.1.1", "confidence": {"BA.1.1": 1.0}, "entropy": 6.99e-06}}, "branch_attrs": {"mutations": {"nuc": ["C218T", "G8600A", "C19118T", "G23055A", "T23063A", "C23075T"], "GU280_gp01": ["V2779M"], "GU280_gp02": ["R498Q", "Y501N", "H505Y"]}, "labels": {"aa": "GU280_gp01: V2779M; GU280_gp02: R498Q, Y501N, H505Y"}}, "children": [{"name": "England/PHEC-5U075ZDA/2022", "node_attrs": {"div": 0.00335, "num_date": {"value": 2022.114}, "strain": {"value": "England/PHEC-5U075ZDA/2022"}, "clade_display": {"value": "21K (BA.1)"}, "country": {"value": "United Kingdom", "confidence": {"United Kingdom": 1.0}, "entropy": -1e-12}, "Nextclade_pango": {"value": "BA.1.1", "confidence": {"BA.1.1": 1.0}, "entropy": -1e-12}}, "branch_attrs": {"mutations": {"nuc": ["G19872T", "-22194T", "-22195A", "-22196G"], "GU280_gp02": ["X211I", "X212V"]}, "labels": {"aa": "GU280_gp02: X211I, X212V"}}}, {"name": "hCoV-19/Mali/403168/2022", "node_attrs": {"div": 0.00335, "num_date": {"value": 2022.023}, "strain": {"value": "hCoV-19/Mali/403168/2022"}, "clade_display": {"value": "21K (BA.1)"}, "country": {"value": "Mali", "confidence": {"Mali": 1.0}, "entropy": -1e-12}, "Nextclade_pango": {"value": "BA.1.1", "confidence": {"BA.1.1": 1.0}, "entropy": -1e-12}}, "branch_attrs": {"mutations": {"nuc": ["-6512A", "A6515-", "A22148-", "A22149-", "T22150-", "A22151-", "T22152-", "T22153-", "G22154-", "A22155-", "T22156-", "G22157-", "G22158-", "T22159-", "T22160-", "A22161-", "T22162-", "T22163-", "T22164-", "T22165-", "A22166-", "A22167-", "A22168-", "A22169-", "T22170-", "A22171-", "T22172-", "A22173-", "T22174-", "T22175-", "C22176-", "T22177-", "A22178-", "A22179-", "G22180-", "C22181-", "A22182-", "C22183-", "A22184-", "C22185-", "G22186-", "C22187-", "C22188-", "T22189-", "A22190-", "T22191-", "T22192-", "A22193-", "T22197-", "G22198-", "C22199-", "G22200-", "G22882T"], "GU280_gp01": ["-2083X", "I2084X"], "GU280_gp02": ["N196-", "I197-", "D198-", "G199-", "Y200-", "F201-", "K202-", "I203-", "Y204-", "S205-", "K206-", "H207-", "T208-", "P209-", "I210-", "X211-", "X212-", "X213-", "K440N"]}, "labels": {"aa": "GU280_gp01: -2083X, I2084X; GU280_gp02: N196-, I197-, D198-, G199-, Y200-, F201-, K202-, I203-, Y204-, S205-, K206-, H207-, T208-, P209-, I210-, X211-, X212-, X213-, K440N"}}}]}, {"name": "NODE_0000239", "node_attrs": {"div": 0.00325, "num_date": {"value": 2021.885}, "country": {"value": "Mali", "confidence": {"Mali": 0.873, "USA": 0.124, "United Kingdom": 0.00266}, "entropy": 0.396}, "Nextclade_pango": {"value": "BA.1.1", "confidence": {"BA.1.1": 1.0}, "entropy": 1.35e-05}}, "branch_attrs": {"mutations": {"nuc": ["C21T", "-22194T", "-22195A", "-22196G", "-22201T", "-22202G", "-22203A", "T22204A", "A23040G", "G23048A", "T29848-", "A29849-", "A29850-", "T29851-"], "GU280_gp02": ["X211I", "X212V", "X213R", "X214E", "Q493R", "G496S"]}, "labels": {"aa": "GU280_gp02: X211I, X212V, X213R, X214E, Q493R, G496S"}}, "children": [{"name": "NODE_0000330", "node_attrs": {"div": 0.00325, "num_date": {"value": 2021.905}, "country": {"value": "Mali", "confidence": {"Mali": 0.773, "USA": 0.217, "United Kingdom": 0.00973}, "entropy": 0.578}, "Nextclade_pango": {"value": "BA.1.1", "confidence": {"BA.1.1": 1.0}, "entropy": 7.08e-06}}, "branch_attrs": {"mutations": {}}, "children": [{"name": "NODE_0000331", "node_attrs": {"div": 0.00325, "num_date": {"value": 2021.985}, "country": {"value": "USA", "confidence": {"USA": 0.849, "Mali": 0.151}, "entropy": 0.427}, "Nextclade_pango": {"value": "BA.1.1", "confidence": {"BA.1.1": 1.0}, "entropy": 7.02e-06}}, "branch_attrs": {"mutations": {}}, "children": [{"name": "USA/SEARCH-66090/2021", "node_attrs": {"div": 0.00325, "num_date": {"value": 2021.985}, "strain": {"value": "USA/SEARCH-66090/2021"}, "clade_display": {"value": "21K (BA.1)"}, "country": {"value": "USA", "confidence": {"USA": 1.0}, "entropy": -1e-12}, "Nextclade_pango": {"value": "BA.1.1", "confidence": {"BA.1.1": 1.0}, "entropy": -1e-12}}, "branch_attrs": {"mutations": {}}}, {"name": "NODE_0000332", "node_attrs": {"div": 0.00325, "num_date": {"value": 2022.042}, "country": {"value": "USA", "confidence": {"USA": 0.844, "Mali": 0.156}, "entropy": 0.434}, "Nextclade_pango": {"value": "BA.1.1", "confidence": {"BA.1.1": 1.0}, "entropy": 6.99e-06}}, "branch_attrs": {"mutations": {"nuc": ["A6524-", "C6525-", "A6526-"], "GU280_gp01": ["T2087-"]}, "labels": {"aa": "GU280_gp01: T2087-"}}, "children": [{"name": "hCoV-19/Mali/MTMC_03_384/2022", "node_attrs": {"div": 0.00332, "num_date": {"value": 2022.147}, "strain": {"value": "hCoV-19/Mali/MTMC_03_384/2022"}, "clade_display": {"value": "21K (BA.1)"}, "country": {"value": "Mali", "confidence": {"Mali": 1.0}, "entropy": -1e-12}, "Nextclade_pango": {"value": "BA.1.1", "confidence": {"BA.1.1": 1.0}, "entropy": -1e-12}}, "branch_attrs": {"mutations": {"nuc": ["C745T", "-6524A", "-6525C", "-6526A", "C19041T", "C29769-", "A29770-", "A29771-", "T29772-", "G29773-", "C29774-", "T29775-", "A29776-", "G29777-", "G29778-", "G29779-", "A29780-", "G29781-", "A29782-", "G29783-", "C29784-", "T29785-", "G29786-", "C29787-", "C29788-", "T29789-", "A29790-", "T29791-", "A29792-", "T29793-", "G29794-", "G29795-", "A29796-", "A29797-", "G29798-", "A29799-", "G29800-", "C29801-", "C29802-", "C29803-", "T29804-", "A29805-", "A29806-", "T29807-", "G29808-", "T29809-", "G29810-", "T29811-", "A29812-", "A29813-", "A29814-", "A29815-", "T29816-", "T29817-", "A29818-", "A29819-", "T29820-", "T29821-", "T29822-", "T29823-", "A29824-", "G29825-", "T29826-", "A29827-", "G29828-", "T29829-", "G29830-", "C29831-", "T29832-", "A29833-", "T29834-", "C29835-", "C29836-", "C29837-", "C29838-", "A29839-", "T29840-", "G29841-", "T29842-", "G29843-", "A29844-", "T29845-", "T29846-", "T29847-"], "GU280_gp01": ["-2087T"]}, "labels": {"aa": "GU280_gp01: -2087T"}}}, {"name": "USA/SEARCH-82378/2022", "node_attrs": {"div": 0.00325, "num_date": {"value": 2022.042}, "strain": {"value": "USA/SEARCH-82378/2022"}, "clade_display": {"value": "21K (BA.1)"}, "country": {"value": "USA", "confidence": {"USA": 1.0}, "entropy": -1e-12}, "Nextclade_pango": {"value": "BA.1.1", "confidence": {"BA.1.1": 1.0}, "entropy": -1e-12}}, "branch_attrs": {"mutations": {}}}]}]}, {"name": "NODE_0000243", "node_attrs": {"div": 0.00328, "num_date": {"value": 2021.94}, "country": {"value": "Mali", "confidence": {"Mali": 0.865, "United Kingdom": 0.0796, "USA": 0.0548}, "entropy": 0.491}, "Nextclade_pango": {"value": "BA.1.1", "confidence": {"BA.1.1": 1.0}, "entropy": 7.02e-06}}, "branch_attrs": {"mutations": {"nuc": ["C25571T"], "GU280_gp03": ["S60F"]}, "labels": {"aa": "GU280_gp03: S60F"}}, "children": [{"name": "England/MILK-2E487C7/2021", "node_attrs": {"div": 0.00328, "num_date": {"value": 2021.944}, "strain": {"value": "England/MILK-2E487C7/2021"}, "clade_display": {"value": "21K (BA.1)"}, "country": {"value": "United Kingdom", "confidence": {"United Kingdom": 1.0}, "entropy": -1e-12}, "Nextclade_pango": {"value": "BA.1.1", "confidence": {"BA.1.1": 1.0}, "entropy": -1e-12}}, "branch_attrs": {"mutations": {}}}, {"name": "NODE_0000334", "node_attrs": {"div": 0.00328, "num_date": {"value": 2021.94}, "country": {"value": "Mali", "confidence": {"Mali": 0.99, "USA": 0.00573, "United Kingdom": 0.00437}, "entropy": 0.0648}, "Nextclade_pango": {"value": "BA.1.1", "confidence": {"BA.1.1": 1.0}, "entropy": 7.02e-06}}, "branch_attrs": {"mutations": {}}, "children": [{"name": "hCoV-19/Mali/401534/2022", "node_attrs": {"div": 0.00335, "num_date": {"value": 2022.021}, "strain": {"value": "hCoV-19/Mali/401534/2022"}, "clade_display": {"value": "21K (BA.1)"}, "country": {"value": "Mali", "confidence": {"Mali": 1.0}, "entropy": -1e-12}, "Nextclade_pango": {"value": "BA.1.1", "confidence": {"BA.1.1": 1.0}, "entropy": -1e-12}}, "branch_attrs": {"mutations": {"nuc": ["A10181G", "T21633C", "-29848T", "-29849A", "-29850A", "-29851T", "-29852A", "-29853G", "-29854C"], "GU280_gp01": ["I3306V"], "GU280_gp02": ["L24S"]}, "labels": {"aa": "GU280_gp01: I3306V; GU280_gp02: L24S"}}}, {"name": "NODE_0000245", "node_attrs": {"div": 0.00335, "num_date": {"value": 2021.972}, "country": {"value": "Mali", "confidence": {"Mali": 0.999}, "entropy": 0.00954}, "Nextclade_pango": {"value": "BA.1.1", "confidence": {"BA.1.1": 1.0}, "entropy": 6.99e-06}}, "branch_attrs": {"mutations": {"nuc": ["T6163A", "T6168C", "C29803-", "T29804-", "A29805-", "A29806-", "T29807-", "G29808-", "T29809-", "G29810-", "T29811-", "A29812-", "A29813-", "A29814-", "A29815-", "T29816-", "T29817-", "A29818-", "A29819-", "T29820-", "T29821-", "T29822-", "T29823-", "A29824-", "G29825-", "T29826-", "A29827-", "G29828-", "T29829-", "G29830-", "C29831-", "T29832-", "A29833-", "T29834-", "C29835-", "C29836-", "C29837-", "C29838-", "A29839-", "T29840-", "G29841-", "T29842-", "G29843-", "A29844-", "T29845-", "T29846-", "T29847-"], "GU280_gp01": ["D1966E", "V1968A"]}, "labels": {"aa": "GU280_gp01: D1966E, V1968A"}}, "children": [{"name": "hCoV-19/Mali/168093/2022", "node_attrs": {"div": 0.00339, "num_date": {"value": 2022.012}, "strain": {"value": "hCoV-19/Mali/168093/2022"}, "clade_display": {"value": "21K (BA.1)"}, "country": {"value": "Mali", "confidence": {"Mali": 1.0}, "entropy": -1e-12}, "Nextclade_pango": {"value": "BA.1.1", "confidence": {"BA.1.1": 1.0}, "entropy": -1e-12}}, "branch_attrs": {"mutations": {"nuc": ["G26530A", "A29683-", "A29684-", "T29685-", "C29686-", "A29687-", "G29688-", "T29689-", "G29690-", "T29691-", "G29692-", "T29693-", "A29694-", "A29695-", "C29696-", "A29697-", "T29698-", "T29699-", "A29700-", "G29701-", "G29702-", "G29703-", "A29704-", "G29705-", "G29706-", "A29707-", "C29708-", "T29709-", "T29710-", "G29711-", "A29712-", "A29713-", "A29714-", "G29715-", "A29716-", "G29717-", "C29718-", "C29719-", "A29720-", "C29721-", "C29722-", "A29723-", "C29724-", "A29725-", "T29726-", "T29727-", "T29728-", "T29729-", "C29730-", "A29731-", "C29732-", "C29733-", "G29734-", "A29735-", "G29736-", "G29737-", "C29738-", "C29739-", "A29740-", "C29741-", "G29742-", "C29743-", "G29744-", "G29745-", "A29746-", "G29747-", "T29748-", "A29749-", "C29750-", "G29751-", "A29752-", "T29753-", "C29754-", "G29755-", "A29756-", "G29757-", "T29758-", "G29759-", "T29760-", "A29761-", "C29762-", "A29763-", "G29764-", "T29765-", "G29766-", "A29767-", "A29768-", "C29769-", "A29770-", "A29771-", "T29772-", "G29773-", "C29774-", "T29775-", "A29776-", "G29777-", "G29778-", "G29779-", "A29780-", "G29781-", "A29782-", "G29783-", "C29784-", "T29785-", "G29786-", "C29787-", "C29788-", "T29789-", "A29790-", "T29791-", "A29792-", "T29793-", "G29794-", "G29795-", "A29796-", "A29797-", "G29798-", "A29799-", "G29800-", "C29801-", "C29802-"], "GU280_gp05": ["G3D"]}, "labels": {"aa": "GU280_gp05: G3D"}}}, {"name": "hCoV-19/Mali/395815/2022", "node_attrs": {"div": 0.00342, "num_date": {"value": 2022.001}, "strain": {"value": "hCoV-19/Mali/395815/2022"}, "clade_display": {"value": "21K (BA.1)"}, "country": {"value": "Mali", "confidence": {"Mali": 1.0}, "entropy": -1e-12}, "Nextclade_pango": {"value": "BA.1.1", "confidence": {"BA.1.1": 1.0}, "entropy": -1e-12}}, "branch_attrs": {"mutations": {"nuc": ["C12439T", "T25571C"], "GU280_gp03": ["F60S"]}, "labels": {"aa": "GU280_gp03: F60S"}}}]}]}]}]}, {"name": "NODE_0000246", "node_attrs": {"div": 0.00328, "num_date": {"value": 2021.888}, "country": {"value": "Mali", "confidence": {"Mali": 0.864, "USA": 0.133, "Germany": 0.00229}, "entropy": 0.413}, "Nextclade_pango": {"value": "BA.1.1", "confidence": {"BA.1.1": 1.0}, "entropy": 0.000761}}, "branch_attrs": {"mutations": {"nuc": ["T2470C", "C29837-", "C29838-", "A29839-", "T29840-", "G29841-", "T29842-", "G29843-", "A29844-", "T29845-", "T29846-", "T29847-"]}}, "children": [{"name": "NODE_0000339", "node_attrs": {"div": 0.00328, "num_date": {"value": 2021.992}, "country": {"value": "Mali", "confidence": {"Mali": 0.913, "Germany": 0.0517, "USA": 0.0346}, "entropy": 0.36}, "Nextclade_pango": {"value": "BA.1.1", "confidence": {"BA.1.1": 1.0}, "entropy": 1.33e-05}}, "branch_attrs": {"mutations": {"nuc": ["-29837C", "-29838C"]}}, "children": [{"name": "hCoV-19/Mali/406136/2022", "node_attrs": {"div": 0.00335, "num_date": {"value": 2022.034}, "strain": {"value": "hCoV-19/Mali/406136/2022"}, "clade_display": {"value": "21K (BA.1)"}, "country": {"value": "Mali", "confidence": {"Mali": 1.0}, "entropy": -1e-12}, "Nextclade_pango": {"value": "BA.1.1", "confidence": {"BA.1.1": 1.0}, "entropy": -1e-12}}, "branch_attrs": {"mutations": {"nuc": ["A28877T", "G28878C", "-29839A", "-29840T", "-29841G", "-29842T", "-29843G", "-29844A", "-29845T", "-29846T", "-29847T", "-29848T", "-29849A", "-29850A", "-29851T"]}}}, {"name": "Germany/IMS-10150-CVDP-6D557FF5-58B8-4165-8EB4-390B01E01D98/2022", "node_attrs": {"div": 0.00328, "num_date": {"value": 2022.125}, "strain": {"value": "Germany/IMS-10150-CVDP-6D557FF5-58B8-4165-8EB4-390B01E01D98/2022"}, "clade_display": {"value": "21K (BA.1)"}, "country": {"value": "Germany", "confidence": {"Germany": 1.0}, "entropy": -1e-12}, "Nextclade_pango": {"value": "BA.1.1", "confidence": {"BA.1.1": 1.0}, "entropy": -1e-12}}, "branch_attrs": {"mutations": {}}}]}, {"name": "NODE_0000248", "node_attrs": {"div": 0.00338, "num_date": {"value": 2021.928}, "country": {"value": "Mali", "confidence": {"Mali": 0.868, "USA": 0.0995, "United Kingdom": 0.0225, "Germany": 0.00958}, "entropy": 0.484}, "Nextclade_pango": {"value": "BA.1.1", "confidence": {"BA.1.1": 1.0}, "entropy": 0.000762}}, "branch_attrs": {"mutations": {"nuc": ["C22673T", "T22674C", "C22679T"], "GU280_gp02": ["L371S", "P373S"]}, "labels": {"aa": "GU280_gp02: L371S, P373S"}}, "children": [{"name": "NODE_0000249", "node_attrs": {"div": 0.00345, "num_date": {"value": 2022.004}, "country": {"value": "Mali", "confidence": {"Mali": 0.893, "United Kingdom": 0.0816, "USA": 0.0238, "Germany": 0.00187}, "entropy": 0.409}, "Nextclade_pango": {"value": "BA.1.1", "confidence": {"BA.1.1": 1.0}, "entropy": 1.33e-05}}, "branch_attrs": {"mutations": {"nuc": ["C2470T", "G22882T"], "GU280_gp02": ["K440N"]}, "labels": {"aa": "GU280_gp02: K440N"}}, "children": [{"name": "England/PHEC-4R032Z13/2022", "node_attrs": {"div": 0.00345, "num_date": {"value": 2022.004}, "strain": {"value": "England/PHEC-4R032Z13/2022"}, "clade_display": {"value": "21K (BA.1)"}, "country": {"value": "United Kingdom", "confidence": {"United Kingdom": 1.0}, "entropy": -1e-12}, "Nextclade_pango": {"value": "BA.1.1", "confidence": {"BA.1.1": 1.0}, "entropy": -1e-12}}, "branch_attrs": {"mutations": {"nuc": ["T22031-", "T22032-", "C22033-", "A22034-", "G22035-", "A22036-"], "GU280_gp02": ["F157-", "R158-"]}, "labels": {"aa": "GU280_gp02: F157-, R158-"}}}, {"name": "hCoV-19/Mali/165964/2022", "node_attrs": {"div": 0.00345, "num_date": {"value": 2022.007}, "strain": {"value": "hCoV-19/Mali/165964/2022"}, "clade_display": {"value": "21K (BA.1)"}, "country": {"value": "Mali", "confidence": {"Mali": 1.0}, "entropy": -1e-12}, "Nextclade_pango": {"value": "BA.1.1", "confidence": {"BA.1.1": 1.0}, "entropy": -1e-12}}, "branch_attrs": {"mutations": {"nuc": ["-29837C", "-29838C", "-29839A", "-29840T", "-29841G", "-29842T", "-29843G", "-29844A", "-29845T", "-29846T", "-29847T", "-29848T", "-29849A", "-29850A", "-29851T", "-29852A", "-29853G"]}}}]}, {"name": "NODE_0000250", "node_attrs": {"div": 0.00342, "num_date": {"value": 2021.941}, "country": {"value": "Mali", "confidence": {"Mali": 0.735, "USA": 0.126, "Germany": 0.114, "United Kingdom": 0.0221, "Mexico": 0.00228}, "entropy": 0.844}, "Nextclade_pango": {"value": "BA.1.1", "confidence": {"BA.1.1": 0.994, "BA.1": 0.00602}, "entropy": 0.0372}}, "branch_attrs": {"mutations": {"nuc": ["T22686C"], "GU280_gp02": ["F375S"]}, "labels": {"aa": "GU280_gp02: F375S"}}, "children": [{"name": "Germany/IMS-10061-CVDP-6B2B43FC-2A04-4B4B-AD7E-8C28AFE6A418/2022", "node_attrs": {"div": 0.00349, "num_date": {"value": 2022.037}, "strain": {"value": "Germany/IMS-10061-CVDP-6B2B43FC-2A04-4B4B-AD7E-8C28AFE6A418/2022"}, "clade_display": {"value": "21K (BA.1)"}, "country": {"value": "Germany", "confidence": {"Germany": 1.0}, "entropy": -1e-12}, "Nextclade_pango": {"value": "BA.1.1", "confidence": {"BA.1.1": 1.0}, "entropy": -1e-12}}, "branch_attrs": {"mutations": {"nuc": ["C8140T", "C18166T", "T22201-", "G22202-", "A22203-"], "GU280_gp02": ["R213X", "E214X"]}, "labels": {"aa": "GU280_gp02: R213X, E214X"}}}, {"name": "NODE_0000251", "node_attrs": {"div": 0.00345, "num_date": {"value": 2021.954}, "country": {"value": "Mali", "confidence": {"Mali": 0.654, "USA": 0.222, "Germany": 0.0506, "United Kingdom": 0.0357, "Mexico": 0.0298, "France": 0.00554}, "entropy": 1.033}, "Nextclade_pango": {"value": "BA.1", "confidence": {"BA.1": 0.994, "BA.1.1": 0.00626}, "entropy": 0.0386}}, "branch_attrs": {"mutations": {"nuc": ["A22599G"], "GU280_gp02": ["K346R"]}, "labels": {"aa": "GU280_gp02: K346R"}}, "children": [{"name": "MEX/NLE-4_4600/2021", "node_attrs": {"div": 0.00349, "num_date": {"value": 2021.982}, "strain": {"value": "MEX/NLE-4_4600/2021"}, "clade_display": {"value": "21K (BA.1)"}, "country": {"value": "Mexico", "confidence": {"Mexico": 1.0}, "entropy": -1e-12}, "Nextclade_pango": {"value": "BA.1", "confidence": {"BA.1": 1.0}, "entropy": -1e-12}}, "branch_attrs": {"mutations": {"nuc": ["T25000C", "-29837C", "-29838C", "-29839A", "-29840T", "-29841G", "-29842T", "-29843G", "-29844A", "-29845T", "-29846T", "-29847T", "-29848T", "-29849A", "-29850A", "-29851T", "-29852A", "-29853G", "-29854C", "-29855T", "-29856T", "-29857C", "-29858T", "-29859T", "-29860A"]}}}, {"name": "NODE_0000346", "node_attrs": {"div": 0.00345, "num_date": {"value": 2021.954}, "country": {"value": "Mali", "confidence": {"Mali": 0.567, "USA": 0.352, "United Kingdom": 0.0548, "France": 0.012, "Germany": 0.00998, "Mexico": 0.00335}, "entropy": 0.972}, "Nextclade_pango": {"value": "BA.1", "confidence": {"BA.1": 1.0}, "entropy": 0.000966}}, "branch_attrs": {"mutations": {}}, "children": [{"name": "USA/NY-HQE-3034970/2021", "node_attrs": {"div": 0.00355, "num_date": {"value": 2021.99}, "strain": {"value": "USA/NY-HQE-3034970/2021"}, "clade_display": {"value": "21K (BA.1)"}, "country": {"value": "USA", "confidence": {"USA": 1.0}, "entropy": -1e-12}, "Nextclade_pango": {"value": "BA.1", "confidence": {"BA.1": 1.0}, "entropy": -1e-12}}, "branch_attrs": {"mutations": {"nuc": ["G5515T", "-6512A", "A6515-", "A22029-", "G22030-", "T22031-", "T22032-", "C22033-", "A22034-", "A22578G", "G28916T", "C29787-", "C29788-", "T29789-", "A29790-", "T29791-", "A29792-", "T29793-", "G29794-", "G29795-", "A29796-", "A29797-", "G29798-", "A29799-", "G29800-", "C29801-", "C29802-", "C29803-", "T29804-", "A29805-", "A29806-", "T29807-", "G29808-", "T29809-", "G29810-", "T29811-", "A29812-", "A29813-", "A29814-", "A29815-", "T29816-", "T29817-", "A29818-", "A29819-", "T29820-", "T29821-", "T29822-", "T29823-", "A29824-", "G29825-", "T29826-", "A29827-", "G29828-", "T29829-", "G29830-", "C29831-", "T29832-", "A29833-", "T29834-", "C29835-", "C29836-"], "GU280_gp01": ["-2083X", "I2084X"], "GU280_gp02": ["E156X", "F157-", "R158X", "D339G"], "GU280_gp10": ["G215C"]}, "labels": {"aa": "GU280_gp01: -2083X, I2084X; GU280_gp02: E156X, F157-, R158X, D339G; GU280_gp10: G215C"}}}, {"name": "NODE_0000347", "node_attrs": {"div": 0.00345, "num_date": {"value": 2021.954}, "country": {"value": "Mali", "confidence": {"Mali": 0.573, "United Kingdom": 0.22, "France": 0.113, "USA": 0.0886, "Germany": 0.0033}, "entropy": 1.155}, "Nextclade_pango": {"value": "BA.1", "confidence": {"BA.1": 0.997, "BA.1.13": 0.00318}, "entropy": 0.0228}}, "branch_attrs": {"mutations": {}}, "children": [{"name": "England/PHEC-4G06BZBB/2021", "node_attrs": {"div": 0.00345, "num_date": {"value": 2021.985}, "strain": {"value": "England/PHEC-4G06BZBB/2021"}, "clade_display": {"value": "21K (BA.1)"}, "country": {"value": "United Kingdom", "confidence": {"United Kingdom": 1.0}, "entropy": -1e-12}, "Nextclade_pango": {"value": "BA.1", "confidence": {"BA.1": 1.0}, "entropy": -1e-12}}, "branch_attrs": {"mutations": {"nuc": ["-29837C", "-29838C", "-29839A", "-29840T", "-29841G", "-29842T", "-29843G", "-29844A", "-29845T", "-29846T", "-29847T", "-29848T", "-29849A", "-29850A", "-29851T"]}}}, {"name": "FRA/2201V200703/2022", "node_attrs": {"div": 0.00359, "num_date": {"value": 2022.032}, "strain": {"value": "FRA/2201V200703/2022"}, "clade_display": {"value": "21K (BA.1)"}, "country": {"value": "France", "confidence": {"France": 1.0}, "entropy": -1e-12}, "Nextclade_pango": {"value": "BA.1.13", "confidence": {"BA.1.13": 1.0}, "entropy": -1e-12}}, "branch_attrs": {"mutations": {"nuc": ["G1957T", "A18468T", "G20931T", "C22747T"], "GU280_gp01": ["K564N"]}, "labels": {"aa": "GU280_gp01: K564N"}}}]}]}]}]}]}, {"name": "NODE_0000255", "node_attrs": {"div": 0.00332, "num_date": {"value": 2021.891}, "country": {"value": "Mali", "confidence": {"Mali": 0.515, "USA": 0.485}, "entropy": 0.698}, "Nextclade_pango": {"value": "BA.1", "confidence": {"BA.1": 0.996, "BA.1.1": 0.00323}, "entropy": 0.0286}}, "branch_attrs": {"mutations": {"nuc": ["A22599G"], "GU280_gp02": ["K346R"]}, "labels": {"aa": "GU280_gp02: K346R"}}, "children": [{"name": "NODE_0000264", "node_attrs": {"div": 0.00338, "num_date": {"value": 2021.924}, "country": {"value": "USA", "confidence": {"USA": 0.755, "Mali": 0.244}, "entropy": 0.56}, "Nextclade_pango": {"value": "BA.1.15", "confidence": {"BA.1.15": 0.997, "BA.1": 0.00309}, "entropy": 0.0219}}, "branch_attrs": {"mutations": {"nuc": ["C25708T", "A29301G"], "GU280_gp03": ["L106F"], "GU280_gp10": ["D343G"]}, "labels": {"aa": "GU280_gp03: L106F; GU280_gp10: D343G"}}, "children": [{"name": "USA/NY-CDC-LC0458951/2022", "node_attrs": {"div": 0.00352, "num_date": {"value": 2022.012}, "strain": {"value": "USA/NY-CDC-LC0458951/2022"}, "clade_display": {"value": "21K (BA.1)"}, "country": {"value": "USA", "confidence": {"USA": 1.0}, "entropy": -1e-12}, "Nextclade_pango": {"value": "BA.1.15", "confidence": {"BA.1.15": 1.0}, "entropy": -1e-12}}, "branch_attrs": {"mutations": {"nuc": ["T2746C", "C6317T", "C17597T", "C25886T", "T29820-", "T29821-", "T29822-", "T29823-", "A29824-", "G29825-", "T29826-", "A29827-", "G29828-", "T29829-", "G29830-", "C29831-", "T29832-", "A29833-", "T29834-", "C29835-", "C29836-"], "GU280_gp01": ["P2018S"], "GU280_gp03": ["S165F"]}, "labels": {"aa": "GU280_gp01: P2018S; GU280_gp03: S165F"}}}, {"name": "NODE_0000265", "node_attrs": {"div": 0.00342, "num_date": {"value": 2021.945}, "country": {"value": "USA", "confidence": {"USA": 0.693, "Mali": 0.303, "United Kingdom": 0.00361}, "entropy": 0.637}, "Nextclade_pango": {"value": "BA.1.15", "confidence": {"BA.1.15": 1.0}, "entropy": 0.00013}}, "branch_attrs": {"mutations": {"nuc": ["T10135C", "-29837C", "-29838C", "-29839A", "-29840T", "-29841G", "-29842T", "-29843G", "-29844A", "-29845T", "-29846T", "-29847T", "-29848T", "-29849A", "-29850A", "-29851T"]}}, "children": [{"name": "hCoV-19/Mali/385805/2021", "node_attrs": {"div": 0.00349, "num_date": {"value": 2021.977}, "strain": {"value": "hCoV-19/Mali/385805/2021"}, "clade_display": {"value": "21K (BA.1)"}, "country": {"value": "Mali", "confidence": {"Mali": 1.0}, "entropy": -1e-12}, "Nextclade_pango": {"value": "BA.1.15", "confidence": {"BA.1.15": 1.0}, "entropy": -1e-12}}, "branch_attrs": {"mutations": {"nuc": ["C2263T", "T5035C"]}}}, {"name": "NODE_0000352", "node_attrs": {"div": 0.00342, "num_date": {"value": 2021.988}, "country": {"value": "USA", "confidence": {"USA": 0.756, "Mali": 0.199, "United Kingdom": 0.0447}, "entropy": 0.675}, "Nextclade_pango": {"value": "BA.1.15", "confidence": {"BA.1.15": 1.0}, "entropy": 4.52e-06}}, "branch_attrs": {"mutations": {}}, "children": [{"name": "England/DHSC-CYBUNI9/2022", "node_attrs": {"div": 0.00349, "num_date": {"value": 2022.053}, "strain": {"value": "England/DHSC-CYBUNI9/2022"}, "clade_display": {"value": "21K (BA.1)"}, "country": {"value": "United Kingdom", "confidence": {"United Kingdom": 1.0}, "entropy": -1e-12}, "Nextclade_pango": {"value": "BA.1.15", "confidence": {"BA.1.15": 1.0}, "entropy": -1e-12}}, "branch_attrs": {"mutations": {"nuc": ["A22578G", "A23854C", "T29832-", "A29833-", "T29834-", "C29835-", "C29836-", "C29837-", "C29838-", "A29839-", "T29840-", "G29841-", "T29842-", "G29843-", "A29844-", "T29845-", "T29846-", "T29847-", "T29848-", "A29849-", "A29850-", "T29851-"], "GU280_gp02": ["D339G", "K764N"]}, "labels": {"aa": "GU280_gp02: D339G, K764N"}}}, {"name": "H.sapiens/USA/TB-90007055/2021", "node_attrs": {"div": 0.00342, "num_date": {"value": 2021.988}, "strain": {"value": "H.sapiens/USA/TB-90007055/2021"}, "clade_display": {"value": "21K (BA.1)"}, "country": {"value": "USA", "confidence": {"USA": 1.0}, "entropy": -1e-12}, "Nextclade_pango": {"value": "BA.1.15", "confidence": {"BA.1.15": 1.0}, "entropy": -1e-12}}, "branch_attrs": {"mutations": {"nuc": ["-11283G", "-11284T", "-11285T", "-11286T", "-21765T", "-21766A", "-21767C", "-21768A", "-21769T", "-21770G", "-28362G", "-29852A", "-29853G", "-29854C", "-29855T", "-29856T", "-29857C", "-29858T", "-29859T", "-29860A", "-29861G"], "GU280_gp01": ["X3673S", "-3674X"], "GU280_gp02": ["X68I", "-69H", "X70V"]}, "labels": {"aa": "GU280_gp01: X3673S, -3674X; GU280_gp02: X68I, -69H, X70V"}}}]}]}]}, {"name": "NODE_0000256", "node_attrs": {"div": 0.00338, "num_date": {"value": 2021.902}, "country": {"value": "Mali", "confidence": {"Mali": 0.947, "USA": 0.0526}, "entropy": 0.209}, "Nextclade_pango": {"value": "BA.1", "confidence": {"BA.1": 1.0}, "entropy": 0.000287}}, "branch_attrs": {"mutations": {"nuc": ["G3231T", "G19889A"], "GU280_gp01": ["G989V"]}, "labels": {"aa": "GU280_gp01: G989V"}}, "children": [{"name": "NODE_0000355", "node_attrs": {"div": 0.00338, "num_date": {"value": 2022.034}, "country": {"value": "Mali", "confidence": {"Mali": 0.995, "USA": 0.00502}, "entropy": 0.0331}, "Nextclade_pango": {"value": "BA.1", "confidence": {"BA.1": 1.0}, "entropy": 1.13e-05}}, "branch_attrs": {"mutations": {}}, "children": [{"name": "hCoV-19/Mali/MTMC_07_346/2022", "node_attrs": {"div": 0.00338, "num_date": {"value": 2022.149}, "strain": {"value": "hCoV-19/Mali/MTMC_07_346/2022"}, "clade_display": {"value": "21K (BA.1)"}, "country": {"value": "Mali", "confidence": {"Mali": 1.0}, "entropy": -1e-12}, "Nextclade_pango": {"value": "BA.1", "confidence": {"BA.1": 1.0}, "entropy": -1e-12}}, "branch_attrs": {"mutations": {"nuc": ["C29769-", "A29770-", "A29771-", "T29772-", "G29773-", "C29774-", "T29775-", "A29776-", "G29777-", "G29778-", "G29779-", "A29780-", "G29781-", "A29782-", "G29783-", "C29784-", "T29785-", "G29786-", "C29787-", "C29788-", "T29789-", "A29790-", "T29791-", "A29792-", "T29793-", "G29794-", "G29795-", "A29796-", "A29797-", "G29798-", "A29799-", "G29800-", "C29801-", "C29802-", "C29803-", "T29804-", "A29805-", "A29806-", "T29807-", "G29808-", "T29809-", "G29810-", "T29811-", "A29812-", "A29813-", "A29814-", "A29815-", "T29816-", "T29817-", "A29818-", "A29819-", "T29820-", "T29821-", "T29822-", "T29823-", "A29824-", "G29825-", "T29826-", "A29827-", "G29828-", "T29829-", "G29830-", "C29831-", "T29832-", "A29833-", "T29834-", "C29835-", "C29836-"]}}}, {"name": "hCoV-19/Mali/405846/2022", "node_attrs": {"div": 0.00338, "num_date": {"value": 2022.034}, "strain": {"value": "hCoV-19/Mali/405846/2022"}, "clade_display": {"value": "21K (BA.1)"}, "country": {"value": "Mali", "confidence": {"Mali": 1.0}, "entropy": -1e-12}, "Nextclade_pango": {"value": "BA.1", "confidence": {"BA.1": 1.0}, "entropy": -1e-12}}, "branch_attrs": {"mutations": {}}}]}, {"name": "NODE_0000258", "node_attrs": {"div": 0.00342, "num_date": {"value": 2021.907}, "country": {"value": "Mali", "confidence": {"Mali": 0.995, "USA": 0.00502}, "entropy": 0.0331}, "Nextclade_pango": {"value": "BA.1", "confidence": {"BA.1": 1.0}, "entropy": 1.13e-05}}, "branch_attrs": {"mutations": {"nuc": ["G22202-", "A22203-", "A22204-", "G26530A"], "GU280_gp02": ["E214-"], "GU280_gp05": ["G3D"]}, "labels": {"aa": "GU280_gp02: E214-; GU280_gp05: G3D"}}, "children": [{"name": "hCoV-19/Mali/401767/2022", "node_attrs": {"div": 0.00345, "num_date": {"value": 2022.021}, "strain": {"value": "hCoV-19/Mali/401767/2022"}, "clade_display": {"value": "21K (BA.1)"}, "country": {"value": "Mali", "confidence": {"Mali": 1.0}, "entropy": -1e-12}, "Nextclade_pango": {"value": "BA.1", "confidence": {"BA.1": 1.0}, "entropy": -1e-12}}, "branch_attrs": {"mutations": {"nuc": ["C1302A", "G29795-", "A29796-", "A29797-", "G29798-", "A29799-", "G29800-", "C29801-", "C29802-", "C29803-", "T29804-", "A29805-", "A29806-", "T29807-", "G29808-", "T29809-", "G29810-", "T29811-", "A29812-", "A29813-", "A29814-", "A29815-", "T29816-", "T29817-", "A29818-", "A29819-", "T29820-", "T29821-", "T29822-", "T29823-", "A29824-", "G29825-", "T29826-", "A29827-", "G29828-", "T29829-", "G29830-", "C29831-", "T29832-", "A29833-", "T29834-", "C29835-", "C29836-"], "GU280_gp01": ["T346N"]}, "labels": {"aa": "GU280_gp01: T346N"}}}, {"name": "hCoV-19/Mali/CICM23128/2021", "node_attrs": {"div": 0.00398, "num_date": {"value": 2021.977}, "strain": {"value": "hCoV-19/Mali/CICM23128/2021"}, "clade_display": {"value": "21K (BA.1)"}, "country": {"value": "Mali", "confidence": {"Mali": 1.0}, "entropy": -1e-12}, "Nextclade_pango": {"value": "BA.1", "confidence": {"BA.1": 1.0}, "entropy": -1e-12}}, "branch_attrs": {"mutations": {"nuc": ["T241C", "G2832A", "T3037C", "T14408C", "A21511C", "T21762C", "-21987G", "-21988T", "-21989G", "-21990T", "-21991T", "-21992T", "-21993A", "-21994T", "-21995T", "C22673T", "C22679T", "T22686C", "C23013A", "G23040A", "A23048G", "G23055A", "T23063A", "A24130C", "G26577C", "-29837C", "-29838C", "-29839A", "-29840T", "-29841G", "-29842T", "-29843G", "-29844A", "-29845T", "-29846T", "-29847T", "-29848T", "-29849A", "-29850A", "-29851T", "-29852A", "-29853G", "-29854C", "-29855T", "-29856T", "-29857C", "-29858T", "-29859T", "-29860A", "-29861G", "-29862G", "-29863A", "-29864G", "-29865A", "-29866A", "-29867T", "-29868G"], "GU280_gp01": ["R856K"], "GU280_gp02": ["V67A", "X142G", "-143V", "-144Y", "X145Y", "L371F", "P373S", "F375S", "A484E", "R493Q", "S496G", "R498Q", "Y501N", "K856N"], "GU280_gp05": ["E19Q"]}, "labels": {"aa": "GU280_gp01: R856K; GU280_gp02: V67A, X142G, -143V, -144Y, X145Y, L371F, P373S, F375S, A484E, R493Q, S496G, R498Q, Y501N, K856N; GU280_gp05: E19Q"}}}]}]}, {"name": "NODE_0000357", "node_attrs": {"div": 0.00332, "num_date": {"value": 2021.891}, "country": {"value": "USA", "confidence": {"USA": 0.611, "Mali": 0.331, "Germany": 0.0571}, "entropy": 0.837}, "Nextclade_pango": {"value": "BA.1", "confidence": {"BA.1": 1.0}, "entropy": 0.000293}}, "branch_attrs": {"mutations": {}}, "children": [{"name": "USA/GA-CDC-LC0455760/2022", "node_attrs": {"div": 0.00345, "num_date": {"value": 2022.01}, "strain": {"value": "USA/GA-CDC-LC0455760/2022"}, "clade_display": {"value": "21K (BA.1)"}, "country": {"value": "USA", "confidence": {"USA": 1.0}, "entropy": -1e-12}, "Nextclade_pango": {"value": "BA.1", "confidence": {"BA.1": 1.0}, "entropy": -1e-12}}, "branch_attrs": {"mutations": {"nuc": ["A22578G", "T22813G", "G24977C", "C25613T", "T29820-", "T29821-", "T29822-", "T29823-", "A29824-", "G29825-", "T29826-", "A29827-", "G29828-", "T29829-", "G29830-", "C29831-", "T29832-", "A29833-", "T29834-", "C29835-", "C29836-"], "GU280_gp02": ["D339G", "N417K", "D1139H"], "GU280_gp03": ["S74F"]}, "labels": {"aa": "GU280_gp02: D339G, N417K, D1139H; GU280_gp03: S74F"}}}, {"name": "NODE_0000358", "node_attrs": {"div": 0.00332, "num_date": {"value": 2021.891}, "country": {"value": "Germany", "confidence": {"Germany": 0.989, "Mali": 0.00752, "USA": 0.00379}, "entropy": 0.0701}, "Nextclade_pango": {"value": "BA.1", "confidence": {"BA.1": 1.0}, "entropy": 0.000446}}, "branch_attrs": {"mutations": {}}, "children": [{"name": "NODE_0000360", "node_attrs": {"div": 0.00332, "num_date": {"value": 2021.891}, "country": {"value": "Germany", "confidence": {"Germany": 1.0}, "entropy": 0.00166}, "Nextclade_pango": {"value": "BA.1", "confidence": {"BA.1": 0.997, "BA.1.14": 0.0024}, "entropy": 0.0185}}, "branch_attrs": {"mutations": {}}, "children": [{"name": "Germany/IMS-10267-CVDP-6CB20265-3B6D-4ECF-AAE8-8C234DA86CBE/2022", "node_attrs": {"div": 0.00419, "num_date": {"value": 2022.133}, "strain": {"value": "Germany/IMS-10267-CVDP-6CB20265-3B6D-4ECF-AAE8-8C234DA86CBE/2022"}, "clade_display": {"value": "21K (BA.1)"}, "country": {"value": "Germany", "confidence": {"Germany": 1.0}, "entropy": -1e-12}, "Nextclade_pango": {"value": "BA.1", "confidence": {"BA.1": 1.0}, "entropy": -1e-12}}, "branch_attrs": {"mutations": {"nuc": ["-6512A", "A6515-", "A23202C", "G29751A", "T29753A", "C29754A", "G29755A", "G29757A", "T29758A", "G29759A", "T29760A", "C29762A", "G29764A", "T29765A", "G29766A", "C29769A", "T29772A", "G29773A", "C29774A", "T29775A", "G29777A", "G29778A", "G29779A", "G29781A", "G29783A", "C29784-", "T29785-", "G29786-", "C29787-", "C29788-", "T29789-", "A29790-", "T29791-", "A29792-", "T29793-", "G29794-", "G29795-", "A29796-", "A29797-", "G29798-", "A29799-", "G29800-", "C29801-", "C29802-", "C29803-", "T29804-", "A29805-", "A29806-", "T29807-", "G29808-", "T29809-", "G29810-", "T29811-", "A29812-", "A29813-", "A29814-", "A29815-", "T29816-", "T29817-", "A29818-", "A29819-", "T29820-", "T29821-", "T29822-", "T29823-", "A29824-", "G29825-", "T29826-", "A29827-", "G29828-", "T29829-", "G29830-", "C29831-", "T29832-", "A29833-", "T29834-", "C29835-", "C29836-"], "GU280_gp01": ["-2083X", "I2084X"], "GU280_gp02": ["K547T"]}, "labels": {"aa": "GU280_gp01: -2083X, I2084X; GU280_gp02: K547T"}}}, {"name": "Germany/IMS-10227-CVDP-002A4182-DBB0-4CD2-BD22-A31176B6AB49/2022", "node_attrs": {"div": 0.00342, "num_date": {"value": 2022.127}, "strain": {"value": "Germany/IMS-10227-CVDP-002A4182-DBB0-4CD2-BD22-A31176B6AB49/2022"}, "clade_display": {"value": "21K (BA.1)"}, "country": {"value": "Germany", "confidence": {"Germany": 1.0}, "entropy": -1e-12}, "Nextclade_pango": {"value": "BA.1.14", "confidence": {"BA.1.14": 1.0}, "entropy": -1e-12}}, "branch_attrs": {"mutations": {"nuc": ["C12786T", "T25000C", "G26577C"], "GU280_gp01": ["T4174I"], "GU280_gp05": ["E19Q"]}, "labels": {"aa": "GU280_gp01: T4174I; GU280_gp05: E19Q"}}}]}, {"name": "NODE_0000262", "node_attrs": {"div": 0.00345, "num_date": {"value": 2021.968}, "country": {"value": "Germany", "confidence": {"Germany": 1.0}, "entropy": 0.00166}, "Nextclade_pango": {"value": "BA.1", "confidence": {"BA.1": 0.997, "B.1": 0.00303}, "entropy": 0.0219}}, "branch_attrs": {"mutations": {"nuc": ["C27874T", "G28248-", "A28249-", "T28250-", "T28251-", "T28252-", "C28253-", "T28270-", "A28881T", "A28882G", "C28883G", "-29837C", "-29838C", "-29839A", "-29840T", "-29841G", "-29842T", "-29843G", "-29844A", "-29845T", "-29846T", "-29847T", "-29848T", "-29849A", "-29850A", "-29851T", "-29852A", "-29853G", "-29854C", "-29855T", "-29856T", "-29857C", "-29858T", "-29859T", "-29860A", "-29861G", "-29862G", "-29863A", "-29864G", "-29865A", "-29866A"], "GU280_gp08": ["T40I"], "GU280_gp09": ["D119-", "F120-"], "GU280_gp10": ["K203M", "R204G"]}, "labels": {"aa": "GU280_gp08: T40I; GU280_gp09: D119-, F120-; GU280_gp10: K203M, R204G"}}, "children": [{"name": "Germany/IMS-10013-CVDP-3051FD6A-792E-4790-9581-F8AB3775B270/2021", "node_attrs": {"div": 0.00352, "num_date": {"value": 2021.993}, "strain": {"value": "Germany/IMS-10013-CVDP-3051FD6A-792E-4790-9581-F8AB3775B270/2021"}, "clade_display": {"value": "20A"}, "country": {"value": "Germany", "confidence": {"Germany": 1.0}, "entropy": -1e-12}, "Nextclade_pango": {"value": "B.1", "confidence": {"B.1": 1.0}, "entropy": -1e-12}}, "branch_attrs": {"mutations": {"nuc": ["A22029-", "G22030-", "T22031-", "T22032-", "C22033-", "A22034-", "T22813G", "G26530A"], "GU280_gp02": ["E156X", "F157-", "R158X", "N417K"], "GU280_gp05": ["G3D"]}, "labels": {"aa": "GU280_gp02: E156X, F157-, R158X, N417K; GU280_gp05: G3D"}}}, {"name": "Germany/20220302010/2022", "node_attrs": {"div": 0.00345, "num_date": {"value": 2022.053}, "strain": {"value": "Germany/20220302010/2022"}, "clade_display": {"value": "21K (BA.1)"}, "country": {"value": "Germany", "confidence": {"Germany": 1.0}, "entropy": -1e-12}, "Nextclade_pango": {"value": "BA.1", "confidence": {"BA.1": 1.0}, "entropy": -1e-12}}, "branch_attrs": {"mutations": {}}}]}]}]}]}]}]}]}]}]}]}, {"name": "NODE_0000267", "node_attrs": {"div": 0.00305, "num_date": {"value": 2021.879}, "country": {"value": "Mali", "confidence": {"Mali": 0.934, "USA": 0.0412, "Bahrain": 0.012, "United Kingdom": 0.0108, "Germany": 0.00101}, "entropy": 0.317}, "Nextclade_pango": {"value": "BA.1", "confidence": {"BA.1": 0.993, "BA.1.1": 0.00455}, "entropy": 0.0503}}, "branch_attrs": {"mutations": {"nuc": ["A22688G", "G22775A", "A22786C", "G26530A"], "GU280_gp02": ["T376A", "D405N", "R408S"], "GU280_gp05": ["G3D"]}, "labels": {"aa": "GU280_gp02: T376A, D405N, R408S; GU280_gp05: G3D"}}, "children": [{"name": "BHR/22120146651_S42_L001/2022", "node_attrs": {"div": 0.00322, "num_date": {"value": 2022.133}, "strain": {"value": "BHR/22120146651_S42_L001/2022"}, "clade_display": {"value": "21K (BA.1)"}, "country": {"value": "Bahrain", "confidence": {"Bahrain": 1.0}, "entropy": -1e-12}, "Nextclade_pango": {"value": "BA.1", "confidence": {"BA.1": 1.0}, "entropy": -1e-12}}, "branch_attrs": {"mutations": {"nuc": ["T1871G", "A2903G", "-6515A", "A28877T", "G28878C", "A29190T", "-29852A", "-29853G", "-29854C"], "GU280_gp01": ["F536V", "I880V", "X2084I"], "GU280_gp10": ["Q306L"]}, "labels": {"aa": "GU280_gp01: F536V, I880V, X2084I; GU280_gp10: Q306L"}}}, {"name": "NODE_0000268", "node_attrs": {"div": 0.00412, "num_date": {"value": 2022.058}, "country": {"value": "Mali", "confidence": {"Mali": 0.882, "USA": 0.0918, "United Kingdom": 0.0246}, "entropy": 0.431}, "Nextclade_pango": {"value": "BA.1", "confidence": {"BA.1": 0.452, "B.1.1.529": 0.173, "BA.4": 0.14, "BA.2": 0.14, "BA.5.2": 0.0183, "BA.5.1.30": 0.0183, "BA.5.2.25": 0.0182, "BQ.1": 0.0178, "BA.1.1": 0.0034}, "entropy": 1.659}}, "branch_attrs": {"mutations": {"nuc": ["T670G", "C2790T", "G2832A", "G4184A", "C4321T", "G5386T", "-6512A", "-6513G", "-6514T", "-6515T", "A8393G", "C9344T", "A9424G", "C9534T", "C10198T", "G10447A", "T11296G", "G11537A", "C12880T", "C13195T", "T15240C", "C15714T", "C17410T", "C19955T", "A20055G", "C21618T", "T21633-", "A21634-", "C21635-", "C21636-", "C21637-", "C21638-", "C21639-", "T21640-", "G21641-", "T21762C", "T21846C", "-21987A", "-21988T", "-21989G", "-21990T", "-21991T", "-21992T", "-21993A", "-21994T", "-21995T", "A22898G", "A23202C", "A24130C", "T24503C", "C26060T", "A29510C", "G29734-", "A29735-", "G29736-", "G29737-", "C29738-", "C29739-", "A29740-", "C29741-", "G29742-", "C29743-", "G29744-", "G29745-", "A29746-", "G29747-", "T29748-", "A29749-", "C29750-", "G29751-", "A29752-", "T29753-", "C29754-", "G29755-", "A29756-", "G29757-", "T29758-", "G29759-", "G29828-", "T29829-", "G29830-", "C29831-", "T29832-", "A29833-", "T29834-", "C29835-", "C29836-", "C29837-", "C29838-", "A29839-", "T29840-", "G29841-", "T29842-", "G29843-", "A29844-", "T29845-", "T29846-", "T29847-", "T29848-", "A29849-", "A29850-", "T29851-"], "GU280_gp01": ["S135R", "T842I", "R856K", "G1307S", "-2083S", "X2084L", "T2710A", "L3027F", "T3090I", "F3677L", "V3758I"], "GU280_gp02": ["T19I", "L24X", "P25-", "P26-", "A27X", "V67A", "I95T", "X142D", "-143V", "-144Y", "X145Y", "S446G", "K547T", "K856N", "F981L"], "GU280_gp03": ["T223I"], "GU280_gp10": ["S413R"]}, "labels": {"aa": "GU280_gp01: S135R, T842I, R856K, G1307S, -2083S, X2084L, T2710A, L3027F, T3090I, F3677L, V3758I; GU280_gp02: T19I, L24X, P25-, P26-, A27X, V67A, I95T, X142D, -143V, -144Y, X145Y, S446G, K547T, K856N, F981L; GU280_gp03: T223I; GU280_gp10: S413R"}}, "children": [{"name": "NODE_0000269", "node_attrs": {"div": 0.00429, "num_date": {"value": 2022.222}, "country": {"value": "Mali", "confidence": {"Mali": 0.578, "USA": 0.287, "United Kingdom": 0.134}, "entropy": 0.954}, "Nextclade_pango": {"value": "B.1.1.529", "confidence": {"B.1.1.529": 0.49, "BA.1": 0.165, "BA.5.2": 0.057, "BA.5.1.30": 0.057, "BA.5.2.25": 0.0568, "BQ.1": 0.0559, "BA.4": 0.0489, "BA.2": 0.0486, "BA.1.1": 0.00197}, "entropy": 1.744}}, "branch_attrs": {"mutations": {"nuc": ["G12160A", "T22882G", "T22917G", "T23018G", "C27259A"], "GU280_gp02": ["N440K", "L452R", "F486V"]}, "labels": {"aa": "GU280_gp02: N440K, L452R, F486V"}}, "children": [{"name": "England/PHEP-YYFCAG9/2022", "node_attrs": {"div": 0.00436, "num_date": {"value": 2022.516}, "strain": {"value": "England/PHEP-YYFCAG9/2022"}, "clade_display": {"value": "21L (BA.2)"}, "country": {"value": "United Kingdom", "confidence": {"United Kingdom": 1.0}, "entropy": -1e-12}, "Nextclade_pango": {"value": "B.1.1.529", "confidence": {"B.1.1.529": 1.0}, "entropy": -1e-12}}, "branch_attrs": {"mutations": {"nuc": ["-21765T", "-21766A", "-21767C", "-21768A", "-21769T", "-21770G", "A28877T", "G28878C"], "GU280_gp02": ["X68I", "-69H", "X70V"]}, "labels": {"aa": "GU280_gp02: X68I, -69H, X70V"}}}, {"name": "NODE_0000270", "node_attrs": {"div": 0.00436, "num_date": {"value": 2022.255}, "country": {"value": "USA", "confidence": {"USA": 0.961, "Mali": 0.038}, "entropy": 0.17}, "Nextclade_pango": {"value": "B.1.1.529", "confidence": {"B.1.1.529": 0.201, "BA.5.2": 0.17, "BA.5.1.30": 0.17, "BA.5.2.25": 0.17, "BQ.1": 0.168, "BA.1": 0.0622, "BA.4": 0.0183, "BA.2": 0.0182, "BQ.1.1": 0.00159, "BA.1.1": 0.00131}, "entropy": 2.008}}, "branch_attrs": {"mutations": {"nuc": ["G26529A", "C27889T"], "GU280_gp05": ["D3N"]}, "labels": {"aa": "GU280_gp05: D3N"}}, "children": [{"name": "NODE_0000274", "node_attrs": {"div": 0.00456, "num_date": {"value": 2022.408}, "country": {"value": "USA", "confidence": {"USA": 0.994, "Mali": 0.00596}, "entropy": 0.0367}, "Nextclade_pango": {"value": "BA.5.2", "confidence": {"BA.5.2": 0.408, "BA.5.2.25": 0.407, "B.1.1.529": 0.0549, "BA.5.1.30": 0.0457, "BQ.1": 0.0449, "BA.1": 0.0159, "BA.4": 0.00478, "BA.2": 0.00473}, "entropy": 1.395}}, "branch_attrs": {"mutations": {"nuc": ["C1627T", "G12310A", "C16616A", "C27012T", "C27513T", "A28330G"]}}, "children": [{"name": "USA/WV134609/2022", "node_attrs": {"div": 0.00491, "num_date": {"value": 2022.675}, "strain": {"value": "USA/WV134609/2022"}, "clade_display": {"value": "22B (BA.5)"}, "country": {"value": "USA", "confidence": {"USA": 1.0}, "entropy": -1e-12}, "Nextclade_pango": {"value": "BA.5.2", "confidence": {"BA.5.2": 1.0}, "entropy": -1e-12}}, "branch_attrs": {"mutations": {"nuc": ["C657T", "C1441T", "C8809T", "C9565T", "G10631A", "A12030G", "A13722G", "G20991A", "C21145T", "A23329G"], "GU280_gp01": ["A131V", "A3456T", "Q3922R"]}, "labels": {"aa": "GU280_gp01: A131V, A3456T, Q3922R"}}}, {"name": "NODE_0000275", "node_attrs": {"div": 0.0047, "num_date": {"value": 2022.569}, "country": {"value": "USA", "confidence": {"USA": 0.98, "Mali": 0.02}, "entropy": 0.0998}, "Nextclade_pango": {"value": "BA.5.2.25", "confidence": {"BA.5.2.25": 0.999, "BA.5.2": 0.00102}, "entropy": 0.0123}}, "branch_attrs": {"mutations": {"nuc": ["C44T", "C1471T", "A22893C", "A29700G"], "GU280_gp02": ["K444T"]}, "labels": {"aa": "GU280_gp02: K444T"}}, "children": [{"name": "USA/PA-CDC-STM-WZTPRFCWN/2022", "node_attrs": {"div": 0.00477, "num_date": {"value": 2022.629}, "strain": {"value": "USA/PA-CDC-STM-WZTPRFCWN/2022"}, "clade_display": {"value": "22B (BA.5)"}, "country": {"value": "USA", "confidence": {"USA": 1.0}, "entropy": -1e-12}, "Nextclade_pango": {"value": "BA.5.2.25", "confidence": {"BA.5.2.25": 1.0}, "entropy": -1e-12}}, "branch_attrs": {"mutations": {"nuc": ["C2395T", "C18246T", "-29828G", "-29829T", "-29830G", "-29831C", "-29832T", "-29833A", "-29834T", "-29835C", "-29836C", "-29837C", "-29838C", "-29839A", "-29840T", "-29841G", "-29842T", "-29843G", "-29844A", "-29845T", "-29846T", "-29847T", "-29848T", "-29849A", "-29850A", "-29851T", "-29852A", "-29853G", "-29854C", "-29855T", "-29856T", "-29857C", "-29858T", "-29859T", "-29860A", "-29861G", "-29862G", "-29863A", "-29864G", "-29865A", "-29866A", "-29867T", "-29868A"]}}}, {"name": "NODE_0000276", "node_attrs": {"div": 0.0048, "num_date": {"value": 2022.725}, "country": {"value": "Mali", "confidence": {"Mali": 0.666, "USA": 0.277, "Denmark": 0.055}, "entropy": 0.808}, "Nextclade_pango": {"value": "BA.5.2.25", "confidence": {"BA.5.2.25": 1.0}, "entropy": 5.3e-05}}, "branch_attrs": {"mutations": {"nuc": ["T2698C", "T25473A", "C29268T"], "GU280_gp03": ["D27E"], "GU280_gp10": ["T332I"]}, "labels": {"aa": "GU280_gp03: D27E; GU280_gp10: T332I"}}, "children": [{"name": "Denmark/DCGC-587753/2022", "node_attrs": {"div": 0.0048, "num_date": {"value": 2022.725}, "strain": {"value": "Denmark/DCGC-587753/2022"}, "clade_display": {"value": "22B (BA.5)"}, "country": {"value": "Denmark", "confidence": {"Denmark": 1.0}, "entropy": -1e-12}, "Nextclade_pango": {"value": "BA.5.2.25", "confidence": {"BA.5.2.25": 1.0}, "entropy": -1e-12}}, "branch_attrs": {"mutations": {}}}, {"name": "hCoV-19/Mali/CICM-28443/2022", "node_attrs": {"div": 0.00483, "num_date": {"value": 2022.777}, "strain": {"value": "hCoV-19/Mali/CICM-28443/2022"}, "clade_display": {"value": "22B (BA.5)"}, "country": {"value": "Mali", "confidence": {"Mali": 1.0}, "entropy": -1e-12}, "Nextclade_pango": {"value": "BA.5.2.25", "confidence": {"BA.5.2.25": 1.0}, "entropy": -1e-12}}, "branch_attrs": {"mutations": {"nuc": ["T2790C"], "GU280_gp01": ["I842T"]}, "labels": {"aa": "GU280_gp01: I842T"}}}]}]}]}, {"name": "NODE_0000369", "node_attrs": {"div": 0.00436, "num_date": {"value": 2022.255}, "country": {"value": "USA", "confidence": {"USA": 0.973, "Mali": 0.0259}, "entropy": 0.126}, "Nextclade_pango": {"value": "BA.5.1.30", "confidence": {"BA.5.1.30": 0.408, "BQ.1": 0.405, "B.1.1.529": 0.0551, "BA.5.2": 0.0459, "BA.5.2.25": 0.0458, "BA.1": 0.016, "BA.4": 0.0048, "BA.2": 0.00475, "BQ.1.1": 0.00185}, "entropy": 1.405}}, "branch_attrs": {"mutations": {}}, "children": [{"name": "NODE_0000271", "node_attrs": {"div": 0.00453, "num_date": {"value": 2022.577}, "country": {"value": "USA", "confidence": {"USA": 0.957, "Mali": 0.0432}, "entropy": 0.179}, "Nextclade_pango": {"value": "BA.5.1.30", "confidence": {"BA.5.1.30": 0.999, "BQ.1": 0.001}, "entropy": 0.0123}}, "branch_attrs": {"mutations": {"nuc": ["C16323T", "G22894T", "A27218G", "T27438C", "C29666T"], "GU280_gp02": ["K444N"], "GU280_gp06": ["D6G"], "GU280_gp11": ["L37F"]}, "labels": {"aa": "GU280_gp02: K444N; GU280_gp06: D6G; GU280_gp11: L37F"}}, "children": [{"name": "USA/MA-CDCBI-CRSP_K5QL3D6UF3Y32AQN/2022", "node_attrs": {"div": 0.00466, "num_date": {"value": 2022.848}, "strain": {"value": "USA/MA-CDCBI-CRSP_K5QL3D6UF3Y32AQN/2022"}, "clade_display": {"value": "22B (BA.5)"}, "country": {"value": "USA", "confidence": {"USA": 1.0}, "entropy": -1e-12}, "Nextclade_pango": {"value": "BA.5.1.30", "confidence": {"BA.5.1.30": 1.0}, "entropy": -1e-12}}, "branch_attrs": {"mutations": {"nuc": ["A20638G", "C21306T", "C22088T", "C27707T", "-29828G", "-29829T", "-29830G", "-29831C", "-29832T", "-29833A", "-29834T", "-29835C", "-29836C", "-29837C", "-29838C", "-29839A", "-29840T", "-29841G", "-29842T", "-29843G", "-29844A", "-29845T", "-29846T", "-29847T", "-29848T", "-29849A", "-29850A", "-29851T", "-29852A", "-29853G", "-29854C", "-29855T", "-29856T", "-29857C", "-29858T", "-29859T", "-29860A", "-29861G", "-29862G", "-29863A", "-29864G", "-29865A", "-29866A", "-29867T", "-29868A"], "GU280_gp02": ["L176F"], "GU280_gp07": ["A105V"]}, "labels": {"aa": "GU280_gp02: L176F; GU280_gp07: A105V"}}}, {"name": "NODE_0000272", "node_attrs": {"div": 0.00466, "num_date": {"value": 2022.768}, "country": {"value": "Mali", "confidence": {"Mali": 0.912, "USA": 0.0873}, "entropy": 0.3}, "Nextclade_pango": {"value": "BA.5.1.30", "confidence": {"BA.5.1.30": 1.0}, "entropy": 5.23e-05}}, "branch_attrs": {"mutations": {"nuc": ["T11142C", "C18084T", "C25611T", "C27575T"], "GU280_gp01": ["M3626T"], "GU280_gp07": ["T61I"]}, "labels": {"aa": "GU280_gp01: M3626T; GU280_gp07: T61I"}}, "children": [{"name": "hCoV-19/Mali/CICM-28300/2022", "node_attrs": {"div": 0.00466, "num_date": {"value": 2022.771}, "strain": {"value": "hCoV-19/Mali/CICM-28300/2022"}, "clade_display": {"value": "22B (BA.5)"}, "country": {"value": "Mali", "confidence": {"Mali": 1.0}, "entropy": -1e-12}, "Nextclade_pango": {"value": "BA.5.1.30", "confidence": {"BA.5.1.30": 1.0}, "entropy": -1e-12}}, "branch_attrs": {"mutations": {}}}, {"name": "hCoV-19/Mali/CICM-28299/2022", "node_attrs": {"div": 0.00466, "num_date": {"value": 2022.768}, "strain": {"value": "hCoV-19/Mali/CICM-28299/2022"}, "clade_display": {"value": "22B (BA.5)"}, "country": {"value": "Mali", "confidence": {"Mali": 1.0}, "entropy": -1e-12}, "Nextclade_pango": {"value": "BA.5.1.30", "confidence": {"BA.5.1.30": 1.0}, "entropy": -1e-12}}, "branch_attrs": {"mutations": {}}}]}]}, {"name": "NODE_0000277", "node_attrs": {"div": 0.00463, "num_date": {"value": 2022.428}, "country": {"value": "USA", "confidence": {"USA": 0.955, "Mali": 0.0254, "Germany": 0.0197}, "entropy": 0.216}, "Nextclade_pango": {"value": "BQ.1", "confidence": {"BQ.1": 0.996, "BQ.1.1": 0.00196, "BA.5.1.30": 0.00157}, "entropy": 0.0329}}, "branch_attrs": {"mutations": {"nuc": ["T2954C", "C11750T", "T14257C", "G16935A", "A17039G", "A22893C", "C28312T", "G28681T", "A29790-", "T29791-", "A29792-", "T29793-", "G29794-", "G29795-", "A29796-", "A29797-", "G29798-", "A29799-", "G29800-", "C29801-", "C29802-", "C29803-", "T29804-", "A29805-", "A29806-", "T29807-", "G29808-", "T29809-", "G29810-", "T29811-", "A29812-", "A29813-", "A29814-", "A29815-", "T29816-", "T29817-", "A29818-", "A29819-", "T29820-", "T29821-", "T29822-", "T29823-", "A29824-", "G29825-", "T29826-", "A29827-"], "GU280_gp01": ["L3829F"], "GU280_gp02": ["K444T"], "GU280_gp10": ["E136D"]}, "labels": {"aa": "GU280_gp01: L3829F; GU280_gp02: K444T; GU280_gp10: E136D"}}, "children": [{"name": "Germany/IMS-10594-CVDP-9BB9F6F0-D065-4101-A4C3-353C7999D9F9/2022", "node_attrs": {"div": 0.00544, "num_date": {"value": 2022.988}, "strain": {"value": "Germany/IMS-10594-CVDP-9BB9F6F0-D065-4101-A4C3-353C7999D9F9/2022"}, "clade_display": {"value": "22E (BQ.1)"}, "country": {"value": "Germany", "confidence": {"Germany": 1.0}, "entropy": -1e-12}, "Nextclade_pango": {"value": "BQ.1", "confidence": {"BQ.1": 1.0}, "entropy": -1e-12}}, "branch_attrs": {"mutations": {"nuc": ["C22786A", "G29543A", "C29545A", "C29546A", "C29548A", "C29550A", "G29553A", "G29554A", "C29555A", "G29557A", "T29559A", "G29560A", "G29561A", "G29562A", "C29563A", "T29564A", "T29566A", "T29568A", "C29572A", "G29573A", "T29574A", "T29575-", "T29576-", "T29577-", "C29578-", "G29579-", "C29580-", "T29581-", "T29582-", "T29583-", "T29584-", "C29585-", "C29586-", "G29587-", "T29588-", "T29589-", "T29590-", "A29591-", "C29592-", "G29593-", "A29594-", "T29595-", "A29596-", "T29597-", "A29598-", "T29599-", "A29600-", "G29601-", "T29602-", "C29603-", "T29604-", "A29605-", "C29606-", "T29607-", "C29608-", "T29609-", "T29610-", "G29611-", "T29612-", "G29613-", "C29614-", "A29615-", "G29616-", "A29617-", "A29618-", "T29619-", "G29620-", "A29621-", "A29622-", "T29623-", "T29624-", "C29625-", "T29626-", "C29627-", "G29628-", "T29629-", "A29630-", "A29631-", "C29632-", "T29633-", "A29634-", "C29635-", "A29636-", "T29637-", "A29638-", "G29639-", "C29640-", "A29641-", "C29642-", "A29643-", "A29644-", "G29645-", "T29646-", "A29647-", "G29648-", "A29649-", "T29650-", "G29651-", "T29652-", "A29653-", "G29654-", "T29655-", "T29656-", "A29657-", "A29658-", "C29659-", "T29660-", "T29661-", "T29662-", "A29663-", "A29664-", "T29665-", "C29666-", "T29667-", "C29668-", "A29669-", "C29670-", "A29671-", "T29672-", "A29673-", "G29674-", "C29675-", "A29676-", "A29677-", "T29678-", "C29679-", "T29680-", "T29681-", "T29682-", "A29683-", "A29684-", "T29685-", "C29686-", "A29687-", "G29688-", "T29689-", "G29690-", "T29691-", "G29692-", "T29693-", "A29694-", "A29695-", "C29696-", "A29697-", "T29698-", "T29699-", "A29700-", "G29701-", "G29702-", "G29703-", "A29704-", "G29705-", "G29706-", "A29707-", "C29708-", "T29709-", "T29710-", "G29711-", "A29712-", "A29713-", "A29714-", "G29715-", "A29716-", "G29717-", "C29718-", "C29719-", "A29720-", "C29721-", "C29722-", "A29723-", "C29724-", "A29725-", "T29726-", "T29727-", "T29728-", "T29729-", "C29730-", "A29731-", "C29732-", "C29733-", "T29760-", "A29761-", "C29762-", "A29763-", "G29764-", "T29765-", "G29766-", "A29767-", "A29768-", "C29769-", "A29770-", "A29771-", "T29772-", "G29773-", "C29774-", "T29775-", "A29776-", "G29777-", "G29778-", "G29779-", "A29780-", "G29781-", "A29782-", "G29783-", "C29784-", "T29785-", "G29786-", "C29787-", "C29788-", "T29789-"], "GU280_gp02": ["S408R"], "GU280_gp11": ["M1K", "G2K", "Y3K", "I4K", "N5K", "V6X", "F7-", "A8-", "F9-", "P10-", "F11-", "T12-", "I13-", "Y14-", "S15-", "L16-", "L17-", "L18-", "C19-", "R20-", "M21-", "N22-", "S23-", "R24-", "N25-", "Y26-", "I27-", "A28-", "Q29-", "V30-", "D31-", "V32-", "V33-", "N34-", "F35-", "N36-", "L37-", "T38-", "*39-"]}, "labels": {"aa": "GU280_gp02: S408R; GU280_gp11: M1K, G2K, Y3K, I4K, N5K, V6X, F7-, A8-, F9-, P10-, F11-, T12-, I13-, Y14-, S15-, L16-, L17-, L18-, C19-, R20-, M21-, N22-, S23-, R24-, N25-, Y26-, I27-, A28-, Q29-, V30-, D31-, V32-, V33-, N34-, F35-, N36-, L37-, T38-, *39-"}}}, {"name": "NODE_0000278", "node_attrs": {"div": 0.00467, "num_date": {"value": 2022.463}, "country": {"value": "USA", "confidence": {"USA": 0.974, "Germany": 0.0135, "Mali": 0.0129}, "entropy": 0.141}, "Nextclade_pango": {"value": "BQ.1", "confidence": {"BQ.1": 0.994, "BQ.1.1": 0.0055}, "entropy": 0.0375}}, "branch_attrs": {"mutations": {"nuc": ["T22942A"], "GU280_gp02": ["N460K"]}, "labels": {"aa": "GU280_gp02: N460K"}}, "children": [{"name": "USA/UT-UPHL-221219839515/2022", "node_attrs": {"div": 0.00487, "num_date": {"value": 2022.925}, "strain": {"value": "USA/UT-UPHL-221219839515/2022"}, "clade_display": {"value": "22E (BQ.1)"}, "country": {"value": "USA", "confidence": {"USA": 1.0}, "entropy": -1e-12}, "Nextclade_pango": {"value": "BQ.1", "confidence": {"BQ.1": 1.0}, "entropy": -1e-12}}, "branch_attrs": {"mutations": {"nuc": ["T1861C", "C5497T", "C7006T", "C9661T", "G21793A", "T21991-", "T21992-", "A21993-", "C22498T", "C29585-", "C29586-", "G29587-", "T29588-", "T29589-", "T29590-", "A29591-", "C29592-", "G29593-", "A29594-", "T29595-", "A29596-", "T29597-", "A29598-", "T29599-", "A29600-", "G29601-", "T29602-", "C29603-", "T29604-", "A29605-", "C29606-", "T29607-", "C29608-", "T29609-", "T29610-", "G29611-", "T29612-", "G29613-", "C29614-", "A29615-", "G29616-", "A29617-", "A29618-", "T29619-", "G29620-", "A29621-", "A29622-", "T29623-", "T29624-", "C29625-", "T29626-", "C29627-", "G29628-", "T29629-", "A29630-", "A29631-", "C29632-", "T29633-", "A29634-", "C29635-", "A29636-", "T29637-", "A29638-", "G29639-", "C29640-", "A29641-", "C29642-", "A29643-", "A29644-", "G29645-", "T29646-", "A29647-", "G29648-", "A29649-", "T29650-", "G29651-", "T29652-", "A29653-", "G29654-", "T29655-", "T29656-", "A29657-", "A29658-", "C29659-", "T29660-", "T29661-", "T29662-", "A29663-", "A29664-", "T29665-", "C29666-", "T29667-", "C29668-", "A29669-", "C29670-", "A29671-", "T29672-", "A29673-", "G29674-", "C29675-", "A29676-", "A29677-", "T29678-", "C29679-", "T29680-", "T29681-", "T29682-", "A29683-", "A29684-", "T29685-", "C29686-", "A29687-", "G29688-", "T29689-", "G29690-", "T29691-", "G29692-", "T29693-", "A29694-", "A29695-", "C29696-", "A29697-", "T29698-", "T29699-", "A29700-", "G29701-", "G29702-", "G29703-", "A29704-", "G29705-", "G29706-", "A29707-", "C29708-", "T29709-", "T29710-", "G29711-", "A29712-", "A29713-", "A29714-", "G29715-", "A29716-", "G29717-", "C29718-", "C29719-", "A29720-", "C29721-", "C29722-", "A29723-", "C29724-", "A29725-", "T29726-", "T29727-", "T29728-", "T29729-", "C29730-", "A29731-", "C29732-", "C29733-", "T29760-", "A29761-", "C29762-", "A29763-", "G29764-", "T29765-", "G29766-", "A29767-", "A29768-", "C29769-", "A29770-", "A29771-", "T29772-", "G29773-", "C29774-", "T29775-", "A29776-", "G29777-", "G29778-", "G29779-", "A29780-", "G29781-", "A29782-", "G29783-", "C29784-", "T29785-", "G29786-", "C29787-", "C29788-", "T29789-"], "GU280_gp02": ["V143X", "Y144X"], "GU280_gp11": ["P10-", "F11-", "T12-", "I13-", "Y14-", "S15-", "L16-", "L17-", "L18-", "C19-", "R20-", "M21-", "N22-", "S23-", "R24-", "N25-", "Y26-", "I27-", "A28-", "Q29-", "V30-", "D31-", "V32-", "V33-", "N34-", "F35-", "N36-", "L37-", "T38-", "*39-"]}, "labels": {"aa": "GU280_gp02: V143X, Y144X; GU280_gp11: P10-, F11-, T12-, I13-, Y14-, S15-, L16-, L17-, L18-, C19-, R20-, M21-, N22-, S23-, R24-, N25-, Y26-, I27-, A28-, Q29-, V30-, D31-, V32-, V33-, N34-, F35-, N36-, L37-, T38-, *39-"}}}, {"name": "NODE_0000279", "node_attrs": {"div": 0.00467, "num_date": {"value": 2022.463}, "country": {"value": "USA", "confidence": {"USA": 0.896, "Mali": 0.0752, "Germany": 0.0287}, "entropy": 0.397}, "Nextclade_pango": {"value": "BQ.1.1", "confidence": {"BQ.1.1": 0.629, "BQ.1": 0.371}, "entropy": 0.66}}, "branch_attrs": {"mutations": {}}, "children": [{"name": "Germany/IMS-10001-CVDP-059F579C-581A-474D-B862-E144B7D2B958/2023", "node_attrs": {"div": 0.00473, "num_date": {"value": 2023.007}, "strain": {"value": "Germany/IMS-10001-CVDP-059F579C-581A-474D-B862-E144B7D2B958/2023"}, "clade_display": {"value": "22E (BQ.1)"}, "country": {"value": "Germany", "confidence": {"Germany": 1.0}, "entropy": -1e-12}, "Nextclade_pango": {"value": "BQ.1.1", "confidence": {"BQ.1.1": 1.0}, "entropy": -1e-12}}, "branch_attrs": {"mutations": {"nuc": ["C44T", "C23075T"], "GU280_gp02": ["H505Y"]}, "labels": {"aa": "GU280_gp02: H505Y"}}}, {"name": "NODE_0000280", "node_attrs": {"div": 0.0047, "num_date": {"value": 2022.567}, "country": {"value": "USA", "confidence": {"USA": 0.885, "Mali": 0.112, "Germany": 0.00283}, "entropy": 0.371}, "Nextclade_pango": {"value": "BQ.1.1", "confidence": {"BQ.1.1": 0.63, "BQ.1": 0.37}, "entropy": 0.659}}, "branch_attrs": {"mutations": {"nuc": ["C1931A", "-29790A", "-29791T", "-29792A", "-29793T", "-29794G", "-29795G", "-29796A", "-29797A", "-29798G", "-29799A", "-29800G", "-29801C", "-29802C", "-29803C", "-29804T", "-29805A", "-29806A", "-29807T", "-29808G", "-29809T", "-29810G", "-29811T", "-29812A", "-29813A", "-29814A", "-29815A", "-29816T", "-29817T", "-29818A", "-29819A", "-29820T", "-29821T", "-29822T", "-29823T", "-29824A", "-29825G", "-29826T", "-29827A"], "GU280_gp01": ["Q556K"]}, "labels": {"aa": "GU280_gp01: Q556K"}}, "children": [{"name": "NODE_0000290", "node_attrs": {"div": 0.0047, "num_date": {"value": 2022.567}, "country": {"value": "USA", "confidence": {"USA": 0.977, "Mali": 0.0228}, "entropy": 0.109}, "Nextclade_pango": {"value": "BQ.1", "confidence": {"BQ.1": 0.702, "BQ.1.1": 0.298}, "entropy": 0.609}}, "branch_attrs": {"mutations": {}}, "children": [{"name": "USA/NY-CDC-QDX40519586/2022", "node_attrs": {"div": 0.00477, "num_date": {"value": 2022.634}, "strain": {"value": "USA/NY-CDC-QDX40519586/2022"}, "clade_display": {"value": "22E (BQ.1)"}, "country": {"value": "USA", "confidence": {"USA": 1.0}, "entropy": -1e-12}, "Nextclade_pango": {"value": "BQ.1", "confidence": {"BQ.1": 1.0}, "entropy": -1e-12}}, "branch_attrs": {"mutations": {"nuc": ["C11575T", "C25844T"], "GU280_gp03": ["T151I"]}, "labels": {"aa": "GU280_gp03: T151I"}}}, {"name": "NODE_0000376", "node_attrs": {"div": 0.0047, "num_date": {"value": 2022.646}, "country": {"value": "USA", "confidence": {"USA": 0.957, "Mali": 0.0428}, "entropy": 0.177}, "Nextclade_pango": {"value": "BQ.1", "confidence": {"BQ.1": 0.701, "BQ.1.1": 0.299}, "entropy": 0.611}}, "branch_attrs": {"mutations": {}}, "children": [{"name": "hCoV-19/Mali/CICM-28118/2022", "node_attrs": {"div": 0.00473, "num_date": {"value": 2022.681}, "strain": {"value": "hCoV-19/Mali/CICM-28118/2022"}, "clade_display": {"value": "22E (BQ.1)"}, "country": {"value": "Mali", "confidence": {"Mali": 1.0}, "entropy": -1e-12}, "Nextclade_pango": {"value": "BQ.1.1", "confidence": {"BQ.1.1": 1.0}, "entropy": -1e-12}}, "branch_attrs": {"mutations": {"nuc": ["G29315C"], "GU280_gp10": ["D348H"]}, "labels": {"aa": "GU280_gp10: D348H"}}}, {"name": "NODE_0000379", "node_attrs": {"div": 0.0047, "num_date": {"value": 2022.763}, "country": {"value": "USA", "confidence": {"USA": 0.999, "Mali": 0.00109}, "entropy": 0.00853}, "Nextclade_pango": {"value": "BQ.1", "confidence": {"BQ.1": 0.999, "BQ.1.1": 0.00142}, "entropy": 0.0109}}, "branch_attrs": {"mutations": {"nuc": ["C44T"]}}, "children": [{"name": "USA/PA-CDC-STM-USU4U9M64/2022", "node_attrs": {"div": 0.00477, "num_date": {"value": 2022.826}, "strain": {"value": "USA/PA-CDC-STM-USU4U9M64/2022"}, "clade_display": {"value": "22E (BQ.1)"}, "country": {"value": "USA", "confidence": {"USA": 1.0}, "entropy": -1e-12}, "Nextclade_pango": {"value": "BQ.1", "confidence": {"BQ.1": 1.0}, "entropy": -1e-12}}, "branch_attrs": {"mutations": {"nuc": ["T692C", "-29828G", "-29829T", "-29830G", "-29831C", "-29832T", "-29833A", "-29834T", "-29835C", "-29836C", "-29837C", "-29838C", "-29839A", "-29840T", "-29841G", "-29842T", "-29843G", "-29844A", "-29845T", "-29846T", "-29847T", "-29848T", "-29849A", "-29850A", "-29851T", "-29852A", "-29853G", "-29854C", "-29855T", "-29856T", "-29857C", "-29858T", "-29859T", "-29860A", "-29861G", "-29862G", "-29863A", "-29864G", "-29865A", "-29866A", "-29867T", "-29868A"], "GU280_gp01": ["F143L"]}, "labels": {"aa": "GU280_gp01: F143L"}}}, {"name": "NODE_0000380", "node_attrs": {"div": 0.0047, "num_date": {"value": 2022.763}, "country": {"value": "USA", "confidence": {"USA": 1.0}, "entropy": 0.0031}, "Nextclade_pango": {"value": "BQ.1", "confidence": {"BQ.1": 1.0}, "entropy": 9.31e-05}}, "branch_attrs": {"mutations": {}}, "children": [{"name": "USA/NJ-CDC-QDX42256536/2022", "node_attrs": {"div": 0.00473, "num_date": {"value": 2022.768}, "strain": {"value": "USA/NJ-CDC-QDX42256536/2022"}, "clade_display": {"value": "22E (BQ.1)"}, "country": {"value": "USA", "confidence": {"USA": 1.0}, "entropy": -1e-12}, "Nextclade_pango": {"value": "BQ.1", "confidence": {"BQ.1": 1.0}, "entropy": -1e-12}}, "branch_attrs": {"mutations": {"nuc": ["C22858T"]}}}, {"name": "NODE_0000381", "node_attrs": {"div": 0.0047, "num_date": {"value": 2022.786}, "country": {"value": "USA", "confidence": {"USA": 0.989, "Mali": 0.00637, "United Kingdom": 0.00442}, "entropy": 0.0675}, "Nextclade_pango": {"value": "BQ.1", "confidence": {"BQ.1": 1.0}, "entropy": 6.17e-06}}, "branch_attrs": {"mutations": {}}, "children": [{"name": "USA/OH-CDC-QDX43024450/2022", "node_attrs": {"div": 0.00473, "num_date": {"value": 2022.818}, "strain": {"value": "USA/OH-CDC-QDX43024450/2022"}, "clade_display": {"value": "22E (BQ.1)"}, "country": {"value": "USA", "confidence": {"USA": 1.0}, "entropy": -1e-12}, "Nextclade_pango": {"value": "BQ.1", "confidence": {"BQ.1": 1.0}, "entropy": -1e-12}}, "branch_attrs": {"mutations": {"nuc": ["C10036T"]}}}, {"name": "England/CLIMB-CM7YR989/2022", "node_attrs": {"div": 0.0047, "num_date": {"value": 2022.79}, "strain": {"value": "England/CLIMB-CM7YR989/2022"}, "clade_display": {"value": "22E (BQ.1)"}, "country": {"value": "United Kingdom", "confidence": {"United Kingdom": 1.0}, "entropy": -1e-12}, "Nextclade_pango": {"value": "BQ.1", "confidence": {"BQ.1": 1.0}, "entropy": -1e-12}}, "branch_attrs": {"mutations": {"nuc": ["T21991-", "T21992-", "A21993-"], "GU280_gp02": ["V143X", "Y144X"]}, "labels": {"aa": "GU280_gp02: V143X, Y144X"}}}]}]}]}]}]}, {"name": "NODE_0000286", "node_attrs": {"div": 0.00473, "num_date": {"value": 2022.633}, "country": {"value": "Mali", "confidence": {"Mali": 0.96, "USA": 0.0398}, "entropy": 0.167}, "Nextclade_pango": {"value": "BQ.1.1", "confidence": {"BQ.1.1": 1.0}, "entropy": 6.95e-09}}, "branch_attrs": {"mutations": {"nuc": ["G22599C"], "GU280_gp02": ["R346T"]}, "labels": {"aa": "GU280_gp02: R346T"}}, "children": [{"name": "NODE_0000306", "node_attrs": {"div": 0.00477, "num_date": {"value": 2022.652}, "country": {"value": "Mali", "confidence": {"Mali": 0.873, "USA": 0.126}, "entropy": 0.383}, "Nextclade_pango": {"value": "BQ.1.1", "confidence": {"BQ.1.1": 1.0}, "entropy": 6.98e-06}}, "branch_attrs": {"mutations": {"nuc": ["C4582T"]}}, "children": [{"name": "USA/FL-CDC-QDX43916581/2022", "node_attrs": {"div": 0.00477, "num_date": {"value": 2022.889}, "strain": {"value": "USA/FL-CDC-QDX43916581/2022"}, "clade_display": {"value": "22E (BQ.1)"}, "country": {"value": "USA", "confidence": {"USA": 1.0}, "entropy": -1e-12}, "Nextclade_pango": {"value": "BQ.1.1", "confidence": {"BQ.1.1": 1.0}, "entropy": -1e-12}}, "branch_attrs": {"mutations": {}}}, {"name": "hCoV-19/Mali/CICM-27954/2022", "node_attrs": {"div": 0.0048, "num_date": {"value": 2022.667}, "strain": {"value": "hCoV-19/Mali/CICM-27954/2022"}, "clade_display": {"value": "22E (BQ.1)"}, "country": {"value": "Mali", "confidence": {"Mali": 1.0}, "entropy": -1e-12}, "Nextclade_pango": {"value": "BQ.1.1", "confidence": {"BQ.1.1": 1.0}, "entropy": -1e-12}}, "branch_attrs": {"mutations": {"nuc": ["G28703C"], "GU280_gp10": ["D144H"]}, "labels": {"aa": "GU280_gp10: D144H"}}}]}, {"name": "NODE_0000384", "node_attrs": {"div": 0.00473, "num_date": {"value": 2022.637}, "country": {"value": "Mali", "confidence": {"Mali": 0.946, "Denmark": 0.0471, "USA": 0.00667}, "entropy": 0.232}, "Nextclade_pango": {"value": "BQ.1.1", "confidence": {"BQ.1.1": 1.0}, "entropy": 7.02e-06}}, "branch_attrs": {"mutations": {}}, "children": [{"name": "NODE_0000314", "node_attrs": {"div": 0.00477, "num_date": {"value": 2022.669}, "country": {"value": "Mali", "confidence": {"Mali": 0.931, "Denmark": 0.0654, "USA": 0.00278}, "entropy": 0.271}, "Nextclade_pango": {"value": "BQ.1.1", "confidence": {"BQ.1.1": 1.0}, "entropy": 7e-06}}, "branch_attrs": {"mutations": {"nuc": ["A10323G"], "GU280_gp01": ["K3353R"]}, "labels": {"aa": "GU280_gp01: K3353R"}}, "children": [{"name": "hCoV-19/Mali/CICM-47080922/2022", "node_attrs": {"div": 0.00477, "num_date": {"value": 2022.67}, "strain": {"value": "hCoV-19/Mali/CICM-47080922/2022"}, "clade_display": {"value": "22E (BQ.1)"}, "country": {"value": "Mali", "confidence": {"Mali": 1.0}, "entropy": -1e-12}, "Nextclade_pango": {"value": "BQ.1.1", "confidence": {"BQ.1.1": 1.0}, "entropy": -1e-12}}, "branch_attrs": {"mutations": {}}}, {"name": "Denmark/DCGC-619985/2022", "node_attrs": {"div": 0.00477, "num_date": {"value": 2022.927}, "strain": {"value": "Denmark/DCGC-619985/2022"}, "clade_display": {"value": "22E (BQ.1)"}, "country": {"value": "Denmark", "confidence": {"Denmark": 1.0}, "entropy": -1e-12}, "Nextclade_pango": {"value": "BQ.1.1", "confidence": {"BQ.1.1": 1.0}, "entropy": -1e-12}}, "branch_attrs": {"mutations": {"nuc": ["-29828G", "-29829T", "-29830G", "-29831C", "-29832T", "-29833A", "-29834T", "-29835C", "-29836C"]}}}]}, {"name": "NODE_0000386", "node_attrs": {"div": 0.00473, "num_date": {"value": 2022.667}, "country": {"value": "Mali", "confidence": {"Mali": 0.931, "Denmark": 0.0654, "USA": 0.00278}, "entropy": 0.271}, "Nextclade_pango": {"value": "BQ.1.1", "confidence": {"BQ.1.1": 1.0}, "entropy": 7e-06}}, "branch_attrs": {"mutations": {}}, "children": [{"name": "Denmark/DCGC-684733/2022", "node_attrs": {"div": 0.0048, "num_date": {"value": 2022.812}, "strain": {"value": "Denmark/DCGC-684733/2022"}, "clade_display": {"value": "22E (BQ.1)"}, "country": {"value": "Denmark", "confidence": {"Denmark": 1.0}, "entropy": -1e-12}, "Nextclade_pango": {"value": "BQ.1.1", "confidence": {"BQ.1.1": 1.0}, "entropy": -1e-12}}, "branch_attrs": {"mutations": {"nuc": ["C28253T", "A28254C", "A29714-", "G29715-", "A29716-", "G29717-", "C29718-", "C29719-", "A29720-", "C29721-", "C29722-", "A29723-", "C29724-", "A29725-", "T29726-", "T29727-", "T29728-", "T29729-", "C29730-", "A29731-", "C29732-", "C29733-", "T29760-", "A29761-", "C29762-", "A29763-", "G29764-", "T29765-", "G29766-", "A29767-", "A29768-", "C29769-", "A29770-", "A29771-", "T29772-", "G29773-", "C29774-", "T29775-", "A29776-", "G29777-", "G29778-", "G29779-", "A29780-", "G29781-", "A29782-", "G29783-", "C29784-", "T29785-", "G29786-", "C29787-", "C29788-", "T29789-", "A29790-", "T29791-", "A29792-", "T29793-", "G29794-", "G29795-", "A29796-", "A29797-", "G29798-", "A29799-", "G29800-", "C29801-", "C29802-", "C29803-", "T29804-", "A29805-", "A29806-", "T29807-", "G29808-", "T29809-", "G29810-", "T29811-", "A29812-", "A29813-", "A29814-", "A29815-", "T29816-", "T29817-", "A29818-", "A29819-", "T29820-", "T29821-", "T29822-", "T29823-", "A29824-", "G29825-", "T29826-", "A29827-"], "GU280_gp09": ["I121L"]}, "labels": {"aa": "GU280_gp09: I121L"}}}, {"name": "hCoV-19/Mali/CICM-27957/2022", "node_attrs": {"div": 0.00473, "num_date": {"value": 2022.667}, "strain": {"value": "hCoV-19/Mali/CICM-27957/2022"}, "clade_display": {"value": "22E (BQ.1)"}, "country": {"value": "Mali", "confidence": {"Mali": 1.0}, "entropy": -1e-12}, "Nextclade_pango": {"value": "BQ.1.1", "confidence": {"BQ.1.1": 1.0}, "entropy": -1e-12}}, "branch_attrs": {"mutations": {}}}]}]}, {"name": "NODE_0000387", "node_attrs": {"div": 0.00473, "num_date": {"value": 2022.643}, "country": {"value": "Mali", "confidence": {"Mali": 0.952, "USA": 0.0477}, "entropy": 0.193}, "Nextclade_pango": {"value": "BQ.1.1", "confidence": {"BQ.1.1": 1.0}, "entropy": 7.02e-06}}, "branch_attrs": {"mutations": {}}, "children": [{"name": "NODE_0000321", "node_attrs": {"div": 0.00477, "num_date": {"value": 2022.692}, "country": {"value": "Mali", "confidence": {"Mali": 0.866, "USA": 0.134}, "entropy": 0.397}, "Nextclade_pango": {"value": "BQ.1.1", "confidence": {"BQ.1.1": 1.0}, "entropy": 7e-06}}, "branch_attrs": {"mutations": {"nuc": ["T29698C"]}}, "children": [{"name": "hCoV-19/Mali/CICM-28080922/2022", "node_attrs": {"div": 0.00477, "num_date": {"value": 2022.692}, "strain": {"value": "hCoV-19/Mali/CICM-28080922/2022"}, "clade_display": {"value": "22E (BQ.1)"}, "country": {"value": "Mali", "confidence": {"Mali": 1.0}, "entropy": -1e-12}, "Nextclade_pango": {"value": "BQ.1.1", "confidence": {"BQ.1.1": 1.0}, "entropy": -1e-12}}, "branch_attrs": {"mutations": {}}}, {"name": "USA/MO-CDC-LC0912479/2022", "node_attrs": {"div": 0.00477, "num_date": {"value": 2022.763}, "strain": {"value": "USA/MO-CDC-LC0912479/2022"}, "clade_display": {"value": "22E (BQ.1)"}, "country": {"value": "USA", "confidence": {"USA": 1.0}, "entropy": -1e-12}, "Nextclade_pango": {"value": "BQ.1.1", "confidence": {"BQ.1.1": 1.0}, "entropy": -1e-12}}, "branch_attrs": {"mutations": {"nuc": ["A29819-", "T29820-", "T29821-", "T29822-", "T29823-", "A29824-", "G29825-", "T29826-", "A29827-"]}}}]}, {"name": "NODE_0000389", "node_attrs": {"div": 0.00473, "num_date": {"value": 2022.643}, "country": {"value": "Mali", "confidence": {"Mali": 0.983, "USA": 0.0172}, "entropy": 0.0887}, "Nextclade_pango": {"value": "BQ.1.1", "confidence": {"BQ.1.1": 1.0}, "entropy": 7.02e-06}}, "branch_attrs": {"mutations": {}}, "children": [{"name": "hCoV-19/Mali/CICM-11070922/2022", "node_attrs": {"div": 0.00477, "num_date": {"value": 2022.686}, "strain": {"value": "hCoV-19/Mali/CICM-11070922/2022"}, "clade_display": {"value": "22E (BQ.1)"}, "country": {"value": "Mali", "confidence": {"Mali": 1.0}, "entropy": -1e-12}, "Nextclade_pango": {"value": "BQ.1.1", "confidence": {"BQ.1.1": 1.0}, "entropy": -1e-12}}, "branch_attrs": {"mutations": {"nuc": ["T3451C", "T21991-", "T21992-", "A21993-"], "GU280_gp02": ["V143X", "Y144X"]}, "labels": {"aa": "GU280_gp02: V143X, Y144X"}}}, {"name": "NODE_0000390", "node_attrs": {"div": 0.00473, "num_date": {"value": 2022.643}, "country": {"value": "Mali", "confidence": {"Mali": 0.977, "USA": 0.023}, "entropy": 0.111}, "Nextclade_pango": {"value": "BQ.1.1", "confidence": {"BQ.1.1": 1.0}, "entropy": 7.02e-06}}, "branch_attrs": {"mutations": {}}, "children": [{"name": "hCoV-19/Mali/CICM-27982/2022", "node_attrs": {"div": 0.00473, "num_date": {"value": 2022.667}, "strain": {"value": "hCoV-19/Mali/CICM-27982/2022"}, "clade_display": {"value": "22E (BQ.1)"}, "country": {"value": "Mali", "confidence": {"Mali": 1.0}, "entropy": -1e-12}, "Nextclade_pango": {"value": "BQ.1.1", "confidence": {"BQ.1.1": 1.0}, "entropy": -1e-12}}, "branch_attrs": {"mutations": {}}}, {"name": "NODE_0000309", "node_attrs": {"div": 0.00477, "num_date": {"value": 2022.681}, "country": {"value": "Mali", "confidence": {"Mali": 0.888, "USA": 0.112}, "entropy": 0.354}, "Nextclade_pango": {"value": "BQ.1.1", "confidence": {"BQ.1.1": 1.0}, "entropy": 7e-06}}, "branch_attrs": {"mutations": {"nuc": ["T28098C"], "GU280_gp09": ["S69P"]}, "labels": {"aa": "GU280_gp09: S69P"}}, "children": [{"name": "hCoV-19/Mali/CICM-28155/2022", "node_attrs": {"div": 0.00477, "num_date": {"value": 2022.681}, "strain": {"value": "hCoV-19/Mali/CICM-28155/2022"}, "clade_display": {"value": "22E (BQ.1)"}, "country": {"value": "Mali", "confidence": {"Mali": 1.0}, "entropy": -1e-12}, "Nextclade_pango": {"value": "BQ.1.1", "confidence": {"BQ.1.1": 1.0}, "entropy": -1e-12}}, "branch_attrs": {"mutations": {}}}, {"name": "USA/CA-CDC-LC0950066/2022", "node_attrs": {"div": 0.0048, "num_date": {"value": 2022.922}, "strain": {"value": "USA/CA-CDC-LC0950066/2022"}, "clade_display": {"value": "22E (BQ.1)"}, "country": {"value": "USA", "confidence": {"USA": 1.0}, "entropy": -1e-12}, "Nextclade_pango": {"value": "BQ.1.1", "confidence": {"BQ.1.1": 1.0}, "entropy": -1e-12}}, "branch_attrs": {"mutations": {"nuc": ["T28094C", "C29787-", "C29788-", "T29789-", "A29790-", "T29791-", "A29792-", "T29793-", "G29794-", "G29795-", "A29796-", "A29797-", "G29798-", "A29799-", "G29800-", "C29801-", "C29802-", "C29803-", "T29804-", "A29805-", "A29806-", "T29807-", "G29808-", "T29809-", "G29810-", "T29811-", "A29812-", "A29813-", "A29814-", "A29815-", "T29816-", "T29817-", "A29818-", "A29819-", "T29820-", "T29821-", "T29822-", "T29823-", "A29824-", "G29825-", "T29826-", "A29827-"]}}}]}]}]}]}, {"name": "NODE_0000288", "node_attrs": {"div": 0.00473, "num_date": {"value": 2022.636}, "country": {"value": "Mali", "confidence": {"Mali": 1.0}, "entropy": 0.000151}, "Nextclade_pango": {"value": "BQ.1.1", "confidence": {"BQ.1.1": 1.0}, "entropy": -9.89e-13}}, "branch_attrs": {"mutations": {}}, "children": [{"name": "hCoV-19/Mali/CICM-39060922/2022", "node_attrs": {"div": 0.00477, "num_date": {"value": 2022.692}, "strain": {"value": "hCoV-19/Mali/CICM-39060922/2022"}, "clade_display": {"value": "22E (BQ.1)"}, "country": {"value": "Mali", "confidence": {"Mali": 1.0}, "entropy": -1e-12}, "Nextclade_pango": {"value": "BQ.1.1", "confidence": {"BQ.1.1": 1.0}, "entropy": -1e-12}}, "branch_attrs": {"mutations": {"nuc": ["G15016T"]}}}, {"name": "Denmark/DCGC-579713/2022", "node_attrs": {"div": 0.00487, "num_date": {"value": 2022.684}, "strain": {"value": "Denmark/DCGC-579713/2022"}, "clade_display": {"value": "22E (BQ.1)"}, "country": {"value": "Denmark", "confidence": {"Denmark": 1.0}, "entropy": -1e-12}, "Nextclade_pango": {"value": "BQ.1.1.1", "confidence": {"BQ.1.1.1": 1.0}, "entropy": -1e-12}}, "branch_attrs": {"mutations": {"nuc": ["C5512T", "T18383C", "C18796T", "T29335C", "-29828G", "-29829T", "-29830G", "-29831C", "-29832T", "-29833A", "-29834T", "-29835C", "-29836C"]}}}, {"name": "hCoV-19/Mali/CICM-28069/2022", "node_attrs": {"div": 0.0048, "num_date": {"value": 2022.678}, "strain": {"value": "hCoV-19/Mali/CICM-28069/2022"}, "clade_display": {"value": "22E (BQ.1)"}, "country": {"value": "Mali", "confidence": {"Mali": 1.0}, "entropy": -1e-12}, "Nextclade_pango": {"value": "BQ.1.1", "confidence": {"BQ.1.1": 1.0}, "entropy": -1e-12}}, "branch_attrs": {"mutations": {"nuc": ["G3892A", "C9451T"]}}}, {"name": "NODE_0000300", "node_attrs": {"div": 0.00477, "num_date": {"value": 2022.67}, "country": {"value": "Mali", "confidence": {"Mali": 0.908, "USA": 0.0912}, "entropy": 0.309}, "Nextclade_pango": {"value": "BQ.1.1", "confidence": {"BQ.1.1": 1.0}, "entropy": 6.98e-06}}, "branch_attrs": {"mutations": {"nuc": ["A3559G"]}}, "children": [{"name": "hCoV-19/Mali/CICM-22080922/2022", "node_attrs": {"div": 0.0048, "num_date": {"value": 2022.689}, "strain": {"value": "hCoV-19/Mali/CICM-22080922/2022"}, "clade_display": {"value": "22E (BQ.1)"}, "country": {"value": "Mali", "confidence": {"Mali": 1.0}, "entropy": -1e-12}, "Nextclade_pango": {"value": "BQ.1.1", "confidence": {"BQ.1.1": 1.0}, "entropy": -1e-12}}, "branch_attrs": {"mutations": {"nuc": ["T9544C"]}}}, {"name": "USA/FL-CDC-LC0976191/2022", "node_attrs": {"div": 0.0048, "num_date": {"value": 2022.99}, "strain": {"value": "USA/FL-CDC-LC0976191/2022"}, "clade_display": {"value": "22E (BQ.1)"}, "country": {"value": "USA", "confidence": {"USA": 1.0}, "entropy": -1e-12}, "Nextclade_pango": {"value": "BQ.1.1", "confidence": {"BQ.1.1": 1.0}, "entropy": -1e-12}}, "branch_attrs": {"mutations": {"nuc": ["A24619G", "C29787-", "C29788-", "T29789-", "A29790-", "T29791-", "A29792-", "T29793-", "G29794-", "G29795-", "A29796-", "A29797-", "G29798-", "A29799-", "G29800-", "C29801-", "C29802-", "C29803-", "T29804-", "A29805-", "A29806-", "T29807-", "G29808-", "T29809-", "G29810-", "T29811-", "A29812-", "A29813-", "A29814-", "A29815-", "T29816-", "T29817-", "A29818-", "A29819-", "T29820-", "T29821-", "T29822-", "T29823-", "A29824-", "G29825-", "T29826-", "A29827-"]}}}]}, {"name": "NODE_0000307", "node_attrs": {"div": 0.00473, "num_date": {"value": 2022.645}, "country": {"value": "Mali", "confidence": {"Mali": 1.0}, "entropy": 0.00371}, "Nextclade_pango": {"value": "BQ.1.1", "confidence": {"BQ.1.1": 1.0}, "entropy": 7e-06}}, "branch_attrs": {"mutations": {}}, "children": [{"name": "hCoV-19/Mali/CICM-53060922/2022", "node_attrs": {"div": 0.00477, "num_date": {"value": 2022.689}, "strain": {"value": "hCoV-19/Mali/CICM-53060922/2022"}, "clade_display": {"value": "22E (BQ.1)"}, "country": {"value": "Mali", "confidence": {"Mali": 1.0}, "entropy": -1e-12}, "Nextclade_pango": {"value": "BQ.1.1", "confidence": {"BQ.1.1": 1.0}, "entropy": -1e-12}}, "branch_attrs": {"mutations": {"nuc": ["G28195C"], "GU280_gp09": ["R101P"]}, "labels": {"aa": "GU280_gp09: R101P"}}}, {"name": "NODE_0000394", "node_attrs": {"div": 0.00473, "num_date": {"value": 2022.684}, "country": {"value": "Mali", "confidence": {"Mali": 1.0}, "entropy": 0.0037}, "Nextclade_pango": {"value": "BQ.1.1", "confidence": {"BQ.1.1": 1.0}, "entropy": 7e-06}}, "branch_attrs": {"mutations": {}}, "children": [{"name": "hCoV-19/Mali/CICM-01060922/2022", "node_attrs": {"div": 0.00473, "num_date": {"value": 2022.684}, "strain": {"value": "hCoV-19/Mali/CICM-01060922/2022"}, "clade_display": {"value": "22E (BQ.1)"}, "country": {"value": "Mali", "confidence": {"Mali": 1.0}, "entropy": -1e-12}, "Nextclade_pango": {"value": "BQ.1.1", "confidence": {"BQ.1.1": 1.0}, "entropy": -1e-12}}, "branch_attrs": {"mutations": {}}}, {"name": "hCoV-19/Mali/CICM-19060922/2022", "node_attrs": {"div": 0.00473, "num_date": {"value": 2022.689}, "strain": {"value": "hCoV-19/Mali/CICM-19060922/2022"}, "clade_display": {"value": "22E (BQ.1)"}, "country": {"value": "Mali", "confidence": {"Mali": 1.0}, "entropy": -1e-12}, "Nextclade_pango": {"value": "BQ.1.1", "confidence": {"BQ.1.1": 1.0}, "entropy": -1e-12}}, "branch_attrs": {"mutations": {}}}]}]}, {"name": "NODE_0000397", "node_attrs": {"div": 0.00473, "num_date": {"value": 2022.646}, "country": {"value": "Mali", "confidence": {"Mali": 0.986, "United Kingdom": 0.0104, "Germany": 0.00246}, "entropy": 0.0829}, "Nextclade_pango": {"value": "BQ.1.1", "confidence": {"BQ.1.1": 1.0}, "entropy": 7e-06}}, "branch_attrs": {"mutations": {}}, "children": [{"name": "hCoV-19/Mali/CICM-02070922/2022", "node_attrs": {"div": 0.00477, "num_date": {"value": 2022.684}, "strain": {"value": "hCoV-19/Mali/CICM-02070922/2022"}, "clade_display": {"value": "22E (BQ.1)"}, "country": {"value": "Mali", "confidence": {"Mali": 1.0}, "entropy": -1e-12}, "Nextclade_pango": {"value": "BQ.1.1", "confidence": {"BQ.1.1": 1.0}, "entropy": -1e-12}}, "branch_attrs": {"mutations": {"nuc": ["G1999C"]}}}, {"name": "NODE_0000399", "node_attrs": {"div": 0.00473, "num_date": {"value": 2022.778}, "country": {"value": "Mali", "confidence": {"Mali": 0.726, "United Kingdom": 0.201, "Germany": 0.0591, "Switzerland": 0.01, "USA": 0.00194}, "entropy": 0.79}, "Nextclade_pango": {"value": "BQ.1.1", "confidence": {"BQ.1.1": 1.0}, "entropy": 7.02e-06}}, "branch_attrs": {"mutations": {}}, "children": [{"name": "England/PHEC-YY8EZH3/2022", "node_attrs": {"div": 0.00477, "num_date": {"value": 2022.793}, "strain": {"value": "England/PHEC-YY8EZH3/2022"}, "clade_display": {"value": "22E (BQ.1)"}, "country": {"value": "United Kingdom", "confidence": {"United Kingdom": 1.0}, "entropy": -1e-12}, "Nextclade_pango": {"value": "BQ.1.1", "confidence": {"BQ.1.1": 1.0}, "entropy": -1e-12}}, "branch_attrs": {"mutations": {"nuc": ["T15521A", "-29828G", "-29829T", "-29830G", "-29831C", "-29832T", "-29833A", "-29834T", "-29835C", "-29836C", "-29837C", "-29838C", "-29839A", "-29840T", "-29841G", "-29842T", "-29843G", "-29845T", "-29846T", "-29847T"]}}}, {"name": "NODE_0000401", "node_attrs": {"div": 0.00473, "num_date": {"value": 2022.883}, "country": {"value": "Mali", "confidence": {"Mali": 0.473, "Germany": 0.33, "Switzerland": 0.123, "United Kingdom": 0.0668, "USA": 0.0023}, "entropy": 1.205}, "Nextclade_pango": {"value": "BQ.1.1", "confidence": {"BQ.1.1": 1.0}, "entropy": 7e-06}}, "branch_attrs": {"mutations": {"nuc": ["T29760-", "A29761-", "C29762-", "A29763-", "G29764-", "T29765-", "G29766-", "A29767-", "A29768-", "C29769-", "A29770-", "A29771-", "T29772-", "G29773-", "C29774-", "T29775-", "A29776-", "G29777-", "G29778-", "G29779-", "A29780-", "G29781-", "A29782-", "G29783-", "C29784-", "T29785-", "G29786-", "C29787-", "C29788-", "T29789-", "A29790-", "T29791-", "A29792-", "T29793-", "G29794-", "G29795-", "A29796-", "A29797-", "G29798-", "A29799-", "G29800-", "C29801-", "C29802-", "C29803-", "T29804-", "A29805-", "A29806-", "T29807-", "G29808-", "T29809-", "G29810-", "T29811-", "A29812-", "A29813-", "A29814-", "A29815-", "T29816-", "T29817-", "A29818-", "A29819-", "T29820-", "T29821-", "T29822-", "T29823-", "A29824-", "G29825-", "T29826-", "A29827-"]}}, "children": [{"name": "Switzerland/NE-Risch-1209R15171/2022", "node_attrs": {"div": 0.00473, "num_date": {"value": 2022.938}, "strain": {"value": "Switzerland/NE-Risch-1209R15171/2022"}, "clade_display": {"value": "22E (BQ.1)"}, "country": {"value": "Switzerland", "confidence": {"Switzerland": 1.0}, "entropy": -1e-12}, "Nextclade_pango": {"value": "BQ.1.1", "confidence": {"BQ.1.1": 1.0}, "entropy": -1e-12}}, "branch_attrs": {"mutations": {}}}, {"name": "Germany/IMS-10186-CVDP-167AC2A6-035E-44D6-913D-29C7935441CB/2022", "node_attrs": {"div": 0.00477, "num_date": {"value": 2022.927}, "strain": {"value": "Germany/IMS-10186-CVDP-167AC2A6-035E-44D6-913D-29C7935441CB/2022"}, "clade_display": {"value": "22E (BQ.1)"}, "country": {"value": "Germany", "confidence": {"Germany": 1.0}, "entropy": -1e-12}, "Nextclade_pango": {"value": "BQ.1.1", "confidence": {"BQ.1.1": 1.0}, "entropy": -1e-12}}, "branch_attrs": {"mutations": {"nuc": ["C875T", "A29695-", "C29696-", "A29697-", "T29698-", "T29699-", "A29700-", "G29701-", "G29702-", "G29703-", "A29704-", "G29705-", "G29706-", "A29707-", "C29708-", "T29709-", "T29710-", "G29711-", "A29712-", "A29713-", "A29714-", "G29715-", "A29716-", "G29717-", "C29718-", "C29719-", "A29720-", "C29721-", "C29722-", "A29723-", "C29724-", "A29725-", "T29726-", "T29727-", "T29728-", "T29729-", "C29730-", "A29731-", "C29732-", "C29733-"], "GU280_gp01": ["L204F"]}, "labels": {"aa": "GU280_gp01: L204F"}}}]}]}]}, {"name": "NODE_0000402", "node_attrs": {"div": 0.00473, "num_date": {"value": 2022.638}, "country": {"value": "Mali", "confidence": {"Mali": 1.0}, "entropy": 0.00371}, "Nextclade_pango": {"value": "BQ.1.1", "confidence": {"BQ.1.1": 1.0}, "entropy": 7e-06}}, "branch_attrs": {"mutations": {}}, "children": [{"name": "hCoV-19/Mali/CICM-28092/2022", "node_attrs": {"div": 0.00477, "num_date": {"value": 2022.678}, "strain": {"value": "hCoV-19/Mali/CICM-28092/2022"}, "clade_display": {"value": "22E (BQ.1)"}, "country": {"value": "Mali", "confidence": {"Mali": 1.0}, "entropy": -1e-12}, "Nextclade_pango": {"value": "BQ.1.1", "confidence": {"BQ.1.1": 1.0}, "entropy": -1e-12}}, "branch_attrs": {"mutations": {"nuc": ["C5849T"], "GU280_gp01": ["P1862S"]}, "labels": {"aa": "GU280_gp01: P1862S"}}}, {"name": "NODE_0000403", "node_attrs": {"div": 0.00473, "num_date": {"value": 2022.638}, "country": {"value": "Mali", "confidence": {"Mali": 1.0}, "entropy": 0.00374}, "Nextclade_pango": {"value": "BQ.1.1", "confidence": {"BQ.1.1": 1.0}, "entropy": 7.34e-06}}, "branch_attrs": {"mutations": {}}, "children": [{"name": "hCoV-19/Mali/CICM-03020922/2022", "node_attrs": {"div": 0.00473, "num_date": {"value": 2022.684}, "strain": {"value": "hCoV-19/Mali/CICM-03020922/2022"}, "clade_display": {"value": "22E (BQ.1)"}, "country": {"value": "Mali", "confidence": {"Mali": 1.0}, "entropy": -1e-12}, "Nextclade_pango": {"value": "BQ.1.1", "confidence": {"BQ.1.1": 1.0}, "entropy": -1e-12}}, "branch_attrs": {"mutations": {}}}, {"name": "NODE_0000302", "node_attrs": {"div": 0.00477, "num_date": {"value": 2022.67}, "country": {"value": "Mali", "confidence": {"Mali": 1.0}, "entropy": 0.000574}, "Nextclade_pango": {"value": "BQ.1.1", "confidence": {"BQ.1.1": 1.0}, "entropy": 9.26e-05}}, "branch_attrs": {"mutations": {"nuc": ["C13368T"], "GU280_gp01": ["T4368I"]}, "labels": {"aa": "GU280_gp01: T4368I"}}, "children": [{"name": "hCoV-19/Mali/CICM-37070922/2022", "node_attrs": {"div": 0.0048, "num_date": {"value": 2022.692}, "strain": {"value": "hCoV-19/Mali/CICM-37070922/2022"}, "clade_display": {"value": "22E (BQ.1)"}, "country": {"value": "Mali", "confidence": {"Mali": 1.0}, "entropy": -1e-12}, "Nextclade_pango": {"value": "BQ.1.1.12", "confidence": {"BQ.1.1.12": 1.0}, "entropy": -1e-12}}, "branch_attrs": {"mutations": {"nuc": ["C7815T"], "GU280_gp01": ["S2517F"]}, "labels": {"aa": "GU280_gp01: S2517F"}}}, {"name": "hCoV-19/Mali/CICM-28025/2022", "node_attrs": {"div": 0.00477, "num_date": {"value": 2022.67}, "strain": {"value": "hCoV-19/Mali/CICM-28025/2022"}, "clade_display": {"value": "22E (BQ.1)"}, "country": {"value": "Mali", "confidence": {"Mali": 1.0}, "entropy": -1e-12}, "Nextclade_pango": {"value": "BQ.1.1", "confidence": {"BQ.1.1": 1.0}, "entropy": -1e-12}}, "branch_attrs": {"mutations": {}}}, {"name": "NODE_0000315", "node_attrs": {"div": 0.00477, "num_date": {"value": 2022.692}, "country": {"value": "Mali", "confidence": {"Mali": 0.981, "Switzerland": 0.0173}, "entropy": 0.105}, "Nextclade_pango": {"value": "BQ.1.1", "confidence": {"BQ.1.1": 1.0}, "entropy": 7.32e-06}}, "branch_attrs": {"mutations": {"nuc": ["G29513-", "T29515-", "G29516-", "A29517-", "T29519-", "A29521-", "A29522-", "T29524-", "A29526-", "G29527-", "G29528-", "T29531-", "A29532-", "A29533-", "A29534-", "T29536-", "A29538-", "T29539-", "G29540-", "A29542-", "G29543-", "A29544-", "A29547-", "A29549-", "A29551-", "A29552-", "G29553-", "G29554-", "A29556-", "G29557-", "A29558-", "T29559-", "G29560-", "G29561-", "G29562-", "T29564-", "A29565-", "T29566-", "A29567-", "T29568-", "A29569-", "A29570-", "A29571-", "G29573-", "T29574-", "T29575-", "T29576-", "T29577-", "G29579-", "T29581-", "T29582-", "T29583-", "T29584-", "G29587-", "T29588-", "T29589-", "T29590-", "A29591-", "G29593-", "A29594-", "T29595-", "A29596-", "T29597-", "A29598-", "T29599-", "A29600-", "G29601-", "T29602-", "T29604-", "A29605-", "T29607-", "T29609-", "T29610-", "G29611-", "T29612-", "G29613-", "A29615-", "G29616-", "A29617-", "A29618-", "T29619-", "G29620-", "A29621-", "A29622-", "T29623-", "T29624-", "T29626-", "G29628-", "T29629-", "A29630-", "A29631-", "T29633-", "A29634-", "A29636-", "T29637-", "A29638-", "G29639-", "A29641-", "A29643-", "A29644-", "G29645-", "T29646-", "A29647-", "G29648-", "A29649-", "T29650-", "G29651-", "T29652-", "A29653-", "G29654-", "T29655-", "T29656-", "A29657-", "A29658-", "T29660-", "T29661-", "T29662-", "A29663-", "A29664-", "T29665-", "T29667-", "A29669-", "A29671-", "T29672-", "A29673-", "G29674-", "A29676-", "A29677-", "T29678-", "T29680-", "T29681-", "T29682-", "A29683-", "A29684-", "T29685-", "A29687-", "G29688-", "T29689-", "G29690-", "T29691-", "G29692-", "T29693-", "A29694-", "A29695-", "A29697-", "T29698-", "T29699-", "A29700-", "G29701-", "G29702-", "G29703-", "A29704-", "G29705-", "G29706-", "A29707-", "T29709-", "T29710-", "G29711-", "A29712-", "A29713-", "A29714-", "G29715-", "A29716-", "G29717-", "A29720-", "A29723-", "A29725-", "T29726-", "T29727-", "T29728-", "T29729-", "A29731-", "T29760-", "A29761-", "C29762-", "A29763-", "G29764-", "T29765-", "G29766-", "A29767-", "A29768-", "C29769-", "A29770-", "A29771-", "T29772-", "G29773-", "C29774-", "T29775-", "A29776-", "G29777-", "G29778-", "G29779-", "A29780-", "G29781-", "A29782-", "G29783-", "C29784-", "T29785-", "G29786-", "C29787-", "C29788-", "T29789-", "A29790-", "T29791-", "A29792-", "T29793-", "G29794-", "G29795-", "A29796-", "A29797-", "G29798-", "A29799-", "G29800-", "C29801-", "C29802-", "C29803-", "T29804-", "A29805-", "A29806-", "T29807-", "G29808-", "T29809-", "G29810-", "T29811-", "A29812-", "A29813-", "A29814-", "A29815-", "T29816-", "T29817-", "A29818-", "A29819-", "T29820-", "T29821-", "T29822-", "T29823-", "A29824-", "G29825-", "T29826-", "A29827-"], "GU280_gp10": ["A414X", "D415X", "S416X", "T417X", "Q418X", "A419X", "X420-"], "GU280_gp11": ["M1-", "G2X", "Y3-", "I4-", "N5X", "V6-", "F7X", "A8X", "F9-", "P10X", "F11-", "T12X", "I13-", "Y14-", "S15-", "L16X", "L17X", "L18-", "C19X", "R20-", "M21-", "N22-", "S23X", "R24X", "N25X", "Y26X", "I27-", "A28X", "Q29X", "V30-", "D31-", "V32-", "V33-", "N34X", "F35-", "N36-", "L37X", "T38X", "*39-"]}, "labels": {"aa": "GU280_gp10: A414X, D415X, S416X, T417X, Q418X, A419X, X420-; GU280_gp11: M1-, G2X, Y3-, I4-, N5X, V6-, F7X, A8X, F9-, P10X, F11-, T12X, I13-, Y14-, S15-, L16X, L17X, L18-, C19X, R20-, M21-, N22-, S23X, R24X, N25X, Y26X, I27-, A28X, Q29X, V30-, D31-, V32-, V33-, N34X, F35-, N36-, L37X, T38X, *39-"}}, "children": [{"name": "Switzerland/VD-Risch-1128R14981/2022", "node_attrs": {"div": 0.00477, "num_date": {"value": 2022.908}, "strain": {"value": "Switzerland/VD-Risch-1128R14981/2022"}, "clade_display": {"value": "22E (BQ.1)"}, "country": {"value": "Switzerland", "confidence": {"Switzerland": 1.0}, "entropy": -1e-12}, "Nextclade_pango": {"value": "BQ.1.1", "confidence": {"BQ.1.1": 1.0}, "entropy": -1e-12}}, "branch_attrs": {"mutations": {"nuc": ["-29513G", "-29515T", "-29516G", "-29517A", "-29519T", "-29521A", "-29522A", "-29524T", "-29526A", "-29527G", "-29528G", "-29531T", "-29532A", "-29533A", "-29534A", "-29536T", "-29538A", "-29539T", "-29540G", "-29542A", "-29543G", "-29544A", "-29547A", "-29549A", "-29551A", "-29552A", "-29553G", "-29554G", "-29556A", "-29557G", "-29558A", "-29559T", "-29560G", "-29561G", "-29562G", "-29564T", "-29565A", "-29566T", "-29567A", "-29568T", "-29569A", "-29570A", "-29571A", "-29573G", "-29574T", "-29575T", "-29576T", "-29577T", "-29579G", "-29581T", "-29582T", "-29583T", "-29584T", "-29587G", "-29588T", "-29589T", "-29590T", "-29591A", "-29593G", "-29594A", "-29595T", "-29596A", "-29597T", "-29598A", "-29599T", "-29600A", "-29601G", "-29602T", "-29604T", "-29605A", "-29607T", "-29609T", "-29610T", "-29611G", "-29612T", "-29613G", "-29615A", "-29616G", "-29617A", "-29618A", "-29619T", "-29620G", "-29621A", "-29622A", "-29623T", "-29624T", "-29626T", "-29628G", "-29629T", "-29630A", "-29631A", "-29633T", "-29634A", "-29636A", "-29637T", "-29638A", "-29639G", "-29641A", "-29643A", "-29644A", "-29645G", "-29646T", "-29647A", "-29648G", "-29649A", "-29650T", "-29651G", "-29652T", "-29653A", "-29654G", "-29655T", "-29656T", "-29657A", "-29658A", "-29660T", "-29661T", "-29662T", "-29663A", "-29664A", "-29665T", "-29667T", "-29669A", "-29671A", "-29672T", "-29673A", "-29674G", "-29676A", "-29677A", "-29678T", "-29680T", "-29681T", "-29682T", "-29683A", "-29684A", "-29685T", "-29687A", "-29688G", "-29689T", "-29690G", "-29691T", "-29692G", "-29693T", "-29694A", "-29695A", "-29697A", "-29698T", "-29699T", "-29700A", "-29701G", "-29702G", "-29703G", "-29704A", "-29705G", "-29706G", "-29707A", "-29709T", "-29710T", "-29711G", "-29712A", "-29713A", "-29714A", "-29715G", "-29716A", "-29717G", "-29720A", "-29723A", "-29725A", "-29726T", "-29727T", "-29728T", "-29729T", "-29731A"], "GU280_gp10": ["X414A", "X415D", "X416S", "X417T", "X418Q", "X419A", "-420X"], "GU280_gp11": ["-1M", "X2G", "-3Y", "-4I", "X5N", "-6V", "X7F", "X8A", "-9F", "X10P", "-11F", "X12T", "-13I", "-14Y", "-15S", "X16L", "X17L", "-18L", "X19C", "-20R", "-21M", "-22N", "X23S", "X24R", "X25N", "X26Y", "-27I", "X28A", "X29Q", "-30V", "-31D", "-32V", "-33V", "X34N", "-35F", "-36N", "X37L", "X38T", "-39*"]}, "labels": {"aa": "GU280_gp10: X414A, X415D, X416S, X417T, X418Q, X419A, -420X; GU280_gp11: -1M, X2G, -3Y, -4I, X5N, -6V, X7F, X8A, -9F, X10P, -11F, X12T, -13I, -14Y, -15S, X16L, X17L, -18L, X19C, -20R, -21M, -22N, X23S, X24R, X25N, X26Y, -27I, X28A, X29Q, -30V, -31D, -32V, -33V, X34N, -35F, -36N, X37L, X38T, -39*"}}}, {"name": "hCoV-19/Mali/CICM-27060922/2022", "node_attrs": {"div": 0.00477, "num_date": {"value": 2022.692}, "strain": {"value": "hCoV-19/Mali/CICM-27060922/2022"}, "clade_display": {"value": "22E (BQ.1)"}, "country": {"value": "Mali", "confidence": {"Mali": 1.0}, "entropy": -1e-12}, "Nextclade_pango": {"value": "BQ.1.1", "confidence": {"BQ.1.1": 1.0}, "entropy": -1e-12}}, "branch_attrs": {"mutations": {"nuc": ["C29514-", "C29518-", "C29520-", "C29523-", "C29525-", "C29529-", "C29530-", "C29535-", "C29537-", "C29541-", "C29545-", "C29546-", "C29548-", "C29550-", "C29555-", "C29563-", "C29572-", "C29578-", "C29580-", "C29585-", "C29586-", "C29592-", "C29603-", "C29606-", "C29608-", "C29614-", "C29625-", "C29627-", "C29632-", "C29635-", "C29640-", "C29642-", "C29659-", "C29666-", "C29668-", "C29670-", "C29675-", "C29679-", "C29686-", "C29696-", "C29708-", "C29718-", "C29719-", "C29721-", "C29722-", "C29724-", "C29730-", "C29732-", "C29733-"], "GU280_gp10": ["X414-", "X415-", "X416-", "X417-", "X418-", "X419-"], "GU280_gp11": ["X2-", "X5-", "X7-", "X8-", "X10-", "X12-", "X16-", "X17-", "X19-", "X23-", "X24-", "X25-", "X26-", "X28-", "X29-", "X34-", "X37-", "X38-"]}, "labels": {"aa": "GU280_gp10: X414-, X415-, X416-, X417-, X418-, X419-; GU280_gp11: X2-, X5-, X7-, X8-, X10-, X12-, X16-, X17-, X19-, X23-, X24-, X25-, X26-, X28-, X29-, X34-, X37-, X38-"}}}]}]}]}]}]}, {"name": "NODE_0000405", "node_attrs": {"div": 0.00473, "num_date": {"value": 2022.633}, "country": {"value": "Mali", "confidence": {"Mali": 0.995, "USA": 0.00511}, "entropy": 0.0336}, "Nextclade_pango": {"value": "BQ.1.1", "confidence": {"BQ.1.1": 1.0}, "entropy": 7.02e-06}}, "branch_attrs": {"mutations": {}}, "children": [{"name": "NODE_0000406", "node_attrs": {"div": 0.00477, "num_date": {"value": 2022.644}, "country": {"value": "Mali", "confidence": {"Mali": 0.998, "USA": 0.00147}, "entropy": 0.0128}, "Nextclade_pango": {"value": "BQ.1.1", "confidence": {"BQ.1.1": 1.0}, "entropy": 7.02e-06}}, "branch_attrs": {"mutations": {"nuc": ["C44T"]}}, "children": [{"name": "hCoV-19/Mali/CICM-23090922/2022", "node_attrs": {"div": 0.0048, "num_date": {"value": 2022.689}, "strain": {"value": "hCoV-19/Mali/CICM-23090922/2022"}, "clade_display": {"value": "22E (BQ.1)"}, "country": {"value": "Mali", "confidence": {"Mali": 1.0}, "entropy": -1e-12}, "Nextclade_pango": {"value": "BQ.1.1", "confidence": {"BQ.1.1": 1.0}, "entropy": -1e-12}}, "branch_attrs": {"mutations": {"nuc": ["C3792T", "T29760-", "A29761-", "C29762-", "A29763-", "G29764-", "T29765-", "G29766-", "A29767-", "A29768-", "C29769-", "A29770-", "A29771-", "T29772-", "G29773-", "C29774-", "T29775-", "A29776-", "G29777-", "G29778-", "G29779-", "A29780-", "G29781-", "A29782-", "G29783-", "C29784-", "T29785-", "G29786-", "C29787-", "C29788-", "T29789-", "A29790-", "T29791-", "A29792-", "T29793-", "G29794-", "G29795-", "A29796-", "A29797-", "G29798-", "A29799-", "G29800-", "C29801-", "C29802-", "C29803-", "T29804-", "A29805-", "A29806-", "T29807-", "G29808-", "T29809-", "G29810-", "T29811-", "A29812-", "A29813-", "A29814-", "A29815-", "T29816-", "T29817-", "A29818-", "A29819-", "T29820-", "T29821-", "T29822-", "T29823-", "A29824-", "G29825-", "T29826-", "A29827-"], "GU280_gp01": ["A1176V"]}, "labels": {"aa": "GU280_gp01: A1176V"}}}, {"name": "NODE_0000408", "node_attrs": {"div": 0.00477, "num_date": {"value": 2022.644}, "country": {"value": "Mali", "confidence": {"Mali": 0.995, "USA": 0.00373}, "entropy": 0.0319}, "Nextclade_pango": {"value": "BQ.1.1", "confidence": {"BQ.1.1": 1.0}, "entropy": 7.02e-06}}, "branch_attrs": {"mutations": {}}, "children": [{"name": "hCoV-19/Mali/CICM-06010922/2022", "node_attrs": {"div": 0.00477, "num_date": {"value": 2022.686}, "strain": {"value": "hCoV-19/Mali/CICM-06010922/2022"}, "clade_display": {"value": "22E (BQ.1)"}, "country": {"value": "Mali", "confidence": {"Mali": 1.0}, "entropy": -1e-12}, "Nextclade_pango": {"value": "BQ.1.1", "confidence": {"BQ.1.1": 1.0}, "entropy": -1e-12}}, "branch_attrs": {"mutations": {}}}, {"name": "NODE_0000409", "node_attrs": {"div": 0.00477, "num_date": {"value": 2022.644}, "country": {"value": "Mali", "confidence": {"Mali": 0.953, "USA": 0.0301, "Germany": 0.0165}, "entropy": 0.222}, "Nextclade_pango": {"value": "BQ.1.1", "confidence": {"BQ.1.1": 1.0}, "entropy": 7.04e-06}}, "branch_attrs": {"mutations": {}}, "children": [{"name": "NODE_0000410", "node_attrs": {"div": 0.00477, "num_date": {"value": 2022.644}, "country": {"value": "Mali", "confidence": {"Mali": 0.982, "Germany": 0.0139, "USA": 0.00426}, "entropy": 0.102}, "Nextclade_pango": {"value": "BQ.1.1", "confidence": {"BQ.1.1": 1.0}, "entropy": 7.02e-06}}, "branch_attrs": {"mutations": {}}, "children": [{"name": "hCoV-19/Mali/CICM-28442/2022", "node_attrs": {"div": 0.00484, "num_date": {"value": 2022.774}, "strain": {"value": "hCoV-19/Mali/CICM-28442/2022"}, "clade_display": {"value": "22E (BQ.1)"}, "country": {"value": "Mali", "confidence": {"Mali": 1.0}, "entropy": -1e-12}, "Nextclade_pango": {"value": "BQ.1.1", "confidence": {"BQ.1.1": 1.0}, "entropy": -1e-12}}, "branch_attrs": {"mutations": {"nuc": ["A3064G", "C9661T"]}}}, {"name": "NODE_0000312", "node_attrs": {"div": 0.0048, "num_date": {"value": 2022.733}, "country": {"value": "Mali", "confidence": {"Mali": 0.944, "Germany": 0.054, "USA": 0.00194}, "entropy": 0.23}, "Nextclade_pango": {"value": "BQ.1.1", "confidence": {"BQ.1.1": 1.0}, "entropy": 7e-06}}, "branch_attrs": {"mutations": {"nuc": ["A22995G"], "GU280_gp02": ["K478R"]}, "labels": {"aa": "GU280_gp02: K478R"}}, "children": [{"name": "Germany/IMS-10202-CVDP-A31324F9-4A85-44DF-AD43-94D9AA4607AA/2023", "node_attrs": {"div": 0.0049, "num_date": {"value": 2023.103}, "strain": {"value": "Germany/IMS-10202-CVDP-A31324F9-4A85-44DF-AD43-94D9AA4607AA/2023"}, "clade_display": {"value": "22E (BQ.1)"}, "country": {"value": "Germany", "confidence": {"Germany": 1.0}, "entropy": -1e-12}, "Nextclade_pango": {"value": "BQ.1.1", "confidence": {"BQ.1.1": 1.0}, "entropy": -1e-12}}, "branch_attrs": {"mutations": {"nuc": ["T508-", "G509-", "G510-", "T511-", "C512-", "A513-", "T514-", "G515-", "T516-", "T517-", "A518-", "T519-", "G520-", "G521-", "T522-", "C6504T", "A20107G", "G22104C", "C29787-", "C29788-", "T29789-", "A29790-", "T29791-", "A29792-", "T29793-", "G29794-", "G29795-", "A29796-", "A29797-", "G29798-", "A29799-", "G29800-", "C29801-", "C29802-", "C29803-", "T29804-", "A29805-", "A29806-", "T29807-", "G29808-", "T29809-", "G29810-", "T29811-", "A29812-", "A29813-", "A29814-", "A29815-", "T29816-", "T29817-", "A29818-", "A29819-", "T29820-", "T29821-", "T29822-", "T29823-", "A29824-", "G29825-", "T29826-", "A29827-"], "GU280_gp01": ["H81X", "G82-", "H83-", "V84-", "M85-", "V86X", "A2080V"], "GU280_gp02": ["G181A"]}, "labels": {"aa": "GU280_gp01: H81X, G82-, H83-, V84-, M85-, V86X, A2080V; GU280_gp02: G181A"}}}, {"name": "hCoV-19/Mali/CICM-216/2022", "node_attrs": {"div": 0.00484, "num_date": {"value": 2022.749}, "strain": {"value": "hCoV-19/Mali/CICM-216/2022"}, "clade_display": {"value": "22E (BQ.1)"}, "country": {"value": "Mali", "confidence": {"Mali": 1.0}, "entropy": -1e-12}, "Nextclade_pango": {"value": "BQ.1.1", "confidence": {"BQ.1.1": 1.0}, "entropy": -1e-12}}, "branch_attrs": {"mutations": {"nuc": ["T27322C"], "GU280_gp06": ["S41P"]}, "labels": {"aa": "GU280_gp06: S41P"}}}]}]}, {"name": "NODE_0000412", "node_attrs": {"div": 0.00477, "num_date": {"value": 2022.644}, "country": {"value": "Mali", "confidence": {"Mali": 0.624, "USA": 0.257, "Germany": 0.116, "United Kingdom": 0.00126}, "entropy": 0.908}, "Nextclade_pango": {"value": "BQ.1.1", "confidence": {"BQ.1.1": 1.0}, "entropy": 7.02e-06}}, "branch_attrs": {"mutations": {}}, "children": [{"name": "Germany/IMS-10122-CVDP-4E2BEAFE-B399-452A-90E6-6774F86447B4/2022", "node_attrs": {"div": 0.00581, "num_date": {"value": 2022.914}, "strain": {"value": "Germany/IMS-10122-CVDP-4E2BEAFE-B399-452A-90E6-6774F86447B4/2022"}, "clade_display": {"value": "22E (BQ.1)"}, "country": {"value": "Germany", "confidence": {"Germany": 1.0}, "entropy": -1e-12}, "Nextclade_pango": {"value": "BQ.1.1", "confidence": {"BQ.1.1": 1.0}, "entropy": -1e-12}}, "branch_attrs": {"mutations": {"nuc": ["C1457T", "C5672T", "G11083T", "C11563T", "C21013A", "C21020A", "A21027T", "G21031T", "C21034A", "C21036A", "A21037T", "A21040T", "A21043T", "G21044T", "G21046T", "G21051T", "C21065A", "T21066A", "A21071T", "G21073T", "T21075A", "C21077A", "A21085C", "T21087C", "T21991-", "T21992-", "A21993-", "C25714T", "T26436C", "C26895T", "A29714-", "G29715-", "A29716-", "G29717-", "C29718-", "C29719-", "A29720-", "C29721-", "C29722-", "A29723-", "C29724-", "A29725-", "T29726-", "T29727-", "T29728-", "T29729-", "C29730-", "A29731-", "C29732-", "C29733-", "T29760-", "A29761-", "C29762-", "A29763-", "G29764-", "T29765-", "G29766-", "A29767-", "A29768-", "C29769-", "A29770-", "A29771-", "T29772-", "G29773-", "C29774-", "T29775-", "A29776-", "G29777-", "G29778-", "G29779-", "A29780-", "G29781-", "A29782-", "G29783-", "C29784-", "T29785-", "G29786-", "C29787-", "C29788-", "T29789-", "A29790-", "T29791-", "A29792-", "T29793-", "G29794-", "G29795-", "A29796-", "A29797-", "G29798-", "A29799-", "G29800-", "C29801-", "C29802-", "C29803-", "T29804-", "A29805-", "A29806-", "T29807-", "G29808-", "T29809-", "G29810-", "T29811-", "A29812-", "A29813-", "A29814-", "A29815-", "T29816-", "T29817-", "A29818-", "A29819-", "T29820-", "T29821-", "T29822-", "T29823-", "A29824-", "G29825-", "T29826-", "A29827-"], "GU280_gp01": ["R398C", "P1803S", "L3606F"], "GU280_gp02": ["V143X", "Y144X"], "GU280_gp03": ["L108F"], "GU280_gp05": ["H125Y"]}, "labels": {"aa": "GU280_gp01: R398C, P1803S, L3606F; GU280_gp02: V143X, Y144X; GU280_gp03: L108F; GU280_gp05: H125Y"}}}, {"name": "NODE_0000413", "node_attrs": {"div": 0.00477, "num_date": {"value": 2022.801}, "country": {"value": "USA", "confidence": {"USA": 0.939, "Mali": 0.0573, "United Kingdom": 0.00236, "Germany": 0.00146}, "entropy": 0.247}, "Nextclade_pango": {"value": "BQ.1.1", "confidence": {"BQ.1.1": 1.0}, "entropy": 7.02e-06}}, "branch_attrs": {"mutations": {}}, "children": [{"name": "USA/CA-CDPH-FS48082542/2022", "node_attrs": {"div": 0.0048, "num_date": {"value": 2022.897}, "strain": {"value": "USA/CA-CDPH-FS48082542/2022"}, "clade_display": {"value": "22E (BQ.1)"}, "country": {"value": "USA", "confidence": {"USA": 1.0}, "entropy": -1e-12}, "Nextclade_pango": {"value": "BQ.1.1", "confidence": {"BQ.1.1": 1.0}, "entropy": -1e-12}}, "branch_attrs": {"mutations": {"nuc": ["T27910C", "-29828G", "-29829T", "-29830G", "-29831C", "-29832T", "-29833A", "-29834T", "-29835C", "-29836C", "-29837C", "-29838C", "-29839A", "-29840T", "-29841G", "-29842T", "-29843G", "-29844A", "-29845T", "-29846T", "-29847T", "-29848T", "-29849A", "-29850A", "-29851T", "-29852A"], "GU280_gp09": ["F6S"]}, "labels": {"aa": "GU280_gp09: F6S"}}}, {"name": "NODE_0000414", "node_attrs": {"div": 0.00477, "num_date": {"value": 2022.802}, "country": {"value": "USA", "confidence": {"USA": 0.943, "Mali": 0.0429, "United Kingdom": 0.014}, "entropy": 0.254}, "Nextclade_pango": {"value": "BQ.1.1", "confidence": {"BQ.1.1": 1.0}, "entropy": 7e-06}}, "branch_attrs": {"mutations": {}}, "children": [{"name": "USA/2023-01-18_6a29-99700/2023", "node_attrs": {"div": 0.00501, "num_date": {"value": 2023.048}, "strain": {"value": "USA/2023-01-18_6a29-99700/2023"}, "clade_display": {"value": "22E (BQ.1)"}, "country": {"value": "USA", "confidence": {"USA": 1.0}, "entropy": -1e-12}, "Nextclade_pango": {"value": "BQ.1.1", "confidence": {"BQ.1.1": 1.0}, "entropy": -1e-12}}, "branch_attrs": {"mutations": {"nuc": ["C1063T", "C4672T", "C9515T", "C11620T", "T13246C", "C15738T", "C21711T", "T29826-", "A29827-"], "GU280_gp02": ["S50L"]}, "labels": {"aa": "GU280_gp02: S50L"}}}, {"name": "England/PHEC-YY878JF/2023", "node_attrs": {"div": 0.00477, "num_date": {"value": 2023.026}, "strain": {"value": "England/PHEC-YY878JF/2023"}, "clade_display": {"value": "22E (BQ.1)"}, "country": {"value": "United Kingdom", "confidence": {"United Kingdom": 1.0}, "entropy": -1e-12}, "Nextclade_pango": {"value": "BQ.1.1", "confidence": {"BQ.1.1": 1.0}, "entropy": -1e-12}}, "branch_attrs": {"mutations": {"nuc": ["-29828G", "-29829T", "-29830G", "-29831C", "-29832T", "-29833A", "-29834T", "-29835C", "-29836C", "-29837C", "-29838C", "-29839A", "-29840T", "-29841G", "-29842T", "-29843G", "-29844A"]}}}]}]}]}]}]}]}, {"name": "NODE_0000416", "node_attrs": {"div": 0.00473, "num_date": {"value": 2022.637}, "country": {"value": "Mali", "confidence": {"Mali": 0.999}, "entropy": 0.00801}, "Nextclade_pango": {"value": "BQ.1.1", "confidence": {"BQ.1.1": 1.0}, "entropy": 7.37e-06}}, "branch_attrs": {"mutations": {}}, "children": [{"name": "NODE_0000417", "node_attrs": {"div": 0.00473, "num_date": {"value": 2022.676}, "country": {"value": "Mali", "confidence": {"Mali": 0.999}, "entropy": 0.00894}, "Nextclade_pango": {"value": "BQ.1.1", "confidence": {"BQ.1.1": 1.0}, "entropy": 0.000104}}, "branch_attrs": {"mutations": {}}, "children": [{"name": "NODE_0000418", "node_attrs": {"div": 0.00473, "num_date": {"value": 2022.678}, "country": {"value": "Mali", "confidence": {"Mali": 1.0}, "entropy": 0.00396}, "Nextclade_pango": {"value": "BQ.1.1", "confidence": {"BQ.1.1": 1.0}, "entropy": 7.35e-06}}, "branch_attrs": {"mutations": {}}, "children": [{"name": "hCoV-19/Mali/CICM-913/2022", "node_attrs": {"div": 0.00477, "num_date": {"value": 2022.727}, "strain": {"value": "hCoV-19/Mali/CICM-913/2022"}, "clade_display": {"value": "22E (BQ.1)"}, "country": {"value": "Mali", "confidence": {"Mali": 1.0}, "entropy": -1e-12}, "Nextclade_pango": {"value": "BQ.1.1", "confidence": {"BQ.1.1": 1.0}, "entropy": -1e-12}}, "branch_attrs": {"mutations": {"nuc": ["T24091A"], "GU280_gp02": ["D843E"]}, "labels": {"aa": "GU280_gp02: D843E"}}}, {"name": "hCoV-19/Mali/CICM-28116/2022", "node_attrs": {"div": 0.00473, "num_date": {"value": 2022.678}, "strain": {"value": "hCoV-19/Mali/CICM-28116/2022"}, "clade_display": {"value": "22E (BQ.1)"}, "country": {"value": "Mali", "confidence": {"Mali": 1.0}, "entropy": -1e-12}, "Nextclade_pango": {"value": "BQ.1.1", "confidence": {"BQ.1.1": 1.0}, "entropy": -1e-12}}, "branch_attrs": {"mutations": {}}}]}, {"name": "NODE_0000317", "node_attrs": {"div": 0.00477, "num_date": {"value": 2022.74}, "country": {"value": "Mali", "confidence": {"Mali": 0.98, "Switzerland": 0.0177}, "entropy": 0.107}, "Nextclade_pango": {"value": "BQ.1.1", "confidence": {"BQ.1.1": 0.997, "BQ.1.1.18": 0.00261}, "entropy": 0.0195}}, "branch_attrs": {"mutations": {"nuc": ["T23948G"], "GU280_gp02": ["Y796D"]}, "labels": {"aa": "GU280_gp02: Y796D"}}, "children": [{"name": "Switzerland/VD-CHUV-GEN14350/2022", "node_attrs": {"div": 0.0048, "num_date": {"value": 2022.892}, "strain": {"value": "Switzerland/VD-CHUV-GEN14350/2022"}, "clade_display": {"value": "22E (BQ.1)"}, "country": {"value": "Switzerland", "confidence": {"Switzerland": 1.0}, "entropy": -1e-12}, "Nextclade_pango": {"value": "BQ.1.1.18", "confidence": {"BQ.1.1.18": 1.0}, "entropy": -1e-12}}, "branch_attrs": {"mutations": {"nuc": ["C6541T", "-29734T", "-29735A"]}}}, {"name": "hCoV-19/Mali/CICM-28288/2022", "node_attrs": {"div": 0.0048, "num_date": {"value": 2022.763}, "strain": {"value": "hCoV-19/Mali/CICM-28288/2022"}, "clade_display": {"value": "22E (BQ.1)"}, "country": {"value": "Mali", "confidence": {"Mali": 1.0}, "entropy": -1e-12}, "Nextclade_pango": {"value": "BQ.1.1", "confidence": {"BQ.1.1": 1.0}, "entropy": -1e-12}}, "branch_attrs": {"mutations": {"nuc": ["C22786A"], "GU280_gp02": ["S408R"]}, "labels": {"aa": "GU280_gp02: S408R"}}}]}]}, {"name": "NODE_0000329", "node_attrs": {"div": 0.00477, "num_date": {"value": 2022.669}, "country": {"value": "Mali", "confidence": {"Mali": 1.0}, "entropy": 6.32e-06}, "Nextclade_pango": {"value": "BQ.1.1", "confidence": {"BQ.1.1": 1.0}, "entropy": -3.59e-13}}, "branch_attrs": {"mutations": {"nuc": ["T2790C"], "GU280_gp01": ["I842T"]}, "labels": {"aa": "GU280_gp01: I842T"}}, "children": [{"name": "hCoV-19/Mali/CICM-3113/2022", "node_attrs": {"div": 0.00484, "num_date": {"value": 2022.736}, "strain": {"value": "hCoV-19/Mali/CICM-3113/2022"}, "clade_display": {"value": "22E (BQ.1)"}, "country": {"value": "Mali", "confidence": {"Mali": 1.0}, "entropy": -1e-12}, "Nextclade_pango": {"value": "BQ.1.1", "confidence": {"BQ.1.1": 1.0}, "entropy": -1e-12}}, "branch_attrs": {"mutations": {"nuc": ["C1480T", "C10252T"]}}}, {"name": "hCoV-19/Mali/CICM-2410/2022", "node_attrs": {"div": 0.00477, "num_date": {"value": 2022.689}, "strain": {"value": "hCoV-19/Mali/CICM-2410/2022"}, "clade_display": {"value": "22E (BQ.1)"}, "country": {"value": "Mali", "confidence": {"Mali": 1.0}, "entropy": -1e-12}, "Nextclade_pango": {"value": "BQ.1.1", "confidence": {"BQ.1.1": 1.0}, "entropy": -1e-12}}, "branch_attrs": {"mutations": {}}}, {"name": "hCoV-19/Mali/CICM-27999/2022", "node_attrs": {"div": 0.00477, "num_date": {"value": 2022.67}, "strain": {"value": "hCoV-19/Mali/CICM-27999/2022"}, "clade_display": {"value": "22E (BQ.1)"}, "country": {"value": "Mali", "confidence": {"Mali": 1.0}, "entropy": -1e-12}, "Nextclade_pango": {"value": "BQ.1.1", "confidence": {"BQ.1.1": 1.0}, "entropy": -1e-12}}, "branch_attrs": {"mutations": {}}}, {"name": "NODE_0000421", "node_attrs": {"div": 0.00477, "num_date": {"value": 2022.69}, "country": {"value": "Mali", "confidence": {"Mali": 1.0}, "entropy": 0.00346}, "Nextclade_pango": {"value": "BQ.1.1", "confidence": {"BQ.1.1": 1.0}, "entropy": 6.98e-06}}, "branch_attrs": {"mutations": {}}, "children": [{"name": "hCoV-19/Mali/CICM-28163/2022", "node_attrs": {"div": 0.00477, "num_date": {"value": 2022.711}, "strain": {"value": "hCoV-19/Mali/CICM-28163/2022"}, "clade_display": {"value": "22E (BQ.1)"}, "country": {"value": "Mali", "confidence": {"Mali": 1.0}, "entropy": -1e-12}, "Nextclade_pango": {"value": "BQ.1.1", "confidence": {"BQ.1.1": 1.0}, "entropy": -1e-12}}, "branch_attrs": {"mutations": {}}}, {"name": "hCoV-19/Mali/CICM-713/2022", "node_attrs": {"div": 0.0048, "num_date": {"value": 2022.725}, "strain": {"value": "hCoV-19/Mali/CICM-713/2022"}, "clade_display": {"value": "22E (BQ.1)"}, "country": {"value": "Mali", "confidence": {"Mali": 1.0}, "entropy": -1e-12}, "Nextclade_pango": {"value": "BQ.1.1", "confidence": {"BQ.1.1": 1.0}, "entropy": -1e-12}}, "branch_attrs": {"mutations": {"nuc": ["C28054T"], "GU280_gp09": ["S54L"]}, "labels": {"aa": "GU280_gp09: S54L"}}}]}, {"name": "NODE_0000333", "node_attrs": {"div": 0.00477, "num_date": {"value": 2022.669}, "country": {"value": "Mali", "confidence": {"Mali": 1.0}, "entropy": 0.00372}, "Nextclade_pango": {"value": "BQ.1.1", "confidence": {"BQ.1.1": 1.0}, "entropy": 7e-06}}, "branch_attrs": {"mutations": {}}, "children": [{"name": "hCoV-19/Mali/CICM-28159/2022", "node_attrs": {"div": 0.00477, "num_date": {"value": 2022.681}, "strain": {"value": "hCoV-19/Mali/CICM-28159/2022"}, "clade_display": {"value": "22E (BQ.1)"}, "country": {"value": "Mali", "confidence": {"Mali": 1.0}, "entropy": -1e-12}, "Nextclade_pango": {"value": "BQ.1.1", "confidence": {"BQ.1.1": 1.0}, "entropy": -1e-12}}, "branch_attrs": {"mutations": {"nuc": ["T21991-", "T21992-", "A21993-"], "GU280_gp02": ["V143X", "Y144X"]}, "labels": {"aa": "GU280_gp02: V143X, Y144X"}}}, {"name": "NODE_0000335", "node_attrs": {"div": 0.00477, "num_date": {"value": 2022.669}, "country": {"value": "Mali", "confidence": {"Mali": 1.0}, "entropy": 0.00396}, "Nextclade_pango": {"value": "BQ.1.1", "confidence": {"BQ.1.1": 1.0}, "entropy": 7.02e-06}}, "branch_attrs": {"mutations": {}}, "children": [{"name": "hCoV-19/Mali/CICM-28149/2022", "node_attrs": {"div": 0.0048, "num_date": {"value": 2022.681}, "strain": {"value": "hCoV-19/Mali/CICM-28149/2022"}, "clade_display": {"value": "22E (BQ.1)"}, "country": {"value": "Mali", "confidence": {"Mali": 1.0}, "entropy": -1e-12}, "Nextclade_pango": {"value": "BQ.1.1", "confidence": {"BQ.1.1": 1.0}, "entropy": -1e-12}}, "branch_attrs": {"mutations": {"nuc": ["T9205C"]}}}, {"name": "NODE_0000336", "node_attrs": {"div": 0.00477, "num_date": {"value": 2022.669}, "country": {"value": "Mali", "confidence": {"Mali": 1.0}, "entropy": 0.00372}, "Nextclade_pango": {"value": "BQ.1.1", "confidence": {"BQ.1.1": 1.0}, "entropy": 7e-06}}, "branch_attrs": {"mutations": {}}, "children": [{"name": "hCoV-19/Mali/CICM-909/2022", "node_attrs": {"div": 0.0048, "num_date": {"value": 2022.686}, "strain": {"value": "hCoV-19/Mali/CICM-909/2022"}, "clade_display": {"value": "22E (BQ.1)"}, "country": {"value": "Mali", "confidence": {"Mali": 1.0}, "entropy": -1e-12}, "Nextclade_pango": {"value": "BQ.1.1", "confidence": {"BQ.1.1": 1.0}, "entropy": -1e-12}}, "branch_attrs": {"mutations": {"nuc": ["C875T"], "GU280_gp01": ["L204F"]}, "labels": {"aa": "GU280_gp01: L204F"}}}, {"name": "hCoV-19/Mali/CICM-109/2022", "node_attrs": {"div": 0.0048, "num_date": {"value": 2022.684}, "strain": {"value": "hCoV-19/Mali/CICM-109/2022"}, "clade_display": {"value": "22E (BQ.1)"}, "country": {"value": "Mali", "confidence": {"Mali": 1.0}, "entropy": -1e-12}, "Nextclade_pango": {"value": "BQ.1.1", "confidence": {"BQ.1.1": 1.0}, "entropy": -1e-12}}, "branch_attrs": {"mutations": {"nuc": ["C19662T"]}}}]}]}]}]}]}]}]}]}]}]}]}]}]}]}, {"name": "NODE_0000337", "node_attrs": {"div": 0.00426, "num_date": {"value": 2022.082}, "country": {"value": "Mali", "confidence": {"Mali": 0.924, "USA": 0.0577, "United Kingdom": 0.0139, "Germany": 0.00387}, "entropy": 0.319}, "Nextclade_pango": {"value": "BA.2", "confidence": {"BA.2": 0.394, "BA.4": 0.393, "BA.1": 0.13, "B.1.1.529": 0.0472, "BA.5.2": 0.00486, "BA.5.1.30": 0.00485, "BA.5.2.25": 0.00484, "BQ.1": 0.00472, "BA.1.1": 0.00145, "BA.4.1": 0.00102, "BA.2.23": 0.00101}, "entropy": 1.366}}, "branch_attrs": {"mutations": {"nuc": ["C26858T", "G27382C", "A27383T", "T27384C"], "GU280_gp06": ["D61L"]}, "labels": {"aa": "GU280_gp06: D61L"}}, "children": [{"name": "NODE_0000338", "node_attrs": {"div": 0.00443, "num_date": {"value": 2022.277}, "country": {"value": "Mali", "confidence": {"Mali": 0.913, "USA": 0.0772, "Germany": 0.00789, "United Kingdom": 0.00198}, "entropy": 0.333}, "Nextclade_pango": {"value": "BA.4", "confidence": {"BA.4": 0.995, "BA.2": 0.0022, "BA.4.1": 0.00155}, "entropy": 0.0381}}, "branch_attrs": {"mutations": {"nuc": ["A686-", "A687-", "G688-", "T689-", "C690-", "A691-", "T692-", "T693-", "T694-", "G12160A", "T22917G", "T23018G", "G27788T", "C28724T"], "GU280_gp01": ["K141-", "S142-", "F143-"], "GU280_gp02": ["L452R", "F486V"], "GU280_gp08": ["L11F"], "GU280_gp10": ["P151S"]}, "labels": {"aa": "GU280_gp01: K141-, S142-, F143-; GU280_gp02: L452R, F486V; GU280_gp08: L11F; GU280_gp10: P151S"}}, "children": [{"name": "hCoV-19/Mali/197137/2022", "node_attrs": {"div": 0.0045, "num_date": {"value": 2022.327}, "strain": {"value": "hCoV-19/Mali/197137/2022"}, "clade_display": {"value": "22A (BA.4)"}, "country": {"value": "Mali", "confidence": {"Mali": 1.0}, "entropy": -1e-12}, "Nextclade_pango": {"value": "BA.4", "confidence": {"BA.4": 1.0}, "entropy": -1e-12}}, "branch_attrs": {"mutations": {"nuc": ["C222T", "T6329C"], "GU280_gp01": ["S2022P"]}, "labels": {"aa": "GU280_gp01: S2022P"}}}, {"name": "NODE_0000424", "node_attrs": {"div": 0.00443, "num_date": {"value": 2022.391}, "country": {"value": "Mali", "confidence": {"Mali": 0.582, "USA": 0.31, "Germany": 0.107, "United Kingdom": 0.00121}, "entropy": 0.931}, "Nextclade_pango": {"value": "BA.4", "confidence": {"BA.4": 0.994, "BA.4.1": 0.0049}, "entropy": 0.0409}}, "branch_attrs": {"mutations": {}}, "children": [{"name": "USA/TX-CDC-QDX39167997/2022", "node_attrs": {"div": 0.00446, "num_date": {"value": 2022.541}, "strain": {"value": "USA/TX-CDC-QDX39167997/2022"}, "clade_display": {"value": "22A (BA.4)"}, "country": {"value": "USA", "confidence": {"USA": 1.0}, "entropy": -1e-12}, "Nextclade_pango": {"value": "BA.4", "confidence": {"BA.4": 1.0}, "entropy": -1e-12}}, "branch_attrs": {"mutations": {"nuc": ["T22882G"], "GU280_gp02": ["N440K"]}, "labels": {"aa": "GU280_gp02: N440K"}}}, {"name": "Germany/IMS-10116-CVDP-1F8F00D3-B529-4FAD-9EA0-69CEF33CFE73/2022", "node_attrs": {"div": 0.00446, "num_date": {"value": 2022.421}, "strain": {"value": "Germany/IMS-10116-CVDP-1F8F00D3-B529-4FAD-9EA0-69CEF33CFE73/2022"}, "clade_display": {"value": "22A (BA.4)"}, "country": {"value": "Germany", "confidence": {"Germany": 1.0}, "entropy": -1e-12}, "Nextclade_pango": {"value": "BA.4.1", "confidence": {"BA.4.1": 1.0}, "entropy": -1e-12}}, "branch_attrs": {"mutations": {"nuc": ["T21570G", "-29828G", "-29829T", "-29830G", "-29831C", "-29832T", "-29833A", "-29834T", "-29835C", "-29836C"], "GU280_gp02": ["V3G"]}, "labels": {"aa": "GU280_gp02: V3G"}}}]}]}, {"name": "NODE_0000340", "node_attrs": {"div": 0.00429, "num_date": {"value": 2022.088}, "country": {"value": "Mali", "confidence": {"Mali": 0.951, "United Kingdom": 0.0278, "Germany": 0.0123, "USA": 0.00839}, "entropy": 0.242}, "Nextclade_pango": {"value": "BA.2", "confidence": {"BA.2": 1.0}, "entropy": 5.09e-05}}, "branch_attrs": {"mutations": {"nuc": ["-21765T", "-21766A", "-21767C", "-21768A", "-21769T", "-21770G", "A23040G"], "GU280_gp02": ["X68I", "-69H", "X70V", "Q493R"]}, "labels": {"aa": "GU280_gp02: X68I, -69H, X70V, Q493R"}}, "children": [{"name": "NODE_0000344", "node_attrs": {"div": 0.00432, "num_date": {"value": 2022.1}, "country": {"value": "Germany", "confidence": {"Germany": 0.753, "Mali": 0.245, "USA": 0.00143}, "entropy": 0.575}, "Nextclade_pango": {"value": "BA.2", "confidence": {"BA.2": 1.0}, "entropy": 6.45e-06}}, "branch_attrs": {"mutations": {"nuc": ["C9866T"], "GU280_gp01": ["L3201F"]}, "labels": {"aa": "GU280_gp01: L3201F"}}, "children": [{"name": "Germany/IMS-10013-CVDP-52AD573E-342E-4685-AC5A-43A23BB0B56E/2022", "node_attrs": {"div": 0.00439, "num_date": {"value": 2022.114}, "strain": {"value": "Germany/IMS-10013-CVDP-52AD573E-342E-4685-AC5A-43A23BB0B56E/2022"}, "clade_display": {"value": "21L (BA.2)"}, "country": {"value": "Germany", "confidence": {"Germany": 1.0}, "entropy": -1e-12}, "Nextclade_pango": {"value": "BA.2", "confidence": {"BA.2": 1.0}, "entropy": -1e-12}}, "branch_attrs": {"mutations": {"nuc": ["T10198C", "G22688A", "-29734G", "-29735A", "-29736G", "-29737G", "-29738C", "-29739C", "-29740A", "-29741C", "-29742T", "-29743C", "-29744G", "-29745G", "-29746A", "-29747G", "-29748T", "-29749A", "-29750C", "-29751G", "-29752A", "-29753T", "-29754C", "-29755G", "-29756A", "-29757G", "-29758T", "-29759G", "-29828G", "-29829T", "-29830G", "-29831C", "-29832T", "-29833A", "-29834T", "-29835C", "-29836C", "-29837C", "-29838C", "-29839A", "-29840T", "-29841G", "-29842T", "-29843G", "-29844A", "-29845T", "-29846T", "-29847T", "-29848T", "-29849A", "-29850A", "-29851T", "-29852A", "-29853G", "-29854C", "-29855T", "-29856T", "-29857C", "-29858T", "-29859T", "-29860A", "-29861G", "-29862G", "-29863A", "-29864G", "-29865A", "-29866A"], "GU280_gp02": ["A376T"]}, "labels": {"aa": "GU280_gp02: A376T"}}}, {"name": "NODE_0000427", "node_attrs": {"div": 0.00432, "num_date": {"value": 2022.1}, "country": {"value": "Germany", "confidence": {"Germany": 0.753, "Mali": 0.244, "USA": 0.00218}, "entropy": 0.575}, "Nextclade_pango": {"value": "BA.2", "confidence": {"BA.2": 1.0}, "entropy": 6.31e-06}}, "branch_attrs": {"mutations": {}}, "children": [{"name": "Germany/IMS-10280-CVDP-BFB23E8B-9A6E-4888-9E59-139B823DBE6A/2022", "node_attrs": {"div": 0.00453, "num_date": {"value": 2022.201}, "strain": {"value": "Germany/IMS-10280-CVDP-BFB23E8B-9A6E-4888-9E59-139B823DBE6A/2022"}, "clade_display": {"value": "21L (BA.2)"}, "country": {"value": "Germany", "confidence": {"Germany": 1.0}, "entropy": -1e-12}, "Nextclade_pango": {"value": "BA.2", "confidence": {"BA.2": 1.0}, "entropy": -1e-12}}, "branch_attrs": {"mutations": {"nuc": ["C12815T", "C18555T", "A21987G", "T23525C", "T25000C", "G26577C", "C29686-", "A29687-", "G29688-", "T29689-", "G29690-", "T29691-", "G29692-", "T29693-", "A29694-", "A29695-", "C29696-", "A29697-", "T29698-", "T29699-", "A29700-", "G29701-", "G29702-", "G29703-", "A29704-", "G29705-", "G29706-", "A29707-", "C29708-", "T29709-", "T29710-", "G29711-", "A29712-", "A29713-", "A29714-", "G29715-", "A29716-", "G29717-", "C29718-", "C29719-", "A29720-", "C29721-", "C29722-", "A29723-", "C29724-", "A29725-", "T29726-", "T29727-", "T29728-", "T29729-", "C29730-", "A29731-", "C29732-", "C29733-", "T29760-", "A29761-", "C29762-", "A29763-", "G29764-", "T29765-", "G29766-", "A29767-", "A29768-", "C29769-", "A29770-", "A29771-", "T29772-", "G29773-", "C29774-", "T29775-", "A29776-", "G29777-", "G29778-", "G29779-", "A29780-", "G29781-", "A29782-", "G29783-", "C29784-", "T29785-", "G29786-", "C29787-", "C29788-", "T29789-", "A29790-", "T29791-", "A29792-", "T29793-", "G29794-", "G29795-", "A29796-", "A29797-", "G29798-", "A29799-", "G29800-", "C29801-", "C29802-", "C29803-", "T29804-", "A29805-", "A29806-", "T29807-", "G29808-", "T29809-", "G29810-", "T29811-", "A29812-", "A29813-", "A29814-", "A29815-", "T29816-", "T29817-", "A29818-", "A29819-", "T29820-", "T29821-", "T29822-", "T29823-", "A29824-", "G29825-", "T29826-", "A29827-"], "GU280_gp02": ["D142G", "Y655H"], "GU280_gp05": ["E19Q"]}, "labels": {"aa": "GU280_gp02: D142G, Y655H; GU280_gp05: E19Q"}}}, {"name": "NODE_0000429", "node_attrs": {"div": 0.00432, "num_date": {"value": 2022.125}, "country": {"value": "Mali", "confidence": {"Mali": 0.928, "Germany": 0.0414, "USA": 0.0296}, "entropy": 0.311}, "Nextclade_pango": {"value": "BA.2", "confidence": {"BA.2": 1.0}, "entropy": 6.31e-06}}, "branch_attrs": {"mutations": {}}, "children": [{"name": "hCoV-19/Mali/197655/2022", "node_attrs": {"div": 0.00439, "num_date": {"value": 2022.347}, "strain": {"value": "hCoV-19/Mali/197655/2022"}, "clade_display": {"value": "21L (BA.2)"}, "country": {"value": "Mali", "confidence": {"Mali": 1.0}, "entropy": -1e-12}, "Nextclade_pango": {"value": "BA.2", "confidence": {"BA.2": 1.0}, "entropy": -1e-12}}, "branch_attrs": {"mutations": {"nuc": ["C10615T", "C21575T"], "GU280_gp02": ["L5F"]}, "labels": {"aa": "GU280_gp02: L5F"}}}, {"name": "NODE_0000345", "node_attrs": {"div": 0.00436, "num_date": {"value": 2022.15}, "country": {"value": "Mali", "confidence": {"Mali": 0.871, "USA": 0.124, "Germany": 0.00454}, "entropy": 0.408}, "Nextclade_pango": {"value": "BA.2", "confidence": {"BA.2": 1.0}, "entropy": 6.29e-06}}, "branch_attrs": {"mutations": {"nuc": ["G3085A"]}}, "children": [{"name": "USA/IN-CDC-LC0574070/2022", "node_attrs": {"div": 0.00443, "num_date": {"value": 2022.273}, "strain": {"value": "USA/IN-CDC-LC0574070/2022"}, "clade_display": {"value": "21L (BA.2)"}, "country": {"value": "USA", "confidence": {"USA": 1.0}, "entropy": -1e-12}, "Nextclade_pango": {"value": "BA.2", "confidence": {"BA.2": 1.0}, "entropy": -1e-12}}, "branch_attrs": {"mutations": {"nuc": ["T22882G", "C25254T", "T29820-", "T29821-", "T29822-", "T29823-", "A29824-", "G29825-", "T29826-", "A29827-"], "GU280_gp02": ["N440K", "T1231I"]}, "labels": {"aa": "GU280_gp02: N440K, T1231I"}}}, {"name": "hCoV-19/Mali/495113/2022", "node_attrs": {"div": 0.00443, "num_date": {"value": 2022.344}, "strain": {"value": "hCoV-19/Mali/495113/2022"}, "clade_display": {"value": "21L (BA.2)"}, "country": {"value": "Mali", "confidence": {"Mali": 1.0}, "entropy": -1e-12}, "Nextclade_pango": {"value": "BA.2", "confidence": {"BA.2": 1.0}, "entropy": -1e-12}}, "branch_attrs": {"mutations": {"nuc": ["T6574C", "A18288G"]}}}]}]}]}]}, {"name": "NODE_0000432", "node_attrs": {"div": 0.00429, "num_date": {"value": 2022.109}, "country": {"value": "Mali", "confidence": {"Mali": 0.997, "United Kingdom": 0.00161, "USA": 0.00118}, "entropy": 0.0267}, "Nextclade_pango": {"value": "BA.2", "confidence": {"BA.2": 1.0}, "entropy": 6.45e-06}}, "branch_attrs": {"mutations": {"nuc": ["-29828G", "-29829T", "-29830G", "-29831C", "-29832T", "-29833A", "-29834T", "-29835C", "-29836C", "-29837C", "-29838C", "-29839A", "-29840T", "-29841G", "-29842T", "-29843G", "-29844A", "-29845T", "-29846T", "-29847T", "-29848T", "-29849A", "-29850A", "-29851T", "-29852A", "-29853G", "-29854C", "-29855T", "-29856T"]}}, "children": [{"name": "NODE_0000351", "node_attrs": {"div": 0.00436, "num_date": {"value": 2022.149}, "country": {"value": "Mali", "confidence": {"Mali": 1.0}, "entropy": 0.000822}, "Nextclade_pango": {"value": "BA.2", "confidence": {"BA.2": 1.0}, "entropy": 3.52e-08}}, "branch_attrs": {"mutations": {"nuc": ["C10078T", "C11833T"]}}, "children": [{"name": "hCoV-19/Mali/474282/2022", "node_attrs": {"div": 0.00439, "num_date": {"value": 2022.253}, "strain": {"value": "hCoV-19/Mali/474282/2022"}, "clade_display": {"value": "21L (BA.2)"}, "country": {"value": "Mali", "confidence": {"Mali": 1.0}, "entropy": -1e-12}, "Nextclade_pango": {"value": "BA.2", "confidence": {"BA.2": 1.0}, "entropy": -1e-12}}, "branch_attrs": {"mutations": {"nuc": ["C4084T"]}}}, {"name": "NODE_0000435", "node_attrs": {"div": 0.00436, "num_date": {"value": 2022.149}, "country": {"value": "Mali", "confidence": {"Mali": 1.0}, "entropy": 0.00351}, "Nextclade_pango": {"value": "BA.2", "confidence": {"BA.2": 1.0}, "entropy": 6.28e-06}}, "branch_attrs": {"mutations": {}}, "children": [{"name": "hCoV-19/Mali/196993/2022", "node_attrs": {"div": 0.00443, "num_date": {"value": 2022.322}, "strain": {"value": "hCoV-19/Mali/196993/2022"}, "clade_display": {"value": "21L (BA.2)"}, "country": {"value": "Mali", "confidence": {"Mali": 1.0}, "entropy": -1e-12}, "Nextclade_pango": {"value": "BA.2", "confidence": {"BA.2": 1.0}, "entropy": -1e-12}}, "branch_attrs": {"mutations": {"nuc": ["A2920G", "T12748A"]}}}, {"name": "hCoV-19/Mali/197651/2022", "node_attrs": {"div": 0.00449, "num_date": {"value": 2022.347}, "strain": {"value": "hCoV-19/Mali/197651/2022"}, "clade_display": {"value": "21L (BA.2)"}, "country": {"value": "Mali", "confidence": {"Mali": 1.0}, "entropy": -1e-12}, "Nextclade_pango": {"value": "BA.2", "confidence": {"BA.2": 1.0}, "entropy": -1e-12}}, "branch_attrs": {"mutations": {"nuc": ["A2215G", "C4993T", "T10009C", "C29367T"], "GU280_gp10": ["P365L"]}, "labels": {"aa": "GU280_gp10: P365L"}}}]}, {"name": "NODE_0000436", "node_attrs": {"div": 0.00436, "num_date": {"value": 2022.149}, "country": {"value": "Mali", "confidence": {"Mali": 0.998, "USA": 0.00138}, "entropy": 0.0142}, "Nextclade_pango": {"value": "BA.2", "confidence": {"BA.2": 1.0}, "entropy": 0.000291}}, "branch_attrs": {"mutations": {}}, "children": [{"name": "NODE_0000359", "node_attrs": {"div": 0.00449, "num_date": {"value": 2022.314}, "country": {"value": "Mali", "confidence": {"Mali": 1.0}, "entropy": 0.00465}, "Nextclade_pango": {"value": "BA.2", "confidence": {"BA.2": 0.995, "BA.2.23": 0.0049}, "entropy": 0.0316}}, "branch_attrs": {"mutations": {"nuc": ["G11083T", "C21727T", "C28657T", "C29640T"], "GU280_gp01": ["L3606F"], "GU280_gp11": ["A28V"]}, "labels": {"aa": "GU280_gp01: L3606F; GU280_gp11: A28V"}}, "children": [{"name": "hCoV-19/Mali/492396/2022", "node_attrs": {"div": 0.00453, "num_date": {"value": 2022.333}, "strain": {"value": "hCoV-19/Mali/492396/2022"}, "clade_display": {"value": "21L (BA.2)"}, "country": {"value": "Mali", "confidence": {"Mali": 1.0}, "entropy": -1e-12}, "Nextclade_pango": {"value": "BA.2", "confidence": {"BA.2": 1.0}, "entropy": -1e-12}}, "branch_attrs": {"mutations": {"nuc": ["C9113T"], "GU280_gp01": ["P2950S"]}, "labels": {"aa": "GU280_gp01: P2950S"}}}, {"name": "hCoV-19/Mali/196954/2022", "node_attrs": {"div": 0.00449, "num_date": {"value": 2022.319}, "strain": {"value": "hCoV-19/Mali/196954/2022"}, "clade_display": {"value": "21L (BA.2)"}, "country": {"value": "Mali", "confidence": {"Mali": 1.0}, "entropy": -1e-12}, "Nextclade_pango": {"value": "BA.2.23", "confidence": {"BA.2.23": 1.0}, "entropy": -1e-12}}, "branch_attrs": {"mutations": {"nuc": ["T29728-"]}}}]}, {"name": "NODE_0000439", "node_attrs": {"div": 0.00436, "num_date": {"value": 2022.149}, "country": {"value": "Mali", "confidence": {"Mali": 0.983, "USA": 0.0112, "Germany": 0.00555}, "entropy": 0.1}, "Nextclade_pango": {"value": "BA.2", "confidence": {"BA.2": 1.0}, "entropy": 8.2e-06}}, "branch_attrs": {"mutations": {}}, "children": [{"name": "NODE_0000354", "node_attrs": {"div": 0.00439, "num_date": {"value": 2022.217}, "country": {"value": "Mali", "confidence": {"Mali": 0.766, "Germany": 0.125, "USA": 0.0981, "Denmark": 0.0097}, "entropy": 0.748}, "Nextclade_pango": {"value": "BA.2", "confidence": {"BA.2": 1.0}, "entropy": 6.32e-06}}, "branch_attrs": {"mutations": {"nuc": ["T22882G", "C29837-", "C29838-", "A29839-", "T29840-", "G29841-", "T29842-", "G29843-", "A29844-", "T29845-", "T29846-", "T29847-", "T29848-", "A29849-", "A29850-", "T29851-", "A29852-", "G29853-", "C29854-", "T29855-", "T29856-"], "GU280_gp02": ["N440K"]}, "labels": {"aa": "GU280_gp02: N440K"}}, "children": [{"name": "Germany/IMS-10150-CVDP-08C1EA7E-4E49-48D4-940F-48318863D5AF/2022", "node_attrs": {"div": 0.00453, "num_date": {"value": 2022.305}, "strain": {"value": "Germany/IMS-10150-CVDP-08C1EA7E-4E49-48D4-940F-48318863D5AF/2022"}, "clade_display": {"value": "21L (BA.2)"}, "country": {"value": "Germany", "confidence": {"Germany": 1.0}, "entropy": -1e-12}, "Nextclade_pango": {"value": "BA.2", "confidence": {"BA.2": 1.0}, "entropy": -1e-12}}, "branch_attrs": {"mutations": {"nuc": ["C4084T", "A4916G", "A8031G", "C24904T"], "GU280_gp01": ["I1551V", "K2589R"]}, "labels": {"aa": "GU280_gp01: I1551V, K2589R"}}}, {"name": "NODE_0000441", "node_attrs": {"div": 0.00439, "num_date": {"value": 2022.254}, "country": {"value": "Mali", "confidence": {"Mali": 0.528, "USA": 0.353, "Denmark": 0.0739, "Germany": 0.043}, "entropy": 1.053}, "Nextclade_pango": {"value": "BA.2", "confidence": {"BA.2": 1.0}, "entropy": 6.29e-06}}, "branch_attrs": {"mutations": {}}, "children": [{"name": "USA/CA-LACPHL-AF10302/2022", "node_attrs": {"div": 0.00439, "num_date": {"value": 2022.333}, "strain": {"value": "USA/CA-LACPHL-AF10302/2022"}, "clade_display": {"value": "21L (BA.2)"}, "country": {"value": "USA", "confidence": {"USA": 1.0}, "entropy": -1e-12}, "Nextclade_pango": {"value": "BA.2", "confidence": {"BA.2": 1.0}, "entropy": -1e-12}}, "branch_attrs": {"mutations": {"nuc": ["C29733-", "T29760-", "A29761-", "C29762-", "A29763-", "G29764-", "T29765-", "G29766-", "A29767-", "A29768-", "C29769-", "A29770-", "A29771-", "T29772-", "G29773-", "C29774-", "T29775-", "A29776-", "G29777-", "G29778-", "G29779-", "A29780-", "G29781-", "A29782-", "G29783-", "C29784-", "T29785-", "G29786-", "C29787-", "C29788-", "T29789-", "A29790-", "T29791-", "A29792-", "T29793-", "G29794-", "G29795-", "A29796-", "A29797-", "G29798-", "A29799-", "G29800-", "C29801-", "C29802-", "C29803-", "T29804-", "A29805-", "A29806-", "T29807-", "G29808-", "T29809-", "G29810-", "T29811-", "A29812-", "A29813-", "A29814-", "A29815-", "T29816-", "T29817-", "A29818-", "A29819-", "T29820-", "T29821-", "T29822-", "T29823-", "A29824-", "G29825-", "T29826-", "A29827-", "G29828-", "T29829-", "G29830-", "C29831-", "T29832-", "A29833-", "T29834-", "C29835-", "C29836-"]}}}, {"name": "Denmark/DCGC-513827/2022", "node_attrs": {"div": 0.00449, "num_date": {"value": 2022.352}, "strain": {"value": "Denmark/DCGC-513827/2022"}, "clade_display": {"value": "21L (BA.2)"}, "country": {"value": "Denmark", "confidence": {"Denmark": 1.0}, "entropy": -1e-12}, "Nextclade_pango": {"value": "BA.2", "confidence": {"BA.2": 1.0}, "entropy": -1e-12}}, "branch_attrs": {"mutations": {"nuc": ["G3838T", "C26882T", "C28775T"], "GU280_gp01": ["L1191F"], "GU280_gp10": ["P168S"]}, "labels": {"aa": "GU280_gp01: L1191F; GU280_gp10: P168S"}}}]}]}, {"name": "NODE_0000442", "node_attrs": {"div": 0.00436, "num_date": {"value": 2022.149}, "country": {"value": "Mali", "confidence": {"Mali": 0.998, "USA": 0.00138}, "entropy": 0.0141}, "Nextclade_pango": {"value": "BA.2", "confidence": {"BA.2": 1.0}, "entropy": 6.32e-06}}, "branch_attrs": {"mutations": {}}, "children": [{"name": "hCoV-19/Mali/492654/2022", "node_attrs": {"div": 0.00449, "num_date": {"value": 2022.333}, "strain": {"value": "hCoV-19/Mali/492654/2022"}, "clade_display": {"value": "21L (BA.2)"}, "country": {"value": "Mali", "confidence": {"Mali": 1.0}, "entropy": -1e-12}, "Nextclade_pango": {"value": "BA.2", "confidence": {"BA.2": 1.0}, "entropy": -1e-12}}, "branch_attrs": {"mutations": {"nuc": ["C6843T", "C10456T", "T27555C", "C27630T"], "GU280_gp01": ["S2193F"]}, "labels": {"aa": "GU280_gp01: S2193F"}}}, {"name": "NODE_0000443", "node_attrs": {"div": 0.00436, "num_date": {"value": 2022.256}, "country": {"value": "Mali", "confidence": {"Mali": 0.999}, "entropy": 0.005}, "Nextclade_pango": {"value": "BA.2", "confidence": {"BA.2": 1.0}, "entropy": 6.31e-06}}, "branch_attrs": {"mutations": {"nuc": ["-29857C"]}}, "children": [{"name": "hCoV-19/Mali/197690/2022", "node_attrs": {"div": 0.00443, "num_date": {"value": 2022.352}, "strain": {"value": "hCoV-19/Mali/197690/2022"}, "clade_display": {"value": "21L (BA.2)"}, "country": {"value": "Mali", "confidence": {"Mali": 1.0}, "entropy": -1e-12}, "Nextclade_pango": {"value": "BA.2", "confidence": {"BA.2": 1.0}, "entropy": -1e-12}}, "branch_attrs": {"mutations": {"nuc": ["T26783C", "A27068T"]}}}, {"name": "NODE_0000444", "node_attrs": {"div": 0.00436, "num_date": {"value": 2022.256}, "country": {"value": "Mali", "confidence": {"Mali": 1.0}, "entropy": 0.00408}, "Nextclade_pango": {"value": "BA.2", "confidence": {"BA.2": 1.0}, "entropy": 6.31e-06}}, "branch_attrs": {"mutations": {}}, "children": [{"name": "hCoV-19/Mali/491579/2022", "node_attrs": {"div": 0.00443, "num_date": {"value": 2022.327}, "strain": {"value": "hCoV-19/Mali/491579/2022"}, "clade_display": {"value": "21L (BA.2)"}, "country": {"value": "Mali", "confidence": {"Mali": 1.0}, "entropy": -1e-12}, "Nextclade_pango": {"value": "BA.2", "confidence": {"BA.2": 1.0}, "entropy": -1e-12}}, "branch_attrs": {"mutations": {"nuc": ["A1378C", "G21754T"], "GU280_gp02": ["W64C"]}, "labels": {"aa": "GU280_gp02: W64C"}}}, {"name": "NODE_0000445", "node_attrs": {"div": 0.00436, "num_date": {"value": 2022.333}, "country": {"value": "Mali", "confidence": {"Mali": 1.0}, "entropy": 0.00373}, "Nextclade_pango": {"value": "BA.2", "confidence": {"BA.2": 1.0}, "entropy": 6.29e-06}}, "branch_attrs": {"mutations": {}}, "children": [{"name": "hCoV-19/Mali/492363/2022", "node_attrs": {"div": 0.00436, "num_date": {"value": 2022.333}, "strain": {"value": "hCoV-19/Mali/492363/2022"}, "clade_display": {"value": "21L (BA.2)"}, "country": {"value": "Mali", "confidence": {"Mali": 1.0}, "entropy": -1e-12}, "Nextclade_pango": {"value": "BA.2", "confidence": {"BA.2": 1.0}, "entropy": -1e-12}}, "branch_attrs": {"mutations": {}}}, {"name": "hCoV-19/Mali/197437/2022", "node_attrs": {"div": 0.00436, "num_date": {"value": 2022.338}, "strain": {"value": "hCoV-19/Mali/197437/2022"}, "clade_display": {"value": "21L (BA.2)"}, "country": {"value": "Mali", "confidence": {"Mali": 1.0}, "entropy": -1e-12}, "Nextclade_pango": {"value": "BA.2", "confidence": {"BA.2": 1.0}, "entropy": -1e-12}}, "branch_attrs": {"mutations": {}}}]}]}]}]}]}]}]}, {"name": "NODE_0000446", "node_attrs": {"div": 0.00429, "num_date": {"value": 2022.125}, "country": {"value": "Mali", "confidence": {"Mali": 0.999}, "entropy": 0.0109}, "Nextclade_pango": {"value": "BA.2", "confidence": {"BA.2": 1.0}, "entropy": 6.34e-06}}, "branch_attrs": {"mutations": {"nuc": ["-29857C", "-29858T"]}}, "children": [{"name": "NODE_0000364", "node_attrs": {"div": 0.00432, "num_date": {"value": 2022.151}, "country": {"value": "Mali", "confidence": {"Mali": 0.98, "Switzerland": 0.0177}, "entropy": 0.108}, "Nextclade_pango": {"value": "BA.2", "confidence": {"BA.2": 1.0}, "entropy": 6.29e-06}}, "branch_attrs": {"mutations": {"nuc": ["C22326T"], "GU280_gp02": ["S255F"]}, "labels": {"aa": "GU280_gp02: S255F"}}, "children": [{"name": "Switzerland/BE-ETHZ-675078/2022", "node_attrs": {"div": 0.00449, "num_date": {"value": 2022.36}, "strain": {"value": "Switzerland/BE-ETHZ-675078/2022"}, "clade_display": {"value": "21L (BA.2)"}, "country": {"value": "Switzerland", "confidence": {"Switzerland": 1.0}, "entropy": -1e-12}, "Nextclade_pango": {"value": "BA.2", "confidence": {"BA.2": 1.0}, "entropy": -1e-12}}, "branch_attrs": {"mutations": {"nuc": ["C15738T", "C20823T", "T22333C", "T22882G", "C26533T"], "GU280_gp02": ["N440K"], "GU280_gp05": ["S4F"]}, "labels": {"aa": "GU280_gp02: N440K; GU280_gp05: S4F"}}}, {"name": "hCoV-19/Mali/197701/2022", "node_attrs": {"div": 0.00446, "num_date": {"value": 2022.352}, "strain": {"value": "hCoV-19/Mali/197701/2022"}, "clade_display": {"value": "21L (BA.2)"}, "country": {"value": "Mali", "confidence": {"Mali": 1.0}, "entropy": -1e-12}, "Nextclade_pango": {"value": "BA.2", "confidence": {"BA.2": 1.0}, "entropy": -1e-12}}, "branch_attrs": {"mutations": {"nuc": ["T18603C", "A20475G", "C27503T", "C28603T"], "GU280_gp07": ["S37F"]}, "labels": {"aa": "GU280_gp07: S37F"}}}]}, {"name": "NODE_0000448", "node_attrs": {"div": 0.00429, "num_date": {"value": 2022.141}, "country": {"value": "Mali", "confidence": {"Mali": 1.0}, "entropy": 0.00478}, "Nextclade_pango": {"value": "BA.2", "confidence": {"BA.2": 1.0}, "entropy": 8.21e-06}}, "branch_attrs": {"mutations": {}}, "children": [{"name": "NODE_0000449", "node_attrs": {"div": 0.00429, "num_date": {"value": 2022.143}, "country": {"value": "Mali", "confidence": {"Mali": 1.0}, "entropy": 0.00408}, "Nextclade_pango": {"value": "BA.2", "confidence": {"BA.2": 1.0}, "entropy": 6.32e-06}}, "branch_attrs": {"mutations": {}}, "children": [{"name": "hCoV-19/Mali/195697/2022", "node_attrs": {"div": 0.00436, "num_date": {"value": 2022.295}, "strain": {"value": "hCoV-19/Mali/195697/2022"}, "clade_display": {"value": "21L (BA.2)"}, "country": {"value": "Mali", "confidence": {"Mali": 1.0}, "entropy": -1e-12}, "Nextclade_pango": {"value": "BA.2", "confidence": {"BA.2": 1.0}, "entropy": -1e-12}}, "branch_attrs": {"mutations": {"nuc": ["C11620T", "C27513T"]}}}, {"name": "NODE_0000450", "node_attrs": {"div": 0.00429, "num_date": {"value": 2022.143}, "country": {"value": "Mali", "confidence": {"Mali": 1.0}, "entropy": 0.004}, "Nextclade_pango": {"value": "BA.2", "confidence": {"BA.2": 1.0}, "entropy": 6.31e-06}}, "branch_attrs": {"mutations": {}}, "children": [{"name": "hCoV-19/Mali/197554/2022", "node_attrs": {"div": 0.00443, "num_date": {"value": 2022.344}, "strain": {"value": "hCoV-19/Mali/197554/2022"}, "clade_display": {"value": "21L (BA.2)"}, "country": {"value": "Mali", "confidence": {"Mali": 1.0}, "entropy": -1e-12}, "Nextclade_pango": {"value": "BA.2", "confidence": {"BA.2": 1.0}, "entropy": -1e-12}}, "branch_attrs": {"mutations": {"nuc": ["C5544T", "C8947T", "A13712G", "C18129T"], "GU280_gp01": ["T1760I"]}, "labels": {"aa": "GU280_gp01: T1760I"}}}, {"name": "NODE_0000451", "node_attrs": {"div": 0.00429, "num_date": {"value": 2022.143}, "country": {"value": "Mali", "confidence": {"Mali": 1.0}, "entropy": 0.00372}, "Nextclade_pango": {"value": "BA.2", "confidence": {"BA.2": 1.0}, "entropy": 6.29e-06}}, "branch_attrs": {"mutations": {}}, "children": [{"name": "hCoV-19/Mali/495794/2022", "node_attrs": {"div": 0.00432, "num_date": {"value": 2022.347}, "strain": {"value": "hCoV-19/Mali/495794/2022"}, "clade_display": {"value": "21L (BA.2)"}, "country": {"value": "Mali", "confidence": {"Mali": 1.0}, "entropy": -1e-12}, "Nextclade_pango": {"value": "BA.2", "confidence": {"BA.2": 1.0}, "entropy": -1e-12}}, "branch_attrs": {"mutations": {"nuc": ["C18486T"]}}}, {"name": "hCoV-19/Mali/477243/2022", "node_attrs": {"div": 0.00439, "num_date": {"value": 2022.262}, "strain": {"value": "hCoV-19/Mali/477243/2022"}, "clade_display": {"value": "21L (BA.2)"}, "country": {"value": "Mali", "confidence": {"Mali": 1.0}, "entropy": -1e-12}, "Nextclade_pango": {"value": "BA.2", "confidence": {"BA.2": 1.0}, "entropy": -1e-12}}, "branch_attrs": {"mutations": {"nuc": ["A4987G", "C6040T", "C17172A", "-29859T", "-29860A"]}}}]}]}]}, {"name": "NODE_0000452", "node_attrs": {"div": 0.00429, "num_date": {"value": 2022.141}, "country": {"value": "Mali", "confidence": {"Mali": 1.0}, "entropy": 0.0045}, "Nextclade_pango": {"value": "BA.2", "confidence": {"BA.2": 1.0}, "entropy": 0.000292}}, "branch_attrs": {"mutations": {}}, "children": [{"name": "NODE_0000349", "node_attrs": {"div": 0.00432, "num_date": {"value": 2022.223}, "country": {"value": "Mali", "confidence": {"Mali": 1.0}, "entropy": 0.00377}, "Nextclade_pango": {"value": "BA.2", "confidence": {"BA.2": 0.995, "BA.2.23": 0.0049}, "entropy": 0.0316}}, "branch_attrs": {"mutations": {"nuc": ["G10396T"]}}, "children": [{"name": "hCoV-19/Mali/197428/2022", "node_attrs": {"div": 0.00443, "num_date": {"value": 2022.338}, "strain": {"value": "hCoV-19/Mali/197428/2022"}, "clade_display": {"value": "21L (BA.2)"}, "country": {"value": "Mali", "confidence": {"Mali": 1.0}, "entropy": -1e-12}, "Nextclade_pango": {"value": "BA.2.23", "confidence": {"BA.2.23": 1.0}, "entropy": -1e-12}}, "branch_attrs": {"mutations": {"nuc": ["C21575T", "G25684A", "A28104G"], "GU280_gp02": ["L5F"], "GU280_gp03": ["A98T"], "GU280_gp09": ["I71V"]}, "labels": {"aa": "GU280_gp02: L5F; GU280_gp03: A98T; GU280_gp09: I71V"}}}, {"name": "hCoV-19/Mali/195602/2022", "node_attrs": {"div": 0.00436, "num_date": {"value": 2022.284}, "strain": {"value": "hCoV-19/Mali/195602/2022"}, "clade_display": {"value": "21L (BA.2)"}, "country": {"value": "Mali", "confidence": {"Mali": 1.0}, "entropy": -1e-12}, "Nextclade_pango": {"value": "BA.2", "confidence": {"BA.2": 1.0}, "entropy": -1e-12}}, "branch_attrs": {"mutations": {"nuc": ["T16548G"]}}}]}, {"name": "NODE_0000454", "node_attrs": {"div": 0.00429, "num_date": {"value": 2022.141}, "country": {"value": "Mali", "confidence": {"Mali": 0.999}, "entropy": 0.00523}, "Nextclade_pango": {"value": "BA.2", "confidence": {"BA.2": 1.0}, "entropy": 8.23e-06}}, "branch_attrs": {"mutations": {}}, "children": [{"name": "NODE_0000371", "node_attrs": {"div": 0.00439, "num_date": {"value": 2022.239}, "country": {"value": "Mali", "confidence": {"Mali": 1.0}, "entropy": 0.00384}, "Nextclade_pango": {"value": "BA.2", "confidence": {"BA.2": 1.0}, "entropy": 6.3e-06}}, "branch_attrs": {"mutations": {"nuc": ["A2251G", "C6896T", "C11758T", "-29859T"]}}, "children": [{"name": "hCoV-19/Mali/195862/2022", "node_attrs": {"div": 0.00439, "num_date": {"value": 2022.3}, "strain": {"value": "hCoV-19/Mali/195862/2022"}, "clade_display": {"value": "21L (BA.2)"}, "country": {"value": "Mali", "confidence": {"Mali": 1.0}, "entropy": -1e-12}, "Nextclade_pango": {"value": "BA.2", "confidence": {"BA.2": 1.0}, "entropy": -1e-12}}, "branch_attrs": {"mutations": {}}}, {"name": "hCoV-19/Mali/195405/2022", "node_attrs": {"div": 0.00446, "num_date": {"value": 2022.273}, "strain": {"value": "hCoV-19/Mali/195405/2022"}, "clade_display": {"value": "21L (BA.2)"}, "country": {"value": "Mali", "confidence": {"Mali": 1.0}, "entropy": -1e-12}, "Nextclade_pango": {"value": "BA.2", "confidence": {"BA.2": 1.0}, "entropy": -1e-12}}, "branch_attrs": {"mutations": {"nuc": ["C5548T", "C25046T"], "GU280_gp02": ["P1162S"]}, "labels": {"aa": "GU280_gp02: P1162S"}}}]}, {"name": "NODE_0000366", "node_attrs": {"div": 0.00436, "num_date": {"value": 2022.23}, "country": {"value": "Mali", "confidence": {"Mali": 0.999, "USA": 0.0013}, "entropy": 0.0114}, "Nextclade_pango": {"value": "BA.2", "confidence": {"BA.2": 1.0}, "entropy": 8.19e-06}}, "branch_attrs": {"mutations": {"nuc": ["G8759T", "C24378T"], "GU280_gp01": ["A2832S"], "GU280_gp02": ["S939F"]}, "labels": {"aa": "GU280_gp01: A2832S; GU280_gp02: S939F"}}, "children": [{"name": "hCoV-19/Mali/479361/2022", "node_attrs": {"div": 0.00443, "num_date": {"value": 2022.27}, "strain": {"value": "hCoV-19/Mali/479361/2022"}, "clade_display": {"value": "21L (BA.2)"}, "country": {"value": "Mali", "confidence": {"Mali": 1.0}, "entropy": -1e-12}, "Nextclade_pango": {"value": "BA.2", "confidence": {"BA.2": 1.0}, "entropy": -1e-12}}, "branch_attrs": {"mutations": {"nuc": ["C26124T", "A27151T"], "GU280_gp05": ["H210L"]}, "labels": {"aa": "GU280_gp05: H210L"}}}, {"name": "NODE_0000457", "node_attrs": {"div": 0.00436, "num_date": {"value": 2022.23}, "country": {"value": "Mali", "confidence": {"Mali": 0.99, "USA": 0.0103}, "entropy": 0.0592}, "Nextclade_pango": {"value": "BA.2", "confidence": {"BA.2": 1.0}, "entropy": 0.000291}}, "branch_attrs": {"mutations": {}}, "children": [{"name": "hCoV-19/Mali/195041/2022", "node_attrs": {"div": 0.00439, "num_date": {"value": 2022.259}, "strain": {"value": "hCoV-19/Mali/195041/2022"}, "clade_display": {"value": "21L (BA.2)"}, "country": {"value": "Mali", "confidence": {"Mali": 1.0}, "entropy": -1e-12}, "Nextclade_pango": {"value": "BA.2", "confidence": {"BA.2": 1.0}, "entropy": -1e-12}}, "branch_attrs": {"mutations": {"nuc": ["-11291A", "C28744T"], "GU280_gp01": ["X3676S"]}, "labels": {"aa": "GU280_gp01: X3676S"}}}, {"name": "NODE_0000458", "node_attrs": {"div": 0.00436, "num_date": {"value": 2022.255}, "country": {"value": "Mali", "confidence": {"Mali": 0.899, "USA": 0.1}, "entropy": 0.33}, "Nextclade_pango": {"value": "BA.2", "confidence": {"BA.2": 0.995, "BA.2.23": 0.0049}, "entropy": 0.0316}}, "branch_attrs": {"mutations": {}}, "children": [{"name": "hCoV-19/Mali/197549/2022", "node_attrs": {"div": 0.00436, "num_date": {"value": 2022.344}, "strain": {"value": "hCoV-19/Mali/197549/2022"}, "clade_display": {"value": "21L (BA.2)"}, "country": {"value": "Mali", "confide
[truncated: 71,218 more chars]
